# Supplementary material for: 2-(Fluoromethoxy)-4′-(S-methanesulfonimidoyl)-1,1′-biphenyl (UCM-1306), an Orally Bioavailable Positive Allosteric Modulator of the Human Dopamine D1 Receptor for Parkinson’s Disease
Source: J Med Chem. 2022 Aug 31;65(18):12256–72. doi: 10.1021/acs.jmedchem.2c00949 (PMC9511493; doi:10.1021/acs.jmedchem.2c00949)
Supplement: Supplementary file 2 — jm2c00949_si_002.xlsx [file jm2c00949_si_002.xlsx]

## Sheet: jm2c00949_si_002_revised
Compound	SMILE	Potentiation of DA Emax at 10 µM in a cAMP assay (%)
1	O=CC1=CC=C(C2=CC=C(OCF)C=C2)C=C1	29 ±6
2	O=CC1=CC=C(C=C1)C2=CC(OCF)=CC=C2	25 ± 9
3	O=CC1=CC=C(C=C1)C2=C(OCF)C=CC=C2	82 ± 8
4	FCOC1=C(C2=CC(C=O)=CC=C2)C=CC=C1	23 ± 5
5	O=CC1=CC=C(C2=CC=C(OC(F)F)C=C2)C=C1	35 ± 8
6	O=CC1=CC=C(C2=CC=CC(OC(F)F)=C2)C=C1	37 ± 6
7	O=CC1=CC=C(C2=CC=CC=C2OC(F)F)C=C1	45 ± 5
8	FC(F)OC1=C(C2=CC(C=O)=CC=C2)C=CC=C1	12 ± 2
9	FCSC1=C(C2=CC=C(C=O)C=C2)C=CC=C1	14 ± 3
10	O=CC1=CC=C(C=C1)C2=C(SC(F)F)C=CC=C2	44 ± 5
16	O=C(C)C1=CC=C(C=C1)C2=C(OCF)C=CC=C2	11 ± 3
17	O=C(OC)C(C=C1)=CC=C1C2=C(OCF)C=CC=C2	28 ± 3
18	NS(C(C=C1)=CC=C1C2=C(OCF)C=CC=C2)(=O)=O	31 ± 2
19	O=S(C(C=C1)=CC=C1C2=C(OCF)C=CC=C2)(NC)=O	38 ± 5
20	O=S(C(C=C1)=CC=C1C2=C(OCF)C=CC=C2)(C)=O	30 ± 7
21	O=C(O)C(C=C1)=CC=C1C2=C(OCF)C=CC=C2	7 ± 3
22	O=C(N)C(C=C1)=CC=C1C2=C(OCF)C=CC=C2	16 ± 4
23	O=S(C)C(C=C1)=CC=C1C2=C(OCF)C=CC=C2	60 ± 9
24	O=S(CC)C(C=C1)=CC=C1C2=C(OCF)C=CC=C2	16 ± 5
25	O=S(C(C=C1)=CC=C1C2=C(OCF)C=CC=C2)(CC)=N	54 ± 7
26	N=S(C1=CC=C(C2=CC=CC=C2OCF)C=C1)(C)=O	55 ± 7
(R)-26	C[S@](C1=CC=C(C2=C(C=CC=C2)OCF)C=C1)(=O)=N	42
(S)-26	C[S@@](C1=CC=C(C2=C(C=CC=C2)OCF)C=C1)(=O)=N	43
27	O=S(C(C=C1)=CC=C1C2=C(OCF)C=CC=C2)(C)=NC	30 ± 5
45	O=S(C(C=C1)=CC=C1C2=NC=CC=C2OCF)(C)=N	1 ± 2
46	ClC1=C(S(=O)(C)=N)C=CC(C2=C(OCF)C=CC=C2)=C1	12 ± 4
47	O=S(C(C=C1Cl)=CC=C1C2=C(OCF)C=CC=C2)(C)=N	20 ± 3
