# Supplementary material for: 2-(Fluoromethoxy)-4′-(S-methanesulfonimidoyl)-1,1′-biphenyl (UCM-1306), an Orally Bioavailable Positive Allosteric Modulator of the Human Dopamine D1 Receptor for Parkinson’s Disease
Source: J Med Chem. 2022 Aug 31;65(18):12256–72. doi: 10.1021/acs.jmedchem.2c00949 (PMC9511493; doi:10.1021/acs.jmedchem.2c00949)
Supplement: Supplementary file 4 — jm2c00949_si_004.pdb [file jm2c00949_si_004.pdb]

ATOM      1  N   NME A   0      45.818   7.193  11.976  1.00  0.00           N  
ATOM      2  CH3 NME A   0      46.516   6.163  11.210  1.00  0.00           C  
ATOM      3  H   NME A   0      45.496   8.005  11.464  1.00  0.00           H  
ATOM      4 HH31 NME A   0      45.953   5.927  10.307  1.00  0.00           H  
ATOM      5 HH32 NME A   0      47.499   6.525  10.906  1.00  0.00           H  
ATOM      6 HH33 NME A   0      46.657   5.233  11.763  1.00  0.00           H  
ATOM      7  C   ACE A  14      31.213  -3.626  67.152  1.00  0.00           C  
ATOM      8  O   ACE A  14      31.677  -4.680  67.572  1.00  0.00           O  
ATOM      9  CH3 ACE A  14      29.903  -3.691  66.384  1.00  0.00           C  
ATOM     10 HH31 ACE A  14      29.518  -2.697  66.160  1.00  0.00           H  
ATOM     11 HH32 ACE A  14      30.038  -4.231  65.446  1.00  0.00           H  
ATOM     12 HH33 ACE A  14      29.150  -4.216  66.972  1.00  0.00           H  
ATOM     13  N   VAL A  15      31.782  -2.421  67.315  1.00 30.00           N  
ATOM     14  CA  VAL A  15      33.021  -2.032  68.012  1.00 30.00           C  
ATOM     15  C   VAL A  15      33.488  -0.665  67.450  1.00 30.00           C  
ATOM     16  O   VAL A  15      33.040  -0.262  66.375  1.00 30.00           O  
ATOM     17  CB  VAL A  15      34.236  -3.015  67.846  1.00 30.00           C  
ATOM     18  CG1 VAL A  15      34.205  -4.246  68.779  1.00110.00           C  
ATOM     19  CG2 VAL A  15      34.571  -3.393  66.385  1.00110.00           C  
ATOM     20  H   VAL A  15      31.341  -1.621  66.879  1.00  0.00           H  
ATOM     21  HA  VAL A  15      32.784  -1.901  69.069  1.00  0.00           H  
ATOM     22  HB  VAL A  15      35.119  -2.481  68.200  1.00  0.00           H  
ATOM     23 HG11 VAL A  15      35.189  -4.418  69.217  1.00  0.00           H  
ATOM     24 HG12 VAL A  15      33.506  -4.117  69.607  1.00  0.00           H  
ATOM     25 HG13 VAL A  15      33.951  -5.165  68.253  1.00  0.00           H  
ATOM     26 HG21 VAL A  15      35.444  -4.046  66.347  1.00  0.00           H  
ATOM     27 HG22 VAL A  15      33.754  -3.924  65.897  1.00  0.00           H  
ATOM     28 HG23 VAL A  15      34.805  -2.521  65.777  1.00  0.00           H  
ATOM     29  N   VAL A  16      34.436  -0.009  68.135  1.00 30.00           N  
ATOM     30  CA  VAL A  16      35.142   1.219  67.733  1.00 30.00           C  
ATOM     31  C   VAL A  16      36.157   1.017  66.564  1.00 30.00           C  
ATOM     32  O   VAL A  16      37.249   1.592  66.565  1.00 30.00           O  
ATOM     33  CB  VAL A  16      35.858   1.838  68.976  1.00 30.00           C  
ATOM     34  CG1 VAL A  16      34.846   2.338  70.022  1.00110.00           C  
ATOM     35  CG2 VAL A  16      36.896   0.906  69.644  1.00110.00           C  
ATOM     36  H   VAL A  16      34.766  -0.414  68.999  1.00  0.00           H  
ATOM     37  HA  VAL A  16      34.399   1.932  67.370  1.00  0.00           H  
ATOM     38  HB  VAL A  16      36.395   2.729  68.643  1.00  0.00           H  
ATOM     39 HG11 VAL A  16      35.349   2.838  70.850  1.00  0.00           H  
ATOM     40 HG12 VAL A  16      34.152   3.056  69.583  1.00  0.00           H  
ATOM     41 HG13 VAL A  16      34.256   1.522  70.439  1.00  0.00           H  
ATOM     42 HG21 VAL A  16      37.384   1.407  70.481  1.00  0.00           H  
ATOM     43 HG22 VAL A  16      36.436  -0.001  70.036  1.00  0.00           H  
ATOM     44 HG23 VAL A  16      37.685   0.603  68.956  1.00  0.00           H  
ATOM     45  N   GLY A  17      35.795   0.178  65.589  1.00 30.00           N  
ATOM     46  CA  GLY A  17      36.612  -0.147  64.422  1.00 30.00           C  
ATOM     47  C   GLY A  17      35.729  -0.357  63.184  1.00 30.00           C  
ATOM     48  O   GLY A  17      36.176  -0.076  62.068  1.00 30.00           O  
ATOM     49  H   GLY A  17      34.835  -0.143  65.619  1.00  0.00           H  
ATOM     50  HA2 GLY A  17      37.339   0.637  64.205  1.00  0.00           H  
ATOM     51  HA3 GLY A  17      37.173  -1.061  64.617  1.00  0.00           H  
ATOM     52  N   ARG A  18      34.478  -0.826  63.341  1.00 30.00           N  
ATOM     53  CA  ARG A  18      33.572  -1.050  62.207  1.00 30.00           C  
ATOM     54  C   ARG A  18      33.063   0.266  61.597  1.00 30.00           C  
ATOM     55  O   ARG A  18      32.827   0.316  60.392  1.00 30.00           O  
ATOM     56  CB  ARG A  18      32.441  -2.041  62.567  1.00 30.00           C  
ATOM     57  CG  ARG A  18      31.457  -1.654  63.693  1.00 30.00           C  
ATOM     58  CD  ARG A  18      30.029  -1.269  63.254  1.00 30.00           C  
ATOM     59  NE  ARG A  18      29.927   0.112  62.752  1.00 30.00           N  
ATOM     60  CZ  ARG A  18      28.819   0.687  62.261  1.00 30.00           C  
ATOM     61  NH1 ARG A  18      27.684  -0.004  62.144  1.00 30.00           N1+
ATOM     62  NH2 ARG A  18      28.845   1.967  61.892  1.00 30.00           N1+
ATOM     63  H   ARG A  18      34.115  -1.030  64.259  1.00  0.00           H  
ATOM     64  HA  ARG A  18      34.152  -1.539  61.421  1.00  0.00           H  
ATOM     65  HB2 ARG A  18      31.889  -2.307  61.665  1.00  0.00           H  
ATOM     66  HB3 ARG A  18      32.925  -2.971  62.868  1.00  0.00           H  
ATOM     67  HG2 ARG A  18      31.388  -2.468  64.411  1.00  0.00           H  
ATOM     68  HG3 ARG A  18      31.887  -0.826  64.249  1.00  0.00           H  
ATOM     69  HD2 ARG A  18      29.753  -1.894  62.403  1.00  0.00           H  
ATOM     70  HD3 ARG A  18      29.300  -1.486  64.035  1.00  0.00           H  
ATOM     71  HE  ARG A  18      30.766   0.667  62.868  1.00  0.00           H  
ATOM     72 HH11 ARG A  18      27.623  -0.975  62.414  1.00  0.00           H  
ATOM     73 HH12 ARG A  18      26.830   0.399  61.784  1.00  0.00           H  
ATOM     74 HH21 ARG A  18      29.659   2.551  61.995  1.00  0.00           H  
ATOM     75 HH22 ARG A  18      28.025   2.428  61.522  1.00  0.00           H  
ATOM     76  N   ASP A  19      32.961   1.329  62.407  1.00 30.00           N  
ATOM     77  CA  ASP A  19      32.662   2.696  61.969  1.00 30.00           C  
ATOM     78  C   ASP A  19      33.775   3.265  61.073  1.00 30.00           C  
ATOM     79  O   ASP A  19      33.464   3.870  60.048  1.00 30.00           O  
ATOM     80  CB  ASP A  19      32.353   3.695  63.118  1.00 30.00           C  
ATOM     81  CG  ASP A  19      33.315   3.696  64.311  1.00 30.00           C  
ATOM     82  OD1 ASP A  19      33.364   4.730  65.007  1.00 30.00           O  
ATOM     83  OD2 ASP A  19      33.917   2.642  64.599  1.00 30.00           O1-
ATOM     84  H   ASP A  19      33.310   1.284  63.366  1.00  0.00           H  
ATOM     85  HA  ASP A  19      31.767   2.638  61.347  1.00  0.00           H  
ATOM     86  HB2 ASP A  19      32.329   4.704  62.701  1.00  0.00           H  
ATOM     87  HB3 ASP A  19      31.352   3.498  63.501  1.00  0.00           H  
ATOM     88  N   PHE A  20      35.044   3.016  61.421  1.00 30.00           N  
ATOM     89  CA  PHE A  20      36.197   3.396  60.597  1.00 30.00           C  
ATOM     90  C   PHE A  20      36.226   2.665  59.242  1.00 30.00           C  
ATOM     91  O   PHE A  20      36.558   3.279  58.229  1.00 30.00           O  
ATOM     92  CB  PHE A  20      37.522   3.214  61.363  1.00 30.00           C  
ATOM     93  CG  PHE A  20      37.746   4.221  62.479  1.00110.00           C  
ATOM     94  CD1 PHE A  20      38.250   5.506  62.184  1.00110.00           C  
ATOM     95  CD2 PHE A  20      37.302   3.946  63.790  1.00110.00           C  
ATOM     96  CE1 PHE A  20      38.369   6.455  63.192  1.00110.00           C  
ATOM     97  CE2 PHE A  20      37.433   4.906  64.784  1.00110.00           C  
ATOM     98  CZ  PHE A  20      37.969   6.153  64.488  1.00110.00           C  
ATOM     99  H   PHE A  20      35.227   2.538  62.293  1.00  0.00           H  
ATOM    100  HA  PHE A  20      36.097   4.458  60.367  1.00  0.00           H  
ATOM    101  HB2 PHE A  20      37.585   2.207  61.775  1.00  0.00           H  
ATOM    102  HB3 PHE A  20      38.359   3.298  60.667  1.00  0.00           H  
ATOM    103  HD1 PHE A  20      38.550   5.758  61.176  1.00  0.00           H  
ATOM    104  HD2 PHE A  20      36.855   2.992  64.034  1.00  0.00           H  
ATOM    105  HE1 PHE A  20      38.768   7.434  62.966  1.00  0.00           H  
ATOM    106  HE2 PHE A  20      37.101   4.683  65.789  1.00  0.00           H  
ATOM    107  HZ  PHE A  20      38.062   6.897  65.267  1.00  0.00           H  
ATOM    108  N   SER A  21      35.804   1.394  59.229  1.00 30.00           N  
ATOM    109  CA  SER A  21      35.645   0.607  58.004  1.00 30.00           C  
ATOM    110  C   SER A  21      34.539   1.185  57.087  1.00 30.00           C  
ATOM    111  O   SER A  21      34.748   1.291  55.877  1.00 30.00           O  
ATOM    112  CB  SER A  21      35.390  -0.868  58.371  1.00 30.00           C  
ATOM    113  OG  SER A  21      36.467  -1.391  59.143  1.00110.00           O  
ATOM    114  H   SER A  21      35.530   0.962  60.100  1.00  0.00           H  
ATOM    115  HA  SER A  21      36.582   0.660  57.445  1.00  0.00           H  
ATOM    116  HB2 SER A  21      34.455  -0.988  58.917  1.00  0.00           H  
ATOM    117  HB3 SER A  21      35.291  -1.464  57.462  1.00  0.00           H  
ATOM    118  HG  SER A  21      36.470  -0.954  60.008  1.00  0.00           H  
ATOM    119  N   VAL A  22      33.415   1.622  57.678  1.00 30.00           N  
ATOM    120  CA  VAL A  22      32.328   2.318  56.981  1.00 30.00           C  
ATOM    121  C   VAL A  22      32.763   3.698  56.426  1.00 30.00           C  
ATOM    122  O   VAL A  22      32.420   4.017  55.284  1.00 30.00           O  
ATOM    123  CB  VAL A  22      31.064   2.454  57.885  1.00 30.00           C  
ATOM    124  CG1 VAL A  22      29.971   3.413  57.365  1.00110.00           C  
ATOM    125  CG2 VAL A  22      30.427   1.076  58.146  1.00110.00           C  
ATOM    126  H   VAL A  22      33.291   1.482  58.674  1.00  0.00           H  
ATOM    127  HA  VAL A  22      32.055   1.704  56.120  1.00  0.00           H  
ATOM    128  HB  VAL A  22      31.384   2.842  58.852  1.00  0.00           H  
ATOM    129 HG11 VAL A  22      29.082   3.374  57.995  1.00  0.00           H  
ATOM    130 HG12 VAL A  22      30.302   4.453  57.364  1.00  0.00           H  
ATOM    131 HG13 VAL A  22      29.667   3.157  56.350  1.00  0.00           H  
ATOM    132 HG21 VAL A  22      29.624   1.142  58.881  1.00  0.00           H  
ATOM    133 HG22 VAL A  22      30.004   0.659  57.231  1.00  0.00           H  
ATOM    134 HG23 VAL A  22      31.147   0.352  58.522  1.00  0.00           H  
ATOM    135  N   ARG A  23      33.553   4.468  57.194  1.00 30.00           N  
ATOM    136  CA  ARG A  23      34.182   5.714  56.730  1.00 30.00           C  
ATOM    137  C   ARG A  23      35.097   5.479  55.513  1.00 30.00           C  
ATOM    138  O   ARG A  23      34.971   6.209  54.535  1.00 30.00           O  
ATOM    139  CB  ARG A  23      34.973   6.414  57.858  1.00 30.00           C  
ATOM    140  CG  ARG A  23      34.137   7.052  58.982  1.00110.00           C  
ATOM    141  CD  ARG A  23      33.393   8.344  58.581  1.00110.00           C  
ATOM    142  NE  ARG A  23      32.946   9.068  59.781  1.00110.00           N  
ATOM    143  CZ  ARG A  23      32.015  10.027  59.887  1.00110.00           C  
ATOM    144  NH1 ARG A  23      31.314  10.487  58.851  1.00110.00           N1+
ATOM    145  NH2 ARG A  23      31.770  10.537  61.095  1.00110.00           N1+
ATOM    146  H   ARG A  23      33.749   4.172  58.146  1.00  0.00           H  
ATOM    147  HA  ARG A  23      33.379   6.381  56.409  1.00  0.00           H  
ATOM    148  HB2 ARG A  23      35.659   5.694  58.300  1.00  0.00           H  
ATOM    149  HB3 ARG A  23      35.612   7.192  57.438  1.00  0.00           H  
ATOM    150  HG2 ARG A  23      33.403   6.313  59.300  1.00  0.00           H  
ATOM    151  HG3 ARG A  23      34.765   7.244  59.853  1.00  0.00           H  
ATOM    152  HD2 ARG A  23      33.939   8.963  57.869  1.00  0.00           H  
ATOM    153  HD3 ARG A  23      32.466   8.047  58.088  1.00  0.00           H  
ATOM    154  HE  ARG A  23      33.486   8.836  60.606  1.00  0.00           H  
ATOM    155 HH11 ARG A  23      31.450  10.279  57.846  1.00  0.00           H  
ATOM    156 HH12 ARG A  23      30.636  11.223  58.965  1.00  0.00           H  
ATOM    157 HH21 ARG A  23      32.252  10.223  61.925  1.00  0.00           H  
ATOM    158 HH22 ARG A  23      31.071  11.251  61.242  1.00  0.00           H  
ATOM    159  N   ILE A  24      35.954   4.449  55.553  1.00 30.00           N  
ATOM    160  CA  ILE A  24      36.835   4.070  54.439  1.00 30.00           C  
ATOM    161  C   ILE A  24      36.049   3.666  53.166  1.00 30.00           C  
ATOM    162  O   ILE A  24      36.388   4.109  52.065  1.00 30.00           O  
ATOM    163  CB  ILE A  24      37.827   2.942  54.865  1.00 30.00           C  
ATOM    164  CG1 ILE A  24      38.858   3.487  55.884  1.00110.00           C  
ATOM    165  CG2 ILE A  24      38.570   2.226  53.712  1.00110.00           C  
ATOM    166  CD1 ILE A  24      39.558   2.395  56.708  1.00110.00           C  
ATOM    167  H   ILE A  24      36.037   3.904  56.406  1.00  0.00           H  
ATOM    168  HA  ILE A  24      37.422   4.952  54.180  1.00  0.00           H  
ATOM    169  HB  ILE A  24      37.238   2.179  55.375  1.00  0.00           H  
ATOM    170 HG12 ILE A  24      39.607   4.083  55.360  1.00  0.00           H  
ATOM    171 HG13 ILE A  24      38.381   4.179  56.579  1.00  0.00           H  
ATOM    172 HG21 ILE A  24      39.277   1.489  54.092  1.00  0.00           H  
ATOM    173 HG22 ILE A  24      37.890   1.682  53.055  1.00  0.00           H  
ATOM    174 HG23 ILE A  24      39.130   2.935  53.101  1.00  0.00           H  
ATOM    175 HD11 ILE A  24      39.901   2.794  57.664  1.00  0.00           H  
ATOM    176 HD12 ILE A  24      38.892   1.560  56.926  1.00  0.00           H  
ATOM    177 HD13 ILE A  24      40.430   2.002  56.185  1.00  0.00           H  
ATOM    178  N   LEU A  25      34.977   2.882  53.349  1.00 30.00           N  
ATOM    179  CA  LEU A  25      34.042   2.475  52.297  1.00 30.00           C  
ATOM    180  C   LEU A  25      33.306   3.675  51.664  1.00 30.00           C  
ATOM    181  O   LEU A  25      33.141   3.723  50.445  1.00 30.00           O  
ATOM    182  CB  LEU A  25      33.068   1.424  52.882  1.00 30.00           C  
ATOM    183  CG  LEU A  25      32.020   0.840  51.906  1.00110.00           C  
ATOM    184  CD1 LEU A  25      32.671   0.116  50.708  1.00110.00           C  
ATOM    185  CD2 LEU A  25      31.015  -0.057  52.660  1.00110.00           C  
ATOM    186  H   LEU A  25      34.791   2.527  54.282  1.00  0.00           H  
ATOM    187  HA  LEU A  25      34.631   1.999  51.512  1.00  0.00           H  
ATOM    188  HB2 LEU A  25      33.645   0.603  53.309  1.00  0.00           H  
ATOM    189  HB3 LEU A  25      32.539   1.880  53.719  1.00  0.00           H  
ATOM    190  HG  LEU A  25      31.432   1.667  51.503  1.00  0.00           H  
ATOM    191 HD11 LEU A  25      32.180  -0.826  50.465  1.00  0.00           H  
ATOM    192 HD12 LEU A  25      32.622   0.736  49.812  1.00  0.00           H  
ATOM    193 HD13 LEU A  25      33.723  -0.110  50.887  1.00  0.00           H  
ATOM    194 HD21 LEU A  25      29.990   0.272  52.479  1.00  0.00           H  
ATOM    195 HD22 LEU A  25      31.074  -1.103  52.361  1.00  0.00           H  
ATOM    196 HD23 LEU A  25      31.169  -0.032  53.740  1.00  0.00           H  
ATOM    197  N   THR A  26      32.912   4.647  52.493  1.00 30.00           N  
ATOM    198  CA  THR A  26      32.331   5.903  52.030  1.00 30.00           C  
ATOM    199  C   THR A  26      33.375   6.782  51.300  1.00 30.00           C  
ATOM    200  O   THR A  26      33.107   7.237  50.188  1.00 30.00           O  
ATOM    201  CB  THR A  26      31.682   6.696  53.195  1.00 30.00           C  
ATOM    202  CG2 THR A  26      30.933   7.964  52.758  1.00110.00           C  
ATOM    203  OG1 THR A  26      30.755   5.860  53.874  1.00110.00           O  
ATOM    204  H   THR A  26      33.057   4.539  53.490  1.00  0.00           H  
ATOM    205  HA  THR A  26      31.546   5.664  51.308  1.00  0.00           H  
ATOM    206  HB  THR A  26      32.450   6.985  53.914  1.00  0.00           H  
ATOM    207  HG1 THR A  26      31.257   5.157  54.321  1.00  0.00           H  
ATOM    208 HG21 THR A  26      30.437   8.440  53.604  1.00  0.00           H  
ATOM    209 HG22 THR A  26      31.614   8.704  52.337  1.00  0.00           H  
ATOM    210 HG23 THR A  26      30.176   7.745  52.005  1.00  0.00           H  
ATOM    211  N   ALA A  27      34.572   6.933  51.888  1.00 30.00           N  
ATOM    212  CA  ALA A  27      35.676   7.738  51.364  1.00 30.00           C  
ATOM    213  C   ALA A  27      36.131   7.325  49.954  1.00 30.00           C  
ATOM    214  O   ALA A  27      36.375   8.201  49.123  1.00 30.00           O  
ATOM    215  CB  ALA A  27      36.862   7.699  52.340  1.00 30.00           C  
ATOM    216  H   ALA A  27      34.724   6.530  52.811  1.00  0.00           H  
ATOM    217  HA  ALA A  27      35.321   8.769  51.306  1.00  0.00           H  
ATOM    218  HB1 ALA A  27      37.682   8.324  51.984  1.00  0.00           H  
ATOM    219  HB2 ALA A  27      36.581   8.069  53.325  1.00  0.00           H  
ATOM    220  HB3 ALA A  27      37.251   6.688  52.462  1.00  0.00           H  
ATOM    221  N   CYS A  28      36.207   6.014  49.686  1.00 30.00           N  
ATOM    222  CA  CYS A  28      36.570   5.494  48.364  1.00 30.00           C  
ATOM    223  C   CYS A  28      35.469   5.731  47.306  1.00 30.00           C  
ATOM    224  O   CYS A  28      35.800   6.069  46.170  1.00 30.00           O  
ATOM    225  CB  CYS A  28      37.101   4.044  48.404  1.00 30.00           C  
ATOM    226  SG  CYS A  28      35.846   2.801  48.829  1.00110.00           S  
ATOM    227  H   CYS A  28      36.036   5.342  50.427  1.00  0.00           H  
ATOM    228  HA  CYS A  28      37.425   6.087  48.033  1.00  0.00           H  
ATOM    229  HB2 CYS A  28      37.504   3.781  47.426  1.00  0.00           H  
ATOM    230  HB3 CYS A  28      37.931   3.966  49.107  1.00  0.00           H  
ATOM    231  HG  CYS A  28      35.767   3.141  50.123  1.00  0.00           H  
ATOM    232  N   PHE A  29      34.188   5.634  47.691  1.00 30.00           N  
ATOM    233  CA  PHE A  29      33.046   5.936  46.821  1.00 30.00           C  
ATOM    234  C   PHE A  29      32.983   7.433  46.452  1.00 30.00           C  
ATOM    235  O   PHE A  29      32.805   7.775  45.284  1.00 30.00           O  
ATOM    236  CB  PHE A  29      31.748   5.393  47.461  1.00 30.00           C  
ATOM    237  CG  PHE A  29      30.462   5.610  46.677  1.00110.00           C  
ATOM    238  CD1 PHE A  29      30.205   4.852  45.514  1.00110.00           C  
ATOM    239  CD2 PHE A  29      29.570   6.644  47.033  1.00110.00           C  
ATOM    240  CE1 PHE A  29      29.057   5.091  44.769  1.00110.00           C  
ATOM    241  CE2 PHE A  29      28.425   6.863  46.277  1.00110.00           C  
ATOM    242  CZ  PHE A  29      28.168   6.088  45.152  1.00110.00           C  
ATOM    243  H   PHE A  29      33.978   5.378  48.647  1.00  0.00           H  
ATOM    244  HA  PHE A  29      33.196   5.391  45.886  1.00  0.00           H  
ATOM    245  HB2 PHE A  29      31.858   4.317  47.599  1.00  0.00           H  
ATOM    246  HB3 PHE A  29      31.624   5.804  48.463  1.00  0.00           H  
ATOM    247  HD1 PHE A  29      30.894   4.080  45.201  1.00  0.00           H  
ATOM    248  HD2 PHE A  29      29.767   7.266  47.895  1.00  0.00           H  
ATOM    249  HE1 PHE A  29      28.857   4.502  43.885  1.00  0.00           H  
ATOM    250  HE2 PHE A  29      27.738   7.649  46.557  1.00  0.00           H  
ATOM    251  HZ  PHE A  29      27.279   6.271  44.566  1.00  0.00           H  
ATOM    252  N   LEU A  30      33.240   8.299  47.440  1.00 30.00           N  
ATOM    253  CA  LEU A  30      33.395   9.744  47.262  1.00 30.00           C  
ATOM    254  C   LEU A  30      34.588  10.082  46.340  1.00 30.00           C  
ATOM    255  O   LEU A  30      34.449  10.942  45.472  1.00 30.00           O  
ATOM    256  CB  LEU A  30      33.519  10.420  48.648  1.00 30.00           C  
ATOM    257  CG  LEU A  30      32.184  10.882  49.282  1.00110.00           C  
ATOM    258  CD1 LEU A  30      31.052   9.831  49.315  1.00110.00           C  
ATOM    259  CD2 LEU A  30      32.435  11.498  50.672  1.00110.00           C  
ATOM    260  H   LEU A  30      33.347   7.946  48.387  1.00  0.00           H  
ATOM    261  HA  LEU A  30      32.498  10.122  46.767  1.00  0.00           H  
ATOM    262  HB2 LEU A  30      34.055   9.765  49.335  1.00  0.00           H  
ATOM    263  HB3 LEU A  30      34.148  11.308  48.555  1.00  0.00           H  
ATOM    264  HG  LEU A  30      31.815  11.684  48.648  1.00  0.00           H  
ATOM    265 HD11 LEU A  30      30.486   9.861  50.246  1.00  0.00           H  
ATOM    266 HD12 LEU A  30      30.338  10.014  48.511  1.00  0.00           H  
ATOM    267 HD13 LEU A  30      31.411   8.813  49.200  1.00  0.00           H  
ATOM    268 HD21 LEU A  30      31.954  12.471  50.766  1.00  0.00           H  
ATOM    269 HD22 LEU A  30      32.049  10.874  51.476  1.00  0.00           H  
ATOM    270 HD23 LEU A  30      33.495  11.640  50.877  1.00  0.00           H  
ATOM    271  N   SER A  31      35.714   9.367  46.490  1.00 30.00           N  
ATOM    272  CA  SER A  31      36.896   9.484  45.630  1.00 30.00           C  
ATOM    273  C   SER A  31      36.594   9.126  44.154  1.00 30.00           C  
ATOM    274  O   SER A  31      37.053   9.838  43.259  1.00 30.00           O  
ATOM    275  CB  SER A  31      38.061   8.662  46.235  1.00 30.00           C  
ATOM    276  OG  SER A  31      39.312   8.881  45.600  1.00 30.00           O  
ATOM    277  H   SER A  31      35.782   8.720  47.269  1.00  0.00           H  
ATOM    278  HA  SER A  31      37.193  10.534  45.651  1.00  0.00           H  
ATOM    279  HB2 SER A  31      38.182   8.911  47.289  1.00  0.00           H  
ATOM    280  HB3 SER A  31      37.842   7.596  46.189  1.00  0.00           H  
ATOM    281  HG  SER A  31      39.291   8.472  44.724  1.00  0.00           H  
ATOM    282  N   LEU A  32      35.790   8.076  43.914  1.00 30.00           N  
ATOM    283  CA  LEU A  32      35.304   7.705  42.579  1.00 30.00           C  
ATOM    284  C   LEU A  32      34.431   8.808  41.956  1.00 30.00           C  
ATOM    285  O   LEU A  32      34.628   9.134  40.784  1.00 30.00           O  
ATOM    286  CB  LEU A  32      34.520   6.374  42.622  1.00 30.00           C  
ATOM    287  CG  LEU A  32      35.378   5.118  42.886  1.00 30.00           C  
ATOM    288  CD1 LEU A  32      34.495   3.928  43.325  1.00 30.00           C  
ATOM    289  CD2 LEU A  32      36.287   4.778  41.683  1.00 30.00           C  
ATOM    290  H   LEU A  32      35.466   7.511  44.692  1.00  0.00           H  
ATOM    291  HA  LEU A  32      36.174   7.582  41.931  1.00  0.00           H  
ATOM    292  HB2 LEU A  32      33.746   6.452  43.384  1.00  0.00           H  
ATOM    293  HB3 LEU A  32      33.979   6.230  41.685  1.00  0.00           H  
ATOM    294  HG  LEU A  32      36.037   5.338  43.725  1.00  0.00           H  
ATOM    295 HD11 LEU A  32      34.604   3.053  42.685  1.00  0.00           H  
ATOM    296 HD12 LEU A  32      34.753   3.615  44.338  1.00  0.00           H  
ATOM    297 HD13 LEU A  32      33.434   4.178  43.333  1.00  0.00           H  
ATOM    298 HD21 LEU A  32      36.163   3.754  41.329  1.00  0.00           H  
ATOM    299 HD22 LEU A  32      36.102   5.428  40.828  1.00  0.00           H  
ATOM    300 HD23 LEU A  32      37.337   4.894  41.951  1.00  0.00           H  
ATOM    301  N   LEU A  33      33.512   9.384  42.747  1.00 30.00           N  
ATOM    302  CA  LEU A  33      32.659  10.503  42.338  1.00 30.00           C  
ATOM    303  C   LEU A  33      33.488  11.744  41.954  1.00 30.00           C  
ATOM    304  O   LEU A  33      33.290  12.268  40.859  1.00 30.00           O  
ATOM    305  CB  LEU A  33      31.622  10.834  43.437  1.00 30.00           C  
ATOM    306  CG  LEU A  33      30.518   9.776  43.649  1.00110.00           C  
ATOM    307  CD1 LEU A  33      29.768  10.035  44.975  1.00110.00           C  
ATOM    308  CD2 LEU A  33      29.563   9.684  42.437  1.00110.00           C  
ATOM    309  H   LEU A  33      33.392   9.038  43.693  1.00  0.00           H  
ATOM    310  HA  LEU A  33      32.124  10.190  41.439  1.00  0.00           H  
ATOM    311  HB2 LEU A  33      32.147  11.007  44.375  1.00  0.00           H  
ATOM    312  HB3 LEU A  33      31.130  11.776  43.203  1.00  0.00           H  
ATOM    313  HG  LEU A  33      30.998   8.802  43.749  1.00  0.00           H  
ATOM    314 HD11 LEU A  33      28.684  10.036  44.866  1.00  0.00           H  
ATOM    315 HD12 LEU A  33      30.013   9.263  45.705  1.00  0.00           H  
ATOM    316 HD13 LEU A  33      30.042  10.989  45.426  1.00  0.00           H  
ATOM    317 HD21 LEU A  33      28.514   9.802  42.708  1.00  0.00           H  
ATOM    318 HD22 LEU A  33      29.775  10.442  41.682  1.00  0.00           H  
ATOM    319 HD23 LEU A  33      29.655   8.712  41.949  1.00  0.00           H  
ATOM    320  N   ILE A  34      34.433  12.139  42.822  1.00 30.00           N  
ATOM    321  CA  ILE A  34      35.397  13.228  42.610  1.00 30.00           C  
ATOM    322  C   ILE A  34      36.237  13.054  41.324  1.00 30.00           C  
ATOM    323  O   ILE A  34      36.422  14.015  40.578  1.00 30.00           O  
ATOM    324  CB  ILE A  34      36.338  13.384  43.854  1.00 30.00           C  
ATOM    325  CG1 ILE A  34      35.566  13.993  45.046  1.00110.00           C  
ATOM    326  CG2 ILE A  34      37.653  14.171  43.635  1.00110.00           C  
ATOM    327  CD1 ILE A  34      36.172  13.669  46.419  1.00110.00           C  
ATOM    328  H   ILE A  34      34.510  11.646  43.709  1.00  0.00           H  
ATOM    329  HA  ILE A  34      34.820  14.148  42.492  1.00  0.00           H  
ATOM    330  HB  ILE A  34      36.635  12.377  44.146  1.00  0.00           H  
ATOM    331 HG12 ILE A  34      35.511  15.073  44.920  1.00  0.00           H  
ATOM    332 HG13 ILE A  34      34.534  13.641  45.050  1.00  0.00           H  
ATOM    333 HG21 ILE A  34      38.222  14.270  44.558  1.00  0.00           H  
ATOM    334 HG22 ILE A  34      38.318  13.680  42.924  1.00  0.00           H  
ATOM    335 HG23 ILE A  34      37.452  15.177  43.265  1.00  0.00           H  
ATOM    336 HD11 ILE A  34      35.510  14.003  47.218  1.00  0.00           H  
ATOM    337 HD12 ILE A  34      36.322  12.599  46.551  1.00  0.00           H  
ATOM    338 HD13 ILE A  34      37.136  14.155  46.561  1.00  0.00           H  
ATOM    339  N   LEU A  35      36.718  11.829  41.069  1.00 30.00           N  
ATOM    340  CA  LEU A  35      37.476  11.501  39.862  1.00 30.00           C  
ATOM    341  C   LEU A  35      36.594  11.567  38.600  1.00 30.00           C  
ATOM    342  O   LEU A  35      37.030  12.108  37.585  1.00 30.00           O  
ATOM    343  CB  LEU A  35      38.150  10.120  40.032  1.00 30.00           C  
ATOM    344  CG  LEU A  35      39.193   9.763  38.945  1.00 30.00           C  
ATOM    345  CD1 LEU A  35      40.413  10.711  38.978  1.00 30.00           C  
ATOM    346  CD2 LEU A  35      39.602   8.277  39.034  1.00 30.00           C  
ATOM    347  H   LEU A  35      36.583  11.088  41.750  1.00  0.00           H  
ATOM    348  HA  LEU A  35      38.256  12.257  39.758  1.00  0.00           H  
ATOM    349  HB2 LEU A  35      38.637  10.069  41.007  1.00  0.00           H  
ATOM    350  HB3 LEU A  35      37.370   9.356  40.052  1.00  0.00           H  
ATOM    351  HG  LEU A  35      38.720   9.882  37.969  1.00  0.00           H  
ATOM    352 HD11 LEU A  35      41.365  10.184  38.908  1.00  0.00           H  
ATOM    353 HD12 LEU A  35      40.379  11.408  38.139  1.00  0.00           H  
ATOM    354 HD13 LEU A  35      40.448  11.307  39.891  1.00  0.00           H  
ATOM    355 HD21 LEU A  35      40.653   8.139  39.287  1.00  0.00           H  
ATOM    356 HD22 LEU A  35      39.027   7.736  39.787  1.00  0.00           H  
ATOM    357 HD23 LEU A  35      39.432   7.771  38.082  1.00  0.00           H  
ATOM    358  N   SER A  36      35.365  11.041  38.690  1.00 30.00           N  
ATOM    359  CA  SER A  36      34.407  10.978  37.586  1.00 30.00           C  
ATOM    360  C   SER A  36      33.940  12.368  37.114  1.00 30.00           C  
ATOM    361  O   SER A  36      33.888  12.610  35.906  1.00 30.00           O  
ATOM    362  CB  SER A  36      33.206  10.101  37.990  1.00 30.00           C  
ATOM    363  OG  SER A  36      33.624   8.771  38.251  1.00110.00           O  
ATOM    364  H   SER A  36      35.076  10.616  39.564  1.00  0.00           H  
ATOM    365  HA  SER A  36      34.907  10.505  36.737  1.00  0.00           H  
ATOM    366  HB2 SER A  36      32.701  10.505  38.869  1.00  0.00           H  
ATOM    367  HB3 SER A  36      32.467  10.078  37.188  1.00  0.00           H  
ATOM    368  HG  SER A  36      34.049   8.770  39.128  1.00  0.00           H  
ATOM    369  N   THR A  37      33.640  13.271  38.058  1.00 30.00           N  
ATOM    370  CA  THR A  37      33.277  14.656  37.763  1.00 30.00           C  
ATOM    371  C   THR A  37      34.486  15.469  37.232  1.00 30.00           C  
ATOM    372  O   THR A  37      34.279  16.377  36.427  1.00 30.00           O  
ATOM    373  CB  THR A  37      32.675  15.347  39.019  1.00 30.00           C  
ATOM    374  CG2 THR A  37      31.327  14.761  39.461  1.00110.00           C  
ATOM    375  OG1 THR A  37      33.537  15.234  40.133  1.00110.00           O  
ATOM    376  H   THR A  37      33.707  13.051  39.051  1.00  0.00           H  
ATOM    377  HA  THR A  37      32.517  14.654  36.978  1.00  0.00           H  
ATOM    378  HB  THR A  37      32.528  16.409  38.809  1.00  0.00           H  
ATOM    379  HG1 THR A  37      33.047  15.496  40.925  1.00  0.00           H  
ATOM    380 HG21 THR A  37      30.908  15.305  40.306  1.00  0.00           H  
ATOM    381 HG22 THR A  37      30.597  14.839  38.664  1.00  0.00           H  
ATOM    382 HG23 THR A  37      31.403  13.712  39.746  1.00  0.00           H  
ATOM    383  N   LEU A  38      35.721  15.113  37.615  1.00 30.00           N  
ATOM    384  CA  LEU A  38      36.946  15.745  37.119  1.00 30.00           C  
ATOM    385  C   LEU A  38      37.265  15.293  35.682  1.00 30.00           C  
ATOM    386  O   LEU A  38      37.389  16.131  34.784  1.00 30.00           O  
ATOM    387  CB  LEU A  38      38.099  15.489  38.124  1.00 30.00           C  
ATOM    388  CG  LEU A  38      39.441  16.214  37.840  1.00110.00           C  
ATOM    389  CD1 LEU A  38      40.250  16.427  39.138  1.00110.00           C  
ATOM    390  CD2 LEU A  38      40.304  15.514  36.767  1.00110.00           C  
ATOM    391  H   LEU A  38      35.825  14.397  38.324  1.00  0.00           H  
ATOM    392  HA  LEU A  38      36.775  16.822  37.092  1.00  0.00           H  
ATOM    393  HB2 LEU A  38      37.735  15.829  39.092  1.00  0.00           H  
ATOM    394  HB3 LEU A  38      38.277  14.420  38.250  1.00  0.00           H  
ATOM    395  HG  LEU A  38      39.195  17.211  37.471  1.00  0.00           H  
ATOM    396 HD11 LEU A  38      40.726  17.407  39.136  1.00  0.00           H  
ATOM    397 HD12 LEU A  38      39.632  16.378  40.036  1.00  0.00           H  
ATOM    398 HD13 LEU A  38      41.038  15.684  39.262  1.00  0.00           H  
ATOM    399 HD21 LEU A  38      41.355  15.454  37.049  1.00  0.00           H  
ATOM    400 HD22 LEU A  38      39.973  14.494  36.570  1.00  0.00           H  
ATOM    401 HD23 LEU A  38      40.267  16.058  35.824  1.00  0.00           H  
ATOM    402  N   LEU A  39      37.405  13.974  35.495  1.00 30.00           N  
ATOM    403  CA  LEU A  39      37.929  13.343  34.283  1.00 30.00           C  
ATOM    404  C   LEU A  39      37.054  13.591  33.040  1.00 30.00           C  
ATOM    405  O   LEU A  39      37.585  13.953  31.990  1.00 30.00           O  
ATOM    406  CB  LEU A  39      38.158  11.837  34.566  1.00 30.00           C  
ATOM    407  CG  LEU A  39      38.777  11.002  33.418  1.00110.00           C  
ATOM    408  CD1 LEU A  39      40.146  11.550  32.963  1.00110.00           C  
ATOM    409  CD2 LEU A  39      38.850   9.510  33.809  1.00110.00           C  
ATOM    410  H   LEU A  39      37.255  13.351  36.287  1.00  0.00           H  
ATOM    411  HA  LEU A  39      38.898  13.806  34.088  1.00  0.00           H  
ATOM    412  HB2 LEU A  39      38.796  11.739  35.446  1.00  0.00           H  
ATOM    413  HB3 LEU A  39      37.201  11.390  34.844  1.00  0.00           H  
ATOM    414  HG  LEU A  39      38.105  11.057  32.560  1.00  0.00           H  
ATOM    415 HD11 LEU A  39      40.869  10.761  32.756  1.00  0.00           H  
ATOM    416 HD12 LEU A  39      40.041  12.129  32.044  1.00  0.00           H  
ATOM    417 HD13 LEU A  39      40.596  12.205  33.710  1.00  0.00           H  
ATOM    418 HD21 LEU A  39      38.355   8.888  33.061  1.00  0.00           H  
ATOM    419 HD22 LEU A  39      39.873   9.147  33.904  1.00  0.00           H  
ATOM    420 HD23 LEU A  39      38.360   9.309  34.763  1.00  0.00           H  
ATOM    421  N   GLY A  40      35.731  13.429  33.184  1.00 30.00           N  
ATOM    422  CA  GLY A  40      34.781  13.557  32.076  1.00 30.00           C  
ATOM    423  C   GLY A  40      34.727  15.000  31.554  1.00 30.00           C  
ATOM    424  O   GLY A  40      34.761  15.223  30.344  1.00 30.00           O  
ATOM    425  H   GLY A  40      35.363  13.155  34.087  1.00  0.00           H  
ATOM    426  HA2 GLY A  40      35.057  12.880  31.265  1.00  0.00           H  
ATOM    427  HA3 GLY A  40      33.787  13.263  32.414  1.00  0.00           H  
ATOM    428  N   ASN A  41      34.702  15.984  32.462  1.00 30.00           N  
ATOM    429  CA  ASN A  41      34.628  17.411  32.116  1.00 30.00           C  
ATOM    430  C   ASN A  41      35.958  17.939  31.569  1.00 30.00           C  
ATOM    431  O   ASN A  41      35.939  18.800  30.689  1.00 30.00           O  
ATOM    432  CB  ASN A  41      34.150  18.236  33.326  1.00 30.00           C  
ATOM    433  CG  ASN A  41      32.676  17.971  33.621  1.00 30.00           C  
ATOM    434  ND2 ASN A  41      32.378  17.286  34.715  1.00 30.00           N  
ATOM    435  OD1 ASN A  41      31.809  18.342  32.839  1.00 30.00           O  
ATOM    436  H   ASN A  41      34.719  15.747  33.444  1.00  0.00           H  
ATOM    437  HA  ASN A  41      33.878  17.496  31.325  1.00  0.00           H  
ATOM    438  HB2 ASN A  41      34.775  18.061  34.202  1.00  0.00           H  
ATOM    439  HB3 ASN A  41      34.238  19.298  33.096  1.00  0.00           H  
ATOM    440 HD21 ASN A  41      33.108  16.992  35.368  1.00  0.00           H  
ATOM    441 HD22 ASN A  41      31.413  17.024  34.913  1.00  0.00           H  
ATOM    442  N   THR A  42      37.082  17.375  32.033  1.00 30.00           N  
ATOM    443  CA  THR A  42      38.406  17.621  31.459  1.00 30.00           C  
ATOM    444  C   THR A  42      38.484  17.189  29.976  1.00 30.00           C  
ATOM    445  O   THR A  42      39.027  17.942  29.168  1.00 30.00           O  
ATOM    446  CB  THR A  42      39.524  16.904  32.267  1.00 30.00           C  
ATOM    447  CG2 THR A  42      40.954  17.043  31.715  1.00110.00           C  
ATOM    448  OG1 THR A  42      39.529  17.409  33.590  1.00110.00           O  
ATOM    449  H   THR A  42      37.026  16.685  32.772  1.00  0.00           H  
ATOM    450  HA  THR A  42      38.587  18.697  31.498  1.00  0.00           H  
ATOM    451  HB  THR A  42      39.296  15.840  32.330  1.00  0.00           H  
ATOM    452  HG1 THR A  42      38.730  17.080  34.041  1.00  0.00           H  
ATOM    453 HG21 THR A  42      41.682  16.599  32.395  1.00  0.00           H  
ATOM    454 HG22 THR A  42      41.071  16.537  30.756  1.00  0.00           H  
ATOM    455 HG23 THR A  42      41.225  18.089  31.575  1.00  0.00           H  
ATOM    456  N   LEU A  43      37.887  16.038  29.624  1.00 30.00           N  
ATOM    457  CA  LEU A  43      37.809  15.555  28.242  1.00 30.00           C  
ATOM    458  C   LEU A  43      36.965  16.477  27.344  1.00 30.00           C  
ATOM    459  O   LEU A  43      37.420  16.802  26.248  1.00 30.00           O  
ATOM    460  CB  LEU A  43      37.317  14.086  28.189  1.00 30.00           C  
ATOM    461  CG  LEU A  43      38.440  13.068  27.884  1.00 30.00           C  
ATOM    462  CD1 LEU A  43      39.529  13.033  28.979  1.00 30.00           C  
ATOM    463  CD2 LEU A  43      37.863  11.670  27.573  1.00 30.00           C  
ATOM    464  H   LEU A  43      37.456  15.457  30.334  1.00  0.00           H  
ATOM    465  HA  LEU A  43      38.823  15.591  27.838  1.00  0.00           H  
ATOM    466  HB2 LEU A  43      36.797  13.813  29.108  1.00  0.00           H  
ATOM    467  HB3 LEU A  43      36.565  13.989  27.403  1.00  0.00           H  
ATOM    468  HG  LEU A  43      38.923  13.403  26.964  1.00  0.00           H  
ATOM    469 HD11 LEU A  43      39.741  12.026  29.337  1.00  0.00           H  
ATOM    470 HD12 LEU A  43      40.469  13.437  28.601  1.00  0.00           H  
ATOM    471 HD13 LEU A  43      39.255  13.623  29.853  1.00  0.00           H  
ATOM    472 HD21 LEU A  43      38.222  11.310  26.608  1.00  0.00           H  
ATOM    473 HD22 LEU A  43      38.135  10.922  28.317  1.00  0.00           H  
ATOM    474 HD23 LEU A  43      36.773  11.677  27.521  1.00  0.00           H  
ATOM    475  N   VAL A  44      35.794  16.921  27.827  1.00 30.00           N  
ATOM    476  CA  VAL A  44      34.931  17.887  27.134  1.00 30.00           C  
ATOM    477  C   VAL A  44      35.672  19.215  26.854  1.00 30.00           C  
ATOM    478  O   VAL A  44      35.682  19.670  25.710  1.00 30.00           O  
ATOM    479  CB  VAL A  44      33.614  18.168  27.922  1.00 30.00           C  
ATOM    480  CG1 VAL A  44      32.742  19.296  27.331  1.00 30.00           C  
ATOM    481  CG2 VAL A  44      32.746  16.903  28.051  1.00 30.00           C  
ATOM    482  H   VAL A  44      35.472  16.579  28.725  1.00  0.00           H  
ATOM    483  HA  VAL A  44      34.657  17.463  26.168  1.00  0.00           H  
ATOM    484  HB  VAL A  44      33.886  18.471  28.934  1.00  0.00           H  
ATOM    485 HG11 VAL A  44      31.783  19.356  27.844  1.00  0.00           H  
ATOM    486 HG12 VAL A  44      33.209  20.277  27.426  1.00  0.00           H  
ATOM    487 HG13 VAL A  44      32.538  19.123  26.273  1.00  0.00           H  
ATOM    488 HG21 VAL A  44      31.913  17.068  28.735  1.00  0.00           H  
ATOM    489 HG22 VAL A  44      32.327  16.614  27.088  1.00  0.00           H  
ATOM    490 HG23 VAL A  44      33.307  16.050  28.429  1.00  0.00           H  
ATOM    491  N   CYS A  45      36.332  19.760  27.889  1.00 30.00           N  
ATOM    492  CA  CYS A  45      37.153  20.971  27.810  1.00 30.00           C  
ATOM    493  C   CYS A  45      38.355  20.818  26.855  1.00 30.00           C  
ATOM    494  O   CYS A  45      38.653  21.755  26.118  1.00 30.00           O  
ATOM    495  CB  CYS A  45      37.649  21.440  29.194  1.00 30.00           C  
ATOM    496  SG  CYS A  45      36.263  22.010  30.222  1.00110.00           S  
ATOM    497  H   CYS A  45      36.268  19.318  28.801  1.00  0.00           H  
ATOM    498  HA  CYS A  45      36.523  21.760  27.394  1.00  0.00           H  
ATOM    499  HB2 CYS A  45      38.178  20.639  29.711  1.00  0.00           H  
ATOM    500  HB3 CYS A  45      38.352  22.267  29.089  1.00  0.00           H  
ATOM    501  HG  CYS A  45      35.809  20.777  30.496  1.00  0.00           H  
ATOM    502  N   ALA A  46      39.022  19.656  26.862  1.00 30.00           N  
ATOM    503  CA  ALA A  46      40.136  19.358  25.963  1.00 30.00           C  
ATOM    504  C   ALA A  46      39.696  19.225  24.493  1.00 30.00           C  
ATOM    505  O   ALA A  46      40.369  19.760  23.610  1.00 30.00           O  
ATOM    506  CB  ALA A  46      40.858  18.089  26.441  1.00 30.00           C  
ATOM    507  H   ALA A  46      38.772  18.935  27.533  1.00  0.00           H  
ATOM    508  HA  ALA A  46      40.846  20.186  26.019  1.00  0.00           H  
ATOM    509  HB1 ALA A  46      41.695  17.845  25.788  1.00  0.00           H  
ATOM    510  HB2 ALA A  46      41.259  18.221  27.446  1.00  0.00           H  
ATOM    511  HB3 ALA A  46      40.190  17.228  26.462  1.00  0.00           H  
ATOM    512  N   ALA A  47      38.575  18.529  24.261  1.00 30.00           N  
ATOM    513  CA  ALA A  47      38.028  18.221  22.941  1.00 30.00           C  
ATOM    514  C   ALA A  47      37.658  19.474  22.131  1.00 30.00           C  
ATOM    515  O   ALA A  47      38.155  19.645  21.018  1.00 30.00           O  
ATOM    516  CB  ALA A  47      36.821  17.283  23.094  1.00 30.00           C  
ATOM    517  H   ALA A  47      38.096  18.101  25.051  1.00  0.00           H  
ATOM    518  HA  ALA A  47      38.803  17.686  22.389  1.00  0.00           H  
ATOM    519  HB1 ALA A  47      36.409  17.004  22.127  1.00  0.00           H  
ATOM    520  HB2 ALA A  47      37.105  16.357  23.594  1.00  0.00           H  
ATOM    521  HB3 ALA A  47      36.020  17.740  23.676  1.00  0.00           H  
ATOM    522  N   VAL A  48      36.819  20.340  22.712  1.00 30.00           N  
ATOM    523  CA  VAL A  48      36.374  21.585  22.084  1.00 30.00           C  
ATOM    524  C   VAL A  48      37.534  22.560  21.772  1.00 30.00           C  
ATOM    525  O   VAL A  48      37.511  23.204  20.726  1.00 30.00           O  
ATOM    526  CB  VAL A  48      35.303  22.309  22.947  1.00 30.00           C  
ATOM    527  CG1 VAL A  48      33.975  21.534  22.998  1.00110.00           C  
ATOM    528  CG2 VAL A  48      35.784  22.649  24.369  1.00110.00           C  
ATOM    529  H   VAL A  48      36.458  20.143  23.639  1.00  0.00           H  
ATOM    530  HA  VAL A  48      35.923  21.321  21.127  1.00  0.00           H  
ATOM    531  HB  VAL A  48      35.059  23.256  22.461  1.00  0.00           H  
ATOM    532 HG11 VAL A  48      33.215  22.085  23.553  1.00  0.00           H  
ATOM    533 HG12 VAL A  48      33.574  21.357  22.001  1.00  0.00           H  
ATOM    534 HG13 VAL A  48      34.101  20.568  23.485  1.00  0.00           H  
ATOM    535 HG21 VAL A  48      34.969  22.596  25.088  1.00  0.00           H  
ATOM    536 HG22 VAL A  48      36.538  21.954  24.726  1.00  0.00           H  
ATOM    537 HG23 VAL A  48      36.212  23.649  24.412  1.00  0.00           H  
ATOM    538  N   ILE A  49      38.552  22.618  22.642  1.00 30.00           N  
ATOM    539  CA  ILE A  49      39.761  23.412  22.426  1.00 30.00           C  
ATOM    540  C   ILE A  49      40.656  22.840  21.301  1.00 30.00           C  
ATOM    541  O   ILE A  49      41.153  23.617  20.483  1.00 30.00           O  
ATOM    542  CB  ILE A  49      40.544  23.640  23.767  1.00 30.00           C  
ATOM    543  CG1 ILE A  49      40.125  24.966  24.452  1.00110.00           C  
ATOM    544  CG2 ILE A  49      42.088  23.603  23.696  1.00110.00           C  
ATOM    545  CD1 ILE A  49      38.635  25.086  24.803  1.00110.00           C  
ATOM    546  H   ILE A  49      38.517  22.058  23.483  1.00  0.00           H  
ATOM    547  HA  ILE A  49      39.436  24.391  22.066  1.00  0.00           H  
ATOM    548  HB  ILE A  49      40.276  22.831  24.446  1.00  0.00           H  
ATOM    549 HG12 ILE A  49      40.688  25.085  25.378  1.00  0.00           H  
ATOM    550 HG13 ILE A  49      40.414  25.809  23.823  1.00  0.00           H  
ATOM    551 HG21 ILE A  49      42.530  23.783  24.676  1.00  0.00           H  
ATOM    552 HG22 ILE A  49      42.459  22.631  23.370  1.00  0.00           H  
ATOM    553 HG23 ILE A  49      42.479  24.363  23.019  1.00  0.00           H  
ATOM    554 HD11 ILE A  49      38.443  26.000  25.365  1.00  0.00           H  
ATOM    555 HD12 ILE A  49      38.009  25.113  23.913  1.00  0.00           H  
ATOM    556 HD13 ILE A  49      38.308  24.251  25.421  1.00  0.00           H  
ATOM    557  N   ARG A  50      40.859  21.514  21.274  1.00 30.00           N  
ATOM    558  CA  ARG A  50      41.767  20.865  20.326  1.00 30.00           C  
ATOM    559  C   ARG A  50      41.202  20.788  18.896  1.00 30.00           C  
ATOM    560  O   ARG A  50      41.961  20.976  17.944  1.00 30.00           O  
ATOM    561  CB  ARG A  50      42.197  19.482  20.869  1.00 30.00           C  
ATOM    562  CG  ARG A  50      43.246  18.754  20.000  1.00110.00           C  
ATOM    563  CD  ARG A  50      43.804  17.488  20.667  1.00110.00           C  
ATOM    564  NE  ARG A  50      44.946  16.934  19.919  1.00110.00           N  
ATOM    565  CZ  ARG A  50      45.791  15.982  20.343  1.00110.00           C  
ATOM    566  NH1 ARG A  50      45.670  15.450  21.561  1.00110.00           N1+
ATOM    567  NH2 ARG A  50      46.769  15.568  19.540  1.00110.00           N1+
ATOM    568  H   ARG A  50      40.442  20.925  21.989  1.00  0.00           H  
ATOM    569  HA  ARG A  50      42.671  21.477  20.274  1.00  0.00           H  
ATOM    570  HB2 ARG A  50      42.617  19.630  21.865  1.00  0.00           H  
ATOM    571  HB3 ARG A  50      41.325  18.839  21.000  1.00  0.00           H  
ATOM    572  HG2 ARG A  50      42.758  18.461  19.068  1.00  0.00           H  
ATOM    573  HG3 ARG A  50      44.064  19.420  19.725  1.00  0.00           H  
ATOM    574  HD2 ARG A  50      44.049  17.683  21.712  1.00  0.00           H  
ATOM    575  HD3 ARG A  50      43.041  16.710  20.660  1.00  0.00           H  
ATOM    576  HE  ARG A  50      45.036  17.289  18.973  1.00  0.00           H  
ATOM    577 HH11 ARG A  50      44.972  15.771  22.211  1.00  0.00           H  
ATOM    578 HH12 ARG A  50      46.297  14.737  21.907  1.00  0.00           H  
ATOM    579 HH21 ARG A  50      46.909  15.951  18.615  1.00  0.00           H  
ATOM    580 HH22 ARG A  50      47.433  14.858  19.820  1.00  0.00           H  
ATOM    581  N   PHE A  51      39.905  20.490  18.763  1.00 30.00           N  
ATOM    582  CA  PHE A  51      39.293  20.139  17.484  1.00 30.00           C  
ATOM    583  C   PHE A  51      38.364  21.249  16.983  1.00 30.00           C  
ATOM    584  O   PHE A  51      37.413  21.618  17.673  1.00 30.00           O  
ATOM    585  CB  PHE A  51      38.544  18.806  17.631  1.00 30.00           C  
ATOM    586  CG  PHE A  51      39.458  17.627  17.923  1.00 30.00           C  
ATOM    587  CD1 PHE A  51      39.562  17.120  19.234  1.00 30.00           C  
ATOM    588  CD2 PHE A  51      40.329  17.134  16.928  1.00 30.00           C  
ATOM    589  CE1 PHE A  51      40.475  16.118  19.525  1.00 30.00           C  
ATOM    590  CE2 PHE A  51      41.245  16.138  17.241  1.00 30.00           C  
ATOM    591  CZ  PHE A  51      41.317  15.635  18.534  1.00 30.00           C  
ATOM    592  H   PHE A  51      39.324  20.363  19.587  1.00  0.00           H  
ATOM    593  HA  PHE A  51      40.062  19.985  16.724  1.00  0.00           H  
ATOM    594  HB2 PHE A  51      37.780  18.881  18.406  1.00  0.00           H  
ATOM    595  HB3 PHE A  51      38.006  18.609  16.709  1.00  0.00           H  
ATOM    596  HD1 PHE A  51      38.930  17.506  20.017  1.00  0.00           H  
ATOM    597  HD2 PHE A  51      40.300  17.536  15.925  1.00  0.00           H  
ATOM    598  HE1 PHE A  51      40.540  15.726  20.530  1.00  0.00           H  
ATOM    599  HE2 PHE A  51      41.914  15.762  16.480  1.00  0.00           H  
ATOM    600  HZ  PHE A  51      42.044  14.875  18.777  1.00  0.00           H  
ATOM    601  N   ARG A  52      38.640  21.741  15.767  1.00 30.00           N  
ATOM    602  CA  ARG A  52      37.922  22.840  15.119  1.00 30.00           C  
ATOM    603  C   ARG A  52      36.439  22.529  14.842  1.00 30.00           C  
ATOM    604  O   ARG A  52      35.602  23.425  14.988  1.00 30.00           O  
ATOM    605  CB  ARG A  52      38.686  23.251  13.838  1.00 30.00           C  
ATOM    606  CG  ARG A  52      38.051  24.390  13.017  1.00110.00           C  
ATOM    607  CD  ARG A  52      38.093  25.755  13.723  1.00110.00           C  
ATOM    608  NE  ARG A  52      37.261  26.751  13.037  1.00110.00           N  
ATOM    609  CZ  ARG A  52      35.945  26.935  13.209  1.00110.00           C  
ATOM    610  NH1 ARG A  52      35.241  26.152  14.029  1.00110.00           N1+
ATOM    611  NH2 ARG A  52      35.335  27.923  12.557  1.00110.00           N1+
ATOM    612  H   ARG A  52      39.438  21.377  15.266  1.00  0.00           H  
ATOM    613  HA  ARG A  52      37.946  23.675  15.821  1.00  0.00           H  
ATOM    614  HB2 ARG A  52      39.706  23.534  14.103  1.00  0.00           H  
ATOM    615  HB3 ARG A  52      38.777  22.381  13.185  1.00  0.00           H  
ATOM    616  HG2 ARG A  52      38.679  24.477  12.129  1.00  0.00           H  
ATOM    617  HG3 ARG A  52      37.056  24.154  12.638  1.00  0.00           H  
ATOM    618  HD2 ARG A  52      37.945  25.723  14.802  1.00  0.00           H  
ATOM    619  HD3 ARG A  52      39.103  26.142  13.581  1.00  0.00           H  
ATOM    620  HE  ARG A  52      37.769  27.331  12.375  1.00  0.00           H  
ATOM    621 HH11 ARG A  52      35.614  25.293  14.425  1.00  0.00           H  
ATOM    622 HH12 ARG A  52      34.312  26.402  14.343  1.00  0.00           H  
ATOM    623 HH21 ARG A  52      35.833  28.545  11.934  1.00  0.00           H  
ATOM    624 HH22 ARG A  52      34.345  28.100  12.646  1.00  0.00           H  
ATOM    625  N   HIS A  53      36.141  21.272  14.478  1.00 30.00           N  
ATOM    626  CA  HIS A  53      34.788  20.782  14.194  1.00 30.00           C  
ATOM    627  C   HIS A  53      33.837  20.841  15.405  1.00 30.00           C  
ATOM    628  O   HIS A  53      32.627  20.943  15.209  1.00 30.00           O  
ATOM    629  CB  HIS A  53      34.817  19.369  13.564  1.00 30.00           C  
ATOM    630  CG  HIS A  53      35.580  18.296  14.297  1.00110.00           C  
ATOM    631  CD2 HIS A  53      35.154  17.434  15.282  1.00110.00           C  
ATOM    632  ND1 HIS A  53      36.921  18.010  14.012  1.00110.00           N  
ATOM    633  CE1 HIS A  53      37.242  17.002  14.817  1.00110.00           C  
ATOM    634  NE2 HIS A  53      36.234  16.630  15.604  1.00110.00           N  
ATOM    635  H   HIS A  53      36.897  20.609  14.374  1.00  0.00           H  
ATOM    636  HA  HIS A  53      34.356  21.454  13.449  1.00  0.00           H  
ATOM    637  HB2 HIS A  53      33.795  19.009  13.430  1.00  0.00           H  
ATOM    638  HB3 HIS A  53      35.228  19.440  12.557  1.00  0.00           H  
ATOM    639  HD2 HIS A  53      34.194  17.333  15.759  1.00  0.00           H  
ATOM    640  HE1 HIS A  53      38.223  16.546  14.849  1.00  0.00           H  
ATOM    641  HE2 HIS A  53      36.259  15.906  16.315  1.00  0.00           H  
ATOM    642  N   LEU A  54      34.391  20.833  16.623  1.00 30.00           N  
ATOM    643  CA  LEU A  54      33.639  20.939  17.872  1.00 30.00           C  
ATOM    644  C   LEU A  54      33.343  22.382  18.310  1.00 30.00           C  
ATOM    645  O   LEU A  54      32.650  22.549  19.311  1.00 30.00           O  
ATOM    646  CB  LEU A  54      34.370  20.158  18.979  1.00 30.00           C  
ATOM    647  CG  LEU A  54      34.101  18.647  18.928  1.00 30.00           C  
ATOM    648  CD1 LEU A  54      35.085  17.920  19.848  1.00 30.00           C  
ATOM    649  CD2 LEU A  54      32.648  18.334  19.326  1.00 30.00           C  
ATOM    650  H   LEU A  54      35.398  20.808  16.710  1.00  0.00           H  
ATOM    651  HA  LEU A  54      32.655  20.495  17.722  1.00  0.00           H  
ATOM    652  HB2 LEU A  54      35.441  20.355  18.918  1.00  0.00           H  
ATOM    653  HB3 LEU A  54      34.069  20.513  19.963  1.00  0.00           H  
ATOM    654  HG  LEU A  54      34.268  18.281  17.915  1.00  0.00           H  
ATOM    655 HD11 LEU A  54      34.673  17.003  20.262  1.00  0.00           H  
ATOM    656 HD12 LEU A  54      35.996  17.666  19.310  1.00  0.00           H  
ATOM    657 HD13 LEU A  54      35.368  18.549  20.691  1.00  0.00           H  
ATOM    658 HD21 LEU A  54      32.524  17.293  19.608  1.00  0.00           H  
ATOM    659 HD22 LEU A  54      32.333  18.934  20.179  1.00  0.00           H  
ATOM    660 HD23 LEU A  54      31.948  18.527  18.515  1.00  0.00           H  
ATOM    661  N   ARG A  55      33.806  23.396  17.572  1.00110.00           N  
ATOM    662  CA  ARG A  55      33.415  24.794  17.782  1.00110.00           C  
ATOM    663  C   ARG A  55      32.908  25.397  16.461  1.00110.00           C  
ATOM    664  O   ARG A  55      33.113  26.579  16.188  1.00110.00           O  
ATOM    665  CB  ARG A  55      34.543  25.592  18.478  1.00110.00           C  
ATOM    666  CG  ARG A  55      34.887  25.026  19.871  1.00110.00           C  
ATOM    667  CD  ARG A  55      35.854  25.884  20.701  1.00110.00           C  
ATOM    668  NE  ARG A  55      35.217  27.094  21.240  1.00110.00           N  
ATOM    669  CZ  ARG A  55      35.705  27.853  22.232  1.00110.00           C  
ATOM    670  NH1 ARG A  55      36.877  27.570  22.804  1.00110.00           N1+
ATOM    671  NH2 ARG A  55      35.003  28.900  22.657  1.00110.00           N1+
ATOM    672  H   ARG A  55      34.387  23.208  16.762  1.00  0.00           H  
ATOM    673  HA  ARG A  55      32.541  24.846  18.435  1.00  0.00           H  
ATOM    674  HB2 ARG A  55      35.435  25.602  17.850  1.00  0.00           H  
ATOM    675  HB3 ARG A  55      34.237  26.632  18.584  1.00  0.00           H  
ATOM    676  HG2 ARG A  55      33.950  24.968  20.427  1.00  0.00           H  
ATOM    677  HG3 ARG A  55      35.248  23.999  19.816  1.00  0.00           H  
ATOM    678  HD2 ARG A  55      36.300  25.285  21.494  1.00  0.00           H  
ATOM    679  HD3 ARG A  55      36.671  26.234  20.069  1.00  0.00           H  
ATOM    680  HE  ARG A  55      34.352  27.365  20.787  1.00  0.00           H  
ATOM    681 HH11 ARG A  55      37.454  26.816  22.471  1.00  0.00           H  
ATOM    682 HH12 ARG A  55      37.265  28.125  23.553  1.00  0.00           H  
ATOM    683 HH21 ARG A  55      34.109  29.142  22.247  1.00  0.00           H  
ATOM    684 HH22 ARG A  55      35.332  29.502  23.398  1.00  0.00           H  
ATOM    685  N   SER A  56      32.247  24.561  15.651  1.00110.00           N  
ATOM    686  CA  SER A  56      31.488  24.968  14.470  1.00110.00           C  
ATOM    687  C   SER A  56      30.086  25.493  14.852  1.00110.00           C  
ATOM    688  O   SER A  56      29.592  26.434  14.230  1.00110.00           O  
ATOM    689  CB  SER A  56      31.429  23.767  13.499  1.00110.00           C  
ATOM    690  OG  SER A  56      30.787  22.633  14.075  1.00110.00           O  
ATOM    691  H   SER A  56      32.148  23.593  15.917  1.00  0.00           H  
ATOM    692  HA  SER A  56      32.015  25.778  13.962  1.00  0.00           H  
ATOM    693  HB2 SER A  56      30.895  24.050  12.590  1.00  0.00           H  
ATOM    694  HB3 SER A  56      32.437  23.487  13.187  1.00  0.00           H  
ATOM    695  HG  SER A  56      31.467  22.010  14.395  1.00  0.00           H  
ATOM    696  N   LYS A  57      29.484  24.874  15.875  1.00110.00           N  
ATOM    697  CA  LYS A  57      28.139  25.139  16.368  1.00110.00           C  
ATOM    698  C   LYS A  57      28.226  25.930  17.682  1.00110.00           C  
ATOM    699  O   LYS A  57      29.156  25.728  18.468  1.00110.00           O  
ATOM    700  CB  LYS A  57      27.410  23.782  16.525  1.00110.00           C  
ATOM    701  CG  LYS A  57      27.950  22.844  17.630  1.00110.00           C  
ATOM    702  CD  LYS A  57      27.469  21.387  17.498  1.00110.00           C  
ATOM    703  CE  LYS A  57      28.300  20.555  16.497  1.00110.00           C  
ATOM    704  NZ  LYS A  57      27.878  19.145  16.469  1.00110.00           N1+
ATOM    705  H   LYS A  57      29.985  24.142  16.352  1.00  0.00           H  
ATOM    706  HA  LYS A  57      27.588  25.737  15.639  1.00  0.00           H  
ATOM    707  HB2 LYS A  57      26.353  23.970  16.724  1.00  0.00           H  
ATOM    708  HB3 LYS A  57      27.435  23.272  15.562  1.00  0.00           H  
ATOM    709  HG2 LYS A  57      29.040  22.864  17.661  1.00  0.00           H  
ATOM    710  HG3 LYS A  57      27.628  23.224  18.600  1.00  0.00           H  
ATOM    711  HD2 LYS A  57      27.502  20.919  18.482  1.00  0.00           H  
ATOM    712  HD3 LYS A  57      26.420  21.378  17.199  1.00  0.00           H  
ATOM    713  HE2 LYS A  57      28.248  20.970  15.490  1.00  0.00           H  
ATOM    714  HE3 LYS A  57      29.350  20.581  16.791  1.00  0.00           H  
ATOM    715  HZ1 LYS A  57      28.585  18.568  15.976  1.00  0.00           H  
ATOM    716  HZ2 LYS A  57      27.806  18.774  17.399  1.00  0.00           H  
ATOM    717  HZ3 LYS A  57      26.999  19.033  15.997  1.00  0.00           H  
ATOM    718  N   VAL A  58      27.241  26.804  17.903  1.00110.00           N  
ATOM    719  CA  VAL A  58      27.189  27.693  19.062  1.00110.00           C  
ATOM    720  C   VAL A  58      26.824  26.941  20.363  1.00110.00           C  
ATOM    721  O   VAL A  58      27.325  27.309  21.424  1.00110.00           O  
ATOM    722  CB  VAL A  58      26.210  28.875  18.811  1.00110.00           C  
ATOM    723  CG1 VAL A  58      26.083  29.834  20.006  1.00110.00           C  
ATOM    724  CG2 VAL A  58      26.631  29.680  17.564  1.00110.00           C  
ATOM    725  H   VAL A  58      26.498  26.909  17.227  1.00  0.00           H  
ATOM    726  HA  VAL A  58      28.188  28.113  19.207  1.00  0.00           H  
ATOM    727  HB  VAL A  58      25.215  28.467  18.621  1.00  0.00           H  
ATOM    728 HG11 VAL A  58      25.501  30.717  19.747  1.00  0.00           H  
ATOM    729 HG12 VAL A  58      25.582  29.370  20.856  1.00  0.00           H  
ATOM    730 HG13 VAL A  58      27.066  30.168  20.336  1.00  0.00           H  
ATOM    731 HG21 VAL A  58      25.951  30.508  17.372  1.00  0.00           H  
ATOM    732 HG22 VAL A  58      27.632  30.098  17.682  1.00  0.00           H  
ATOM    733 HG23 VAL A  58      26.634  29.068  16.662  1.00  0.00           H  
ATOM    734  N   THR A  59      26.054  25.847  20.254  1.00 30.00           N  
ATOM    735  CA  THR A  59      25.660  24.953  21.348  1.00 30.00           C  
ATOM    736  C   THR A  59      26.836  24.499  22.242  1.00 30.00           C  
ATOM    737  O   THR A  59      26.713  24.467  23.468  1.00 30.00           O  
ATOM    738  CB  THR A  59      24.981  23.677  20.770  1.00 30.00           C  
ATOM    739  CG2 THR A  59      24.383  22.705  21.804  1.00 30.00           C  
ATOM    740  OG1 THR A  59      23.957  24.066  19.871  1.00 30.00           O  
ATOM    741  H   THR A  59      25.636  25.615  19.364  1.00  0.00           H  
ATOM    742  HA  THR A  59      24.953  25.494  21.977  1.00  0.00           H  
ATOM    743  HB  THR A  59      25.715  23.120  20.184  1.00  0.00           H  
ATOM    744  HG1 THR A  59      23.331  24.646  20.385  1.00  0.00           H  
ATOM    745 HG21 THR A  59      23.859  21.883  21.316  1.00  0.00           H  
ATOM    746 HG22 THR A  59      25.154  22.261  22.435  1.00  0.00           H  
ATOM    747 HG23 THR A  59      23.673  23.212  22.458  1.00  0.00           H  
ATOM    748  N   ASN A  60      27.986  24.223  21.614  1.00 30.00           N  
ATOM    749  CA  ASN A  60      29.180  23.718  22.290  1.00 30.00           C  
ATOM    750  C   ASN A  60      29.900  24.800  23.110  1.00 30.00           C  
ATOM    751  O   ASN A  60      30.601  24.445  24.055  1.00 30.00           O  
ATOM    752  CB  ASN A  60      30.120  23.043  21.271  1.00 30.00           C  
ATOM    753  CG  ASN A  60      29.639  21.671  20.783  1.00 30.00           C  
ATOM    754  ND2 ASN A  60      30.440  21.023  19.953  1.00 30.00           N  
ATOM    755  OD1 ASN A  60      28.566  21.187  21.137  1.00 30.00           O  
ATOM    756  H   ASN A  60      28.044  24.347  20.613  1.00  0.00           H  
ATOM    757  HA  ASN A  60      28.810  22.950  22.967  1.00  0.00           H  
ATOM    758  HB2 ASN A  60      30.311  23.701  20.422  1.00  0.00           H  
ATOM    759  HB3 ASN A  60      31.089  22.870  21.744  1.00  0.00           H  
ATOM    760 HD21 ASN A  60      31.326  21.458  19.696  1.00  0.00           H  
ATOM    761 HD22 ASN A  60      30.228  20.088  19.647  1.00  0.00           H  
ATOM    762  N   PHE A  61      29.672  26.090  22.816  1.00 30.00           N  
ATOM    763  CA  PHE A  61      30.172  27.202  23.633  1.00 30.00           C  
ATOM    764  C   PHE A  61      29.459  27.275  25.003  1.00 30.00           C  
ATOM    765  O   PHE A  61      30.040  27.776  25.965  1.00 30.00           O  
ATOM    766  CB  PHE A  61      30.097  28.551  22.873  1.00 30.00           C  
ATOM    767  CG  PHE A  61      31.078  28.747  21.717  1.00110.00           C  
ATOM    768  CD1 PHE A  61      31.058  27.902  20.585  1.00110.00           C  
ATOM    769  CD2 PHE A  61      31.988  29.829  21.739  1.00110.00           C  
ATOM    770  CE1 PHE A  61      31.931  28.127  19.529  1.00110.00           C  
ATOM    771  CE2 PHE A  61      32.847  30.041  20.667  1.00110.00           C  
ATOM    772  CZ  PHE A  61      32.825  29.189  19.571  1.00110.00           C  
ATOM    773  H   PHE A  61      29.005  26.333  22.091  1.00  0.00           H  
ATOM    774  HA  PHE A  61      31.225  27.014  23.848  1.00  0.00           H  
ATOM    775  HB2 PHE A  61      29.089  28.724  22.499  1.00  0.00           H  
ATOM    776  HB3 PHE A  61      30.263  29.356  23.591  1.00  0.00           H  
ATOM    777  HD1 PHE A  61      30.355  27.086  20.513  1.00  0.00           H  
ATOM    778  HD2 PHE A  61      32.006  30.513  22.577  1.00  0.00           H  
ATOM    779  HE1 PHE A  61      31.896  27.484  18.661  1.00  0.00           H  
ATOM    780  HE2 PHE A  61      33.529  30.881  20.679  1.00  0.00           H  
ATOM    781  HZ  PHE A  61      33.490  29.365  18.736  1.00  0.00           H  
ATOM    782  N   PHE A  62      28.239  26.727  25.088  1.00 30.00           N  
ATOM    783  CA  PHE A  62      27.493  26.579  26.336  1.00 30.00           C  
ATOM    784  C   PHE A  62      27.905  25.285  27.065  1.00 30.00           C  
ATOM    785  O   PHE A  62      28.062  25.308  28.286  1.00 30.00           O  
ATOM    786  CB  PHE A  62      25.979  26.625  26.045  1.00 30.00           C  
ATOM    787  CG  PHE A  62      25.502  27.834  25.249  1.00 30.00           C  
ATOM    788  CD1 PHE A  62      25.868  29.140  25.636  1.00 30.00           C  
ATOM    789  CD2 PHE A  62      24.613  27.673  24.164  1.00 30.00           C  
ATOM    790  CE1 PHE A  62      25.390  30.240  24.939  1.00 30.00           C  
ATOM    791  CE2 PHE A  62      24.158  28.787  23.470  1.00 30.00           C  
ATOM    792  CZ  PHE A  62      24.544  30.064  23.855  1.00 30.00           C  
ATOM    793  H   PHE A  62      27.803  26.346  24.258  1.00  0.00           H  
ATOM    794  HA  PHE A  62      27.735  27.410  26.997  1.00  0.00           H  
ATOM    795  HB2 PHE A  62      25.687  25.719  25.515  1.00  0.00           H  
ATOM    796  HB3 PHE A  62      25.436  26.610  26.991  1.00  0.00           H  
ATOM    797  HD1 PHE A  62      26.522  29.295  26.476  1.00  0.00           H  
ATOM    798  HD2 PHE A  62      24.287  26.688  23.861  1.00  0.00           H  
ATOM    799  HE1 PHE A  62      25.679  31.236  25.245  1.00  0.00           H  
ATOM    800  HE2 PHE A  62      23.498  28.664  22.624  1.00  0.00           H  
ATOM    801  HZ  PHE A  62      24.181  30.924  23.311  1.00  0.00           H  
ATOM    802  N   VAL A  63      28.162  24.197  26.317  1.00 30.00           N  
ATOM    803  CA  VAL A  63      28.712  22.938  26.843  1.00 30.00           C  
ATOM    804  C   VAL A  63      30.107  23.130  27.497  1.00 30.00           C  
ATOM    805  O   VAL A  63      30.384  22.497  28.515  1.00 30.00           O  
ATOM    806  CB  VAL A  63      28.768  21.826  25.751  1.00 30.00           C  
ATOM    807  CG1 VAL A  63      29.487  20.524  26.158  1.00110.00           C  
ATOM    808  CG2 VAL A  63      27.358  21.471  25.240  1.00110.00           C  
ATOM    809  H   VAL A  63      27.979  24.231  25.323  1.00  0.00           H  
ATOM    810  HA  VAL A  63      28.031  22.601  27.627  1.00  0.00           H  
ATOM    811  HB  VAL A  63      29.340  22.220  24.915  1.00  0.00           H  
ATOM    812 HG11 VAL A  63      29.395  19.759  25.385  1.00  0.00           H  
ATOM    813 HG12 VAL A  63      30.553  20.690  26.302  1.00  0.00           H  
ATOM    814 HG13 VAL A  63      29.079  20.113  27.082  1.00  0.00           H  
ATOM    815 HG21 VAL A  63      27.401  20.744  24.428  1.00  0.00           H  
ATOM    816 HG22 VAL A  63      26.748  21.044  26.036  1.00  0.00           H  
ATOM    817 HG23 VAL A  63      26.827  22.341  24.860  1.00  0.00           H  
ATOM    818  N   ILE A  64      30.921  24.057  26.964  1.00 30.00           N  
ATOM    819  CA  ILE A  64      32.151  24.560  27.586  1.00 30.00           C  
ATOM    820  C   ILE A  64      31.913  25.119  29.004  1.00 30.00           C  
ATOM    821  O   ILE A  64      32.573  24.688  29.948  1.00 30.00           O  
ATOM    822  CB  ILE A  64      32.849  25.642  26.691  1.00 30.00           C  
ATOM    823  CG1 ILE A  64      33.596  24.962  25.531  1.00110.00           C  
ATOM    824  CG2 ILE A  64      33.818  26.619  27.405  1.00110.00           C  
ATOM    825  CD1 ILE A  64      33.945  25.884  24.350  1.00110.00           C  
ATOM    826  H   ILE A  64      30.673  24.458  26.065  1.00  0.00           H  
ATOM    827  HA  ILE A  64      32.825  23.707  27.690  1.00  0.00           H  
ATOM    828  HB  ILE A  64      32.063  26.251  26.250  1.00  0.00           H  
ATOM    829 HG12 ILE A  64      34.515  24.543  25.936  1.00  0.00           H  
ATOM    830 HG13 ILE A  64      33.018  24.118  25.151  1.00  0.00           H  
ATOM    831 HG21 ILE A  64      34.320  27.276  26.696  1.00  0.00           H  
ATOM    832 HG22 ILE A  64      33.305  27.274  28.109  1.00  0.00           H  
ATOM    833 HG23 ILE A  64      34.593  26.079  27.952  1.00  0.00           H  
ATOM    834 HD11 ILE A  64      33.558  25.481  23.414  1.00  0.00           H  
ATOM    835 HD12 ILE A  64      33.536  26.887  24.466  1.00  0.00           H  
ATOM    836 HD13 ILE A  64      35.025  25.981  24.241  1.00  0.00           H  
ATOM    837  N   SER A  65      30.968  26.058  29.133  1.00 30.00           N  
ATOM    838  CA  SER A  65      30.663  26.720  30.398  1.00 30.00           C  
ATOM    839  C   SER A  65      30.025  25.758  31.422  1.00 30.00           C  
ATOM    840  O   SER A  65      30.328  25.856  32.613  1.00 30.00           O  
ATOM    841  CB  SER A  65      29.795  27.960  30.121  1.00 30.00           C  
ATOM    842  OG  SER A  65      29.650  28.749  31.287  1.00 30.00           O  
ATOM    843  H   SER A  65      30.434  26.344  28.324  1.00  0.00           H  
ATOM    844  HA  SER A  65      31.611  27.065  30.817  1.00  0.00           H  
ATOM    845  HB2 SER A  65      30.243  28.578  29.343  1.00  0.00           H  
ATOM    846  HB3 SER A  65      28.815  27.655  29.759  1.00  0.00           H  
ATOM    847  HG  SER A  65      29.250  28.195  31.970  1.00  0.00           H  
ATOM    848  N   LEU A  66      29.200  24.817  30.941  1.00 30.00           N  
ATOM    849  CA  LEU A  66      28.676  23.694  31.716  1.00 30.00           C  
ATOM    850  C   LEU A  66      29.824  22.836  32.285  1.00 30.00           C  
ATOM    851  O   LEU A  66      29.893  22.644  33.498  1.00 30.00           O  
ATOM    852  CB  LEU A  66      27.701  22.880  30.831  1.00 30.00           C  
ATOM    853  CG  LEU A  66      27.062  21.643  31.499  1.00 30.00           C  
ATOM    854  CD1 LEU A  66      26.217  22.038  32.725  1.00 30.00           C  
ATOM    855  CD2 LEU A  66      26.263  20.819  30.467  1.00 30.00           C  
ATOM    856  H   LEU A  66      28.949  24.845  29.956  1.00  0.00           H  
ATOM    857  HA  LEU A  66      28.118  24.112  32.556  1.00  0.00           H  
ATOM    858  HB2 LEU A  66      26.913  23.538  30.463  1.00  0.00           H  
ATOM    859  HB3 LEU A  66      28.238  22.541  29.948  1.00  0.00           H  
ATOM    860  HG  LEU A  66      27.853  20.983  31.861  1.00  0.00           H  
ATOM    861 HD11 LEU A  66      25.364  21.379  32.879  1.00  0.00           H  
ATOM    862 HD12 LEU A  66      26.814  21.977  33.636  1.00  0.00           H  
ATOM    863 HD13 LEU A  66      25.837  23.056  32.651  1.00  0.00           H  
ATOM    864 HD21 LEU A  66      25.275  20.530  30.826  1.00  0.00           H  
ATOM    865 HD22 LEU A  66      26.112  21.363  29.533  1.00  0.00           H  
ATOM    866 HD23 LEU A  66      26.789  19.899  30.213  1.00  0.00           H  
ATOM    867  N   ALA A  67      30.743  22.408  31.406  1.00 30.00           N  
ATOM    868  CA  ALA A  67      31.912  21.612  31.768  1.00 30.00           C  
ATOM    869  C   ALA A  67      32.845  22.312  32.767  1.00 30.00           C  
ATOM    870  O   ALA A  67      33.266  21.674  33.727  1.00 30.00           O  
ATOM    871  CB  ALA A  67      32.669  21.167  30.511  1.00 30.00           C  
ATOM    872  H   ALA A  67      30.624  22.606  30.416  1.00  0.00           H  
ATOM    873  HA  ALA A  67      31.524  20.723  32.261  1.00  0.00           H  
ATOM    874  HB1 ALA A  67      33.519  20.535  30.771  1.00  0.00           H  
ATOM    875  HB2 ALA A  67      32.022  20.584  29.857  1.00  0.00           H  
ATOM    876  HB3 ALA A  67      33.048  22.015  29.941  1.00  0.00           H  
ATOM    877  N   VAL A  68      33.112  23.611  32.574  1.00 30.00           N  
ATOM    878  CA  VAL A  68      33.879  24.431  33.514  1.00 30.00           C  
ATOM    879  C   VAL A  68      33.203  24.524  34.902  1.00 30.00           C  
ATOM    880  O   VAL A  68      33.891  24.346  35.907  1.00 30.00           O  
ATOM    881  CB  VAL A  68      34.178  25.849  32.938  1.00 30.00           C  
ATOM    882  CG1 VAL A  68      34.667  26.902  33.959  1.00110.00           C  
ATOM    883  CG2 VAL A  68      35.204  25.757  31.792  1.00110.00           C  
ATOM    884  H   VAL A  68      32.786  24.061  31.722  1.00  0.00           H  
ATOM    885  HA  VAL A  68      34.835  23.924  33.663  1.00  0.00           H  
ATOM    886  HB  VAL A  68      33.251  26.235  32.511  1.00  0.00           H  
ATOM    887 HG11 VAL A  68      34.940  27.834  33.463  1.00  0.00           H  
ATOM    888 HG12 VAL A  68      33.899  27.156  34.690  1.00  0.00           H  
ATOM    889 HG13 VAL A  68      35.543  26.549  34.505  1.00  0.00           H  
ATOM    890 HG21 VAL A  68      35.347  26.724  31.309  1.00  0.00           H  
ATOM    891 HG22 VAL A  68      36.176  25.422  32.157  1.00  0.00           H  
ATOM    892 HG23 VAL A  68      34.892  25.054  31.021  1.00  0.00           H  
ATOM    893  N   SER A  69      31.876  24.723  34.945  1.00 30.00           N  
ATOM    894  CA  SER A  69      31.093  24.725  36.188  1.00 30.00           C  
ATOM    895  C   SER A  69      31.221  23.386  36.941  1.00 30.00           C  
ATOM    896  O   SER A  69      31.569  23.365  38.121  1.00 30.00           O  
ATOM    897  CB  SER A  69      29.607  25.020  35.888  1.00 30.00           C  
ATOM    898  OG  SER A  69      29.438  26.235  35.185  1.00110.00           O  
ATOM    899  H   SER A  69      31.362  24.839  34.080  1.00  0.00           H  
ATOM    900  HA  SER A  69      31.487  25.509  36.835  1.00  0.00           H  
ATOM    901  HB2 SER A  69      29.137  24.217  35.323  1.00  0.00           H  
ATOM    902  HB3 SER A  69      29.059  25.093  36.828  1.00  0.00           H  
ATOM    903  HG  SER A  69      29.751  26.114  34.272  1.00  0.00           H  
ATOM    904  N   ASP A  70      30.994  22.293  36.208  1.00 30.00           N  
ATOM    905  CA  ASP A  70      31.062  20.913  36.684  1.00 30.00           C  
ATOM    906  C   ASP A  70      32.477  20.460  37.087  1.00 30.00           C  
ATOM    907  O   ASP A  70      32.613  19.670  38.022  1.00 30.00           O  
ATOM    908  CB  ASP A  70      30.405  19.938  35.682  1.00 30.00           C  
ATOM    909  CG  ASP A  70      28.888  20.081  35.556  1.00 30.00           C  
ATOM    910  OD1 ASP A  70      28.244  20.518  36.536  1.00 30.00           O  
ATOM    911  OD2 ASP A  70      28.336  19.587  34.556  1.00 30.00           O1-
ATOM    912  H   ASP A  70      30.717  22.405  35.235  1.00  0.00           H  
ATOM    913  HA  ASP A  70      30.482  20.880  37.610  1.00  0.00           H  
ATOM    914  HB2 ASP A  70      30.841  20.128  34.700  1.00  0.00           H  
ATOM    915  HB3 ASP A  70      30.644  18.909  35.934  1.00  0.00           H  
ATOM    916  N   LEU A  71      33.515  20.986  36.427  1.00 30.00           N  
ATOM    917  CA  LEU A  71      34.917  20.761  36.781  1.00 30.00           C  
ATOM    918  C   LEU A  71      35.296  21.442  38.111  1.00 30.00           C  
ATOM    919  O   LEU A  71      36.026  20.850  38.903  1.00 30.00           O  
ATOM    920  CB  LEU A  71      35.824  21.204  35.608  1.00 30.00           C  
ATOM    921  CG  LEU A  71      37.336  20.934  35.779  1.00 30.00           C  
ATOM    922  CD1 LEU A  71      37.636  19.441  36.024  1.00 30.00           C  
ATOM    923  CD2 LEU A  71      38.128  21.488  34.576  1.00 30.00           C  
ATOM    924  H   LEU A  71      33.340  21.548  35.598  1.00  0.00           H  
ATOM    925  HA  LEU A  71      35.040  19.685  36.921  1.00  0.00           H  
ATOM    926  HB2 LEU A  71      35.493  20.702  34.698  1.00  0.00           H  
ATOM    927  HB3 LEU A  71      35.673  22.270  35.434  1.00  0.00           H  
ATOM    928  HG  LEU A  71      37.685  21.484  36.655  1.00  0.00           H  
ATOM    929 HD11 LEU A  71      38.578  19.125  35.576  1.00  0.00           H  
ATOM    930 HD12 LEU A  71      37.713  19.235  37.092  1.00  0.00           H  
ATOM    931 HD13 LEU A  71      36.855  18.797  35.620  1.00  0.00           H  
ATOM    932 HD21 LEU A  71      38.919  22.161  34.908  1.00  0.00           H  
ATOM    933 HD22 LEU A  71      38.598  20.701  33.985  1.00  0.00           H  
ATOM    934 HD23 LEU A  71      37.494  22.054  33.891  1.00  0.00           H  
ATOM    935  N   LEU A  72      34.781  22.652  38.372  1.00 30.00           N  
ATOM    936  CA  LEU A  72      35.026  23.367  39.629  1.00 30.00           C  
ATOM    937  C   LEU A  72      34.352  22.683  40.836  1.00 30.00           C  
ATOM    938  O   LEU A  72      34.944  22.657  41.917  1.00 30.00           O  
ATOM    939  CB  LEU A  72      34.606  24.843  39.499  1.00 30.00           C  
ATOM    940  CG  LEU A  72      35.485  25.686  38.545  1.00110.00           C  
ATOM    941  CD1 LEU A  72      34.810  27.036  38.217  1.00110.00           C  
ATOM    942  CD2 LEU A  72      36.930  25.850  39.064  1.00110.00           C  
ATOM    943  H   LEU A  72      34.205  23.117  37.678  1.00  0.00           H  
ATOM    944  HA  LEU A  72      36.099  23.329  39.823  1.00  0.00           H  
ATOM    945  HB2 LEU A  72      33.568  24.876  39.167  1.00  0.00           H  
ATOM    946  HB3 LEU A  72      34.619  25.313  40.484  1.00  0.00           H  
ATOM    947  HG  LEU A  72      35.560  25.144  37.603  1.00  0.00           H  
ATOM    948 HD11 LEU A  72      35.425  27.898  38.476  1.00  0.00           H  
ATOM    949 HD12 LEU A  72      34.593  27.108  37.151  1.00  0.00           H  
ATOM    950 HD13 LEU A  72      33.862  27.161  38.741  1.00  0.00           H  
ATOM    951 HD21 LEU A  72      37.228  26.891  39.182  1.00  0.00           H  
ATOM    952 HD22 LEU A  72      37.076  25.373  40.032  1.00  0.00           H  
ATOM    953 HD23 LEU A  72      37.641  25.391  38.375  1.00  0.00           H  
ATOM    954  N   VAL A  73      33.182  22.060  40.622  1.00 30.00           N  
ATOM    955  CA  VAL A  73      32.535  21.169  41.592  1.00 30.00           C  
ATOM    956  C   VAL A  73      33.458  19.989  41.992  1.00 30.00           C  
ATOM    957  O   VAL A  73      33.613  19.704  43.181  1.00 30.00           O  
ATOM    958  CB  VAL A  73      31.160  20.640  41.069  1.00 30.00           C  
ATOM    959  CG1 VAL A  73      30.527  19.491  41.875  1.00110.00           C  
ATOM    960  CG2 VAL A  73      30.131  21.773  40.939  1.00110.00           C  
ATOM    961  H   VAL A  73      32.741  22.150  39.716  1.00  0.00           H  
ATOM    962  HA  VAL A  73      32.351  21.761  42.487  1.00  0.00           H  
ATOM    963  HB  VAL A  73      31.309  20.246  40.066  1.00  0.00           H  
ATOM    964 HG11 VAL A  73      29.525  19.254  41.515  1.00  0.00           H  
ATOM    965 HG12 VAL A  73      31.108  18.578  41.773  1.00  0.00           H  
ATOM    966 HG13 VAL A  73      30.449  19.737  42.935  1.00  0.00           H  
ATOM    967 HG21 VAL A  73      29.174  21.403  40.571  1.00  0.00           H  
ATOM    968 HG22 VAL A  73      29.954  22.266  41.895  1.00  0.00           H  
ATOM    969 HG23 VAL A  73      30.468  22.522  40.230  1.00  0.00           H  
ATOM    970  N   ALA A  74      34.109  19.382  40.992  1.00 30.00           N  
ATOM    971  CA  ALA A  74      35.028  18.258  41.148  1.00 30.00           C  
ATOM    972  C   ALA A  74      36.331  18.597  41.890  1.00 30.00           C  
ATOM    973  O   ALA A  74      36.879  17.731  42.568  1.00 30.00           O  
ATOM    974  CB  ALA A  74      35.378  17.722  39.757  1.00 30.00           C  
ATOM    975  H   ALA A  74      33.942  19.695  40.044  1.00  0.00           H  
ATOM    976  HA  ALA A  74      34.507  17.477  41.706  1.00  0.00           H  
ATOM    977  HB1 ALA A  74      35.778  16.714  39.848  1.00  0.00           H  
ATOM    978  HB2 ALA A  74      34.503  17.678  39.111  1.00  0.00           H  
ATOM    979  HB3 ALA A  74      36.132  18.323  39.249  1.00  0.00           H  
ATOM    980  N   VAL A  75      36.833  19.821  41.700  1.00 30.00           N  
ATOM    981  CA  VAL A  75      38.158  20.237  42.155  1.00 30.00           C  
ATOM    982  C   VAL A  75      38.111  20.996  43.499  1.00 30.00           C  
ATOM    983  O   VAL A  75      39.046  20.852  44.289  1.00 30.00           O  
ATOM    984  CB  VAL A  75      38.851  21.094  41.051  1.00 30.00           C  
ATOM    985  CG1 VAL A  75      40.119  21.864  41.477  1.00110.00           C  
ATOM    986  CG2 VAL A  75      39.196  20.214  39.833  1.00110.00           C  
ATOM    987  H   VAL A  75      36.356  20.439  41.055  1.00  0.00           H  
ATOM    988  HA  VAL A  75      38.780  19.354  42.319  1.00  0.00           H  
ATOM    989  HB  VAL A  75      38.133  21.843  40.712  1.00  0.00           H  
ATOM    990 HG11 VAL A  75      40.585  22.358  40.624  1.00  0.00           H  
ATOM    991 HG12 VAL A  75      39.900  22.645  42.204  1.00  0.00           H  
ATOM    992 HG13 VAL A  75      40.860  21.195  41.916  1.00  0.00           H  
ATOM    993 HG21 VAL A  75      39.587  20.811  39.008  1.00  0.00           H  
ATOM    994 HG22 VAL A  75      39.948  19.468  40.089  1.00  0.00           H  
ATOM    995 HG23 VAL A  75      38.325  19.680  39.454  1.00  0.00           H  
ATOM    996  N   LEU A  76      37.054  21.781  43.744  1.00 30.00           N  
ATOM    997  CA  LEU A  76      36.967  22.663  44.911  1.00 30.00           C  
ATOM    998  C   LEU A  76      35.891  22.202  45.903  1.00 30.00           C  
ATOM    999  O   LEU A  76      36.138  22.229  47.107  1.00 30.00           O  
ATOM   1000  CB  LEU A  76      36.681  24.111  44.446  1.00 30.00           C  
ATOM   1001  CG  LEU A  76      37.791  24.736  43.569  1.00110.00           C  
ATOM   1002  CD1 LEU A  76      37.325  26.067  42.955  1.00110.00           C  
ATOM   1003  CD2 LEU A  76      39.122  24.905  44.330  1.00110.00           C  
ATOM   1004  H   LEU A  76      36.323  21.880  43.046  1.00  0.00           H  
ATOM   1005  HA  LEU A  76      37.908  22.670  45.464  1.00  0.00           H  
ATOM   1006  HB2 LEU A  76      35.733  24.131  43.908  1.00  0.00           H  
ATOM   1007  HB3 LEU A  76      36.526  24.748  45.320  1.00  0.00           H  
ATOM   1008  HG  LEU A  76      37.966  24.066  42.727  1.00  0.00           H  
ATOM   1009 HD11 LEU A  76      37.842  26.267  42.017  1.00  0.00           H  
ATOM   1010 HD12 LEU A  76      36.255  26.071  42.744  1.00  0.00           H  
ATOM   1011 HD13 LEU A  76      37.524  26.908  43.621  1.00  0.00           H  
ATOM   1012 HD21 LEU A  76      39.565  25.888  44.173  1.00  0.00           H  
ATOM   1013 HD22 LEU A  76      39.000  24.780  45.407  1.00  0.00           H  
ATOM   1014 HD23 LEU A  76      39.856  24.169  44.002  1.00  0.00           H  
ATOM   1015  N   VAL A  77      34.709  21.823  45.404  1.00 30.00           N  
ATOM   1016  CA  VAL A  77      33.536  21.602  46.248  1.00 30.00           C  
ATOM   1017  C   VAL A  77      33.558  20.188  46.867  1.00 30.00           C  
ATOM   1018  O   VAL A  77      33.659  20.068  48.090  1.00 30.00           O  
ATOM   1019  CB  VAL A  77      32.208  21.851  45.473  1.00 30.00           C  
ATOM   1020  CG1 VAL A  77      30.942  21.664  46.332  1.00 30.00           C  
ATOM   1021  CG2 VAL A  77      32.192  23.253  44.827  1.00 30.00           C  
ATOM   1022  H   VAL A  77      34.570  21.779  44.405  1.00  0.00           H  
ATOM   1023  HA  VAL A  77      33.561  22.320  47.071  1.00  0.00           H  
ATOM   1024  HB  VAL A  77      32.129  21.123  44.668  1.00  0.00           H  
ATOM   1025 HG11 VAL A  77      30.040  21.909  45.769  1.00  0.00           H  
ATOM   1026 HG12 VAL A  77      30.823  20.635  46.673  1.00  0.00           H  
ATOM   1027 HG13 VAL A  77      30.961  22.305  47.214  1.00  0.00           H  
ATOM   1028 HG21 VAL A  77      31.269  23.422  44.272  1.00  0.00           H  
ATOM   1029 HG22 VAL A  77      32.277  24.036  45.582  1.00  0.00           H  
ATOM   1030 HG23 VAL A  77      33.010  23.393  44.121  1.00  0.00           H  
ATOM   1031  N   MET A  78      33.508  19.152  46.016  1.00 30.00           N  
ATOM   1032  CA  MET A  78      33.435  17.739  46.404  1.00 30.00           C  
ATOM   1033  C   MET A  78      34.579  17.202  47.300  1.00 30.00           C  
ATOM   1034  O   MET A  78      34.258  16.512  48.269  1.00 30.00           O  
ATOM   1035  CB  MET A  78      33.265  16.842  45.163  1.00 30.00           C  
ATOM   1036  CG  MET A  78      31.947  17.045  44.412  1.00110.00           C  
ATOM   1037  SD  MET A  78      31.913  16.177  42.822  1.00110.00           S  
ATOM   1038  CE  MET A  78      31.473  14.505  43.346  1.00110.00           C  
ATOM   1039  H   MET A  78      33.497  19.347  45.016  1.00  0.00           H  
ATOM   1040  HA  MET A  78      32.521  17.639  46.992  1.00  0.00           H  
ATOM   1041  HB2 MET A  78      34.096  16.990  44.474  1.00  0.00           H  
ATOM   1042  HB3 MET A  78      33.308  15.798  45.474  1.00  0.00           H  
ATOM   1043  HG2 MET A  78      31.108  16.717  45.026  1.00  0.00           H  
ATOM   1044  HG3 MET A  78      31.781  18.104  44.216  1.00  0.00           H  
ATOM   1045  HE1 MET A  78      31.328  13.885  42.462  1.00  0.00           H  
ATOM   1046  HE2 MET A  78      32.267  14.069  43.951  1.00  0.00           H  
ATOM   1047  HE3 MET A  78      30.546  14.507  43.919  1.00  0.00           H  
ATOM   1048  N   PRO A  79      35.873  17.495  47.026  1.00 30.00           N  
ATOM   1049  CA  PRO A  79      36.950  16.977  47.891  1.00 30.00           C  
ATOM   1050  C   PRO A  79      36.986  17.616  49.288  1.00 30.00           C  
ATOM   1051  O   PRO A  79      37.275  16.917  50.258  1.00 30.00           O  
ATOM   1052  CB  PRO A  79      38.236  17.207  47.082  1.00 30.00           C  
ATOM   1053  CG  PRO A  79      37.902  18.351  46.141  1.00 30.00           C  
ATOM   1054  CD  PRO A  79      36.427  18.136  45.831  1.00 30.00           C  
ATOM   1055  HA  PRO A  79      36.821  15.906  48.043  1.00  0.00           H  
ATOM   1056  HB2 PRO A  79      39.110  17.417  47.700  1.00  0.00           H  
ATOM   1057  HB3 PRO A  79      38.459  16.310  46.501  1.00  0.00           H  
ATOM   1058  HG2 PRO A  79      38.032  19.304  46.658  1.00  0.00           H  
ATOM   1059  HG3 PRO A  79      38.528  18.368  45.249  1.00  0.00           H  
ATOM   1060  HD2 PRO A  79      35.964  19.078  45.550  1.00  0.00           H  
ATOM   1061  HD3 PRO A  79      36.317  17.439  45.003  1.00  0.00           H  
ATOM   1062  N   TRP A  80      36.651  18.908  49.387  1.00 30.00           N  
ATOM   1063  CA  TRP A  80      36.538  19.608  50.667  1.00 30.00           C  
ATOM   1064  C   TRP A  80      35.285  19.158  51.443  1.00 30.00           C  
ATOM   1065  O   TRP A  80      35.357  18.997  52.661  1.00 30.00           O  
ATOM   1066  CB  TRP A  80      36.583  21.133  50.460  1.00 30.00           C  
ATOM   1067  CG  TRP A  80      37.880  21.749  50.003  1.00110.00           C  
ATOM   1068  CD1 TRP A  80      38.904  21.133  49.361  1.00110.00           C  
ATOM   1069  CD2 TRP A  80      38.281  23.150  50.116  1.00110.00           C  
ATOM   1070  CE2 TRP A  80      39.579  23.306  49.543  1.00110.00           C  
ATOM   1071  CE3 TRP A  80      37.679  24.309  50.658  1.00110.00           C  
ATOM   1072  NE1 TRP A  80      39.907  22.045  49.096  1.00110.00           N  
ATOM   1073  CZ2 TRP A  80      40.246  24.545  49.518  1.00110.00           C  
ATOM   1074  CZ3 TRP A  80      38.336  25.556  50.644  1.00110.00           C  
ATOM   1075  CH2 TRP A  80      39.619  25.674  50.076  1.00110.00           C  
ATOM   1076  H   TRP A  80      36.419  19.441  48.560  1.00  0.00           H  
ATOM   1077  HA  TRP A  80      37.397  19.344  51.288  1.00  0.00           H  
ATOM   1078  HB2 TRP A  80      35.809  21.429  49.753  1.00  0.00           H  
ATOM   1079  HB3 TRP A  80      36.324  21.622  51.400  1.00  0.00           H  
ATOM   1080  HD1 TRP A  80      38.936  20.085  49.105  1.00  0.00           H  
ATOM   1081  HE1 TRP A  80      40.772  21.791  48.627  1.00  0.00           H  
ATOM   1082  HE3 TRP A  80      36.698  24.228  51.094  1.00  0.00           H  
ATOM   1083  HZ2 TRP A  80      41.229  24.631  49.078  1.00  0.00           H  
ATOM   1084  HZ3 TRP A  80      37.853  26.424  51.071  1.00  0.00           H  
ATOM   1085  HH2 TRP A  80      40.121  26.632  50.066  1.00  0.00           H  
ATOM   1086  N   LYS A  81      34.190  18.875  50.721  1.00 30.00           N  
ATOM   1087  CA  LYS A  81      32.979  18.241  51.242  1.00 30.00           C  
ATOM   1088  C   LYS A  81      33.267  16.837  51.821  1.00 30.00           C  
ATOM   1089  O   LYS A  81      32.799  16.521  52.915  1.00 30.00           O  
ATOM   1090  CB  LYS A  81      31.914  18.208  50.117  1.00 30.00           C  
ATOM   1091  CG  LYS A  81      30.536  17.656  50.501  1.00110.00           C  
ATOM   1092  CD  LYS A  81      29.671  18.587  51.361  1.00110.00           C  
ATOM   1093  CE  LYS A  81      28.427  17.832  51.839  1.00110.00           C  
ATOM   1094  NZ  LYS A  81      27.517  18.640  52.653  1.00110.00           N1+
ATOM   1095  H   LYS A  81      34.187  19.091  49.730  1.00  0.00           H  
ATOM   1096  HA  LYS A  81      32.614  18.863  52.062  1.00  0.00           H  
ATOM   1097  HB2 LYS A  81      31.781  19.193  49.674  1.00  0.00           H  
ATOM   1098  HB3 LYS A  81      32.286  17.584  49.309  1.00  0.00           H  
ATOM   1099  HG2 LYS A  81      29.995  17.413  49.587  1.00  0.00           H  
ATOM   1100  HG3 LYS A  81      30.659  16.708  51.023  1.00  0.00           H  
ATOM   1101  HD2 LYS A  81      30.236  18.943  52.222  1.00  0.00           H  
ATOM   1102  HD3 LYS A  81      29.381  19.466  50.783  1.00  0.00           H  
ATOM   1103  HE2 LYS A  81      27.865  17.420  51.000  1.00  0.00           H  
ATOM   1104  HE3 LYS A  81      28.739  16.986  52.452  1.00  0.00           H  
ATOM   1105  HZ1 LYS A  81      27.979  19.161  53.416  1.00  0.00           H  
ATOM   1106  HZ2 LYS A  81      26.992  19.312  52.123  1.00  0.00           H  
ATOM   1107  HZ3 LYS A  81      26.885  17.946  53.086  1.00  0.00           H  
ATOM   1108  N   ALA A  82      34.056  16.030  51.095  1.00 30.00           N  
ATOM   1109  CA  ALA A  82      34.496  14.703  51.523  1.00 30.00           C  
ATOM   1110  C   ALA A  82      35.362  14.747  52.795  1.00 30.00           C  
ATOM   1111  O   ALA A  82      35.120  13.958  53.706  1.00 30.00           O  
ATOM   1112  CB  ALA A  82      35.222  13.991  50.372  1.00 30.00           C  
ATOM   1113  H   ALA A  82      34.344  16.329  50.168  1.00  0.00           H  
ATOM   1114  HA  ALA A  82      33.600  14.125  51.761  1.00  0.00           H  
ATOM   1115  HB1 ALA A  82      35.558  12.999  50.676  1.00  0.00           H  
ATOM   1116  HB2 ALA A  82      34.562  13.861  49.515  1.00  0.00           H  
ATOM   1117  HB3 ALA A  82      36.100  14.544  50.040  1.00  0.00           H  
ATOM   1118  N   VAL A  83      36.308  15.696  52.865  1.00 30.00           N  
ATOM   1119  CA  VAL A  83      37.102  15.985  54.064  1.00 30.00           C  
ATOM   1120  C   VAL A  83      36.221  16.371  55.273  1.00 30.00           C  
ATOM   1121  O   VAL A  83      36.402  15.799  56.348  1.00 30.00           O  
ATOM   1122  CB  VAL A  83      38.182  17.081  53.789  1.00 30.00           C  
ATOM   1123  CG1 VAL A  83      38.768  17.801  55.026  1.00110.00           C  
ATOM   1124  CG2 VAL A  83      39.335  16.500  52.952  1.00110.00           C  
ATOM   1125  H   VAL A  83      36.479  16.281  52.054  1.00  0.00           H  
ATOM   1126  HA  VAL A  83      37.617  15.059  54.332  1.00  0.00           H  
ATOM   1127  HB  VAL A  83      37.716  17.856  53.182  1.00  0.00           H  
ATOM   1128 HG11 VAL A  83      39.581  18.471  54.743  1.00  0.00           H  
ATOM   1129 HG12 VAL A  83      38.025  18.419  55.532  1.00  0.00           H  
ATOM   1130 HG13 VAL A  83      39.165  17.090  55.751  1.00  0.00           H  
ATOM   1131 HG21 VAL A  83      40.041  17.277  52.657  1.00  0.00           H  
ATOM   1132 HG22 VAL A  83      39.888  15.744  53.511  1.00  0.00           H  
ATOM   1133 HG23 VAL A  83      38.973  16.029  52.039  1.00  0.00           H  
ATOM   1134  N   ALA A  84      35.260  17.284  55.059  1.00 30.00           N  
ATOM   1135  CA  ALA A  84      34.295  17.734  56.064  1.00 30.00           C  
ATOM   1136  C   ALA A  84      33.466  16.581  56.657  1.00 30.00           C  
ATOM   1137  O   ALA A  84      33.354  16.477  57.879  1.00 30.00           O  
ATOM   1138  CB  ALA A  84      33.375  18.800  55.449  1.00 30.00           C  
ATOM   1139  H   ALA A  84      35.196  17.722  54.145  1.00  0.00           H  
ATOM   1140  HA  ALA A  84      34.861  18.197  56.875  1.00  0.00           H  
ATOM   1141  HB1 ALA A  84      32.728  19.237  56.209  1.00  0.00           H  
ATOM   1142  HB2 ALA A  84      33.946  19.608  55.000  1.00  0.00           H  
ATOM   1143  HB3 ALA A  84      32.726  18.390  54.677  1.00  0.00           H  
ATOM   1144  N   GLU A  85      32.934  15.717  55.781  1.00 30.00           N  
ATOM   1145  CA  GLU A  85      32.158  14.541  56.161  1.00 30.00           C  
ATOM   1146  C   GLU A  85      33.019  13.491  56.887  1.00 30.00           C  
ATOM   1147  O   GLU A  85      32.701  13.156  58.027  1.00 30.00           O  
ATOM   1148  CB  GLU A  85      31.365  14.014  54.941  1.00 30.00           C  
ATOM   1149  CG  GLU A  85      30.386  12.844  55.220  1.00110.00           C  
ATOM   1150  CD  GLU A  85      31.015  11.451  55.171  1.00110.00           C  
ATOM   1151  OE1 GLU A  85      31.462  11.068  54.077  1.00110.00           O  
ATOM   1152  OE2 GLU A  85      31.016  10.749  56.206  1.00110.00           O1-
ATOM   1153  H   GLU A  85      33.059  15.885  54.787  1.00  0.00           H  
ATOM   1154  HA  GLU A  85      31.414  14.885  56.884  1.00  0.00           H  
ATOM   1155  HB2 GLU A  85      30.786  14.838  54.523  1.00  0.00           H  
ATOM   1156  HB3 GLU A  85      32.062  13.725  54.153  1.00  0.00           H  
ATOM   1157  HG2 GLU A  85      29.883  12.995  56.176  1.00  0.00           H  
ATOM   1158  HG3 GLU A  85      29.597  12.863  54.467  1.00  0.00           H  
ATOM   1159  N   ILE A  86      34.101  13.021  56.247  1.00 30.00           N  
ATOM   1160  CA  ILE A  86      34.916  11.909  56.743  1.00 30.00           C  
ATOM   1161  C   ILE A  86      35.665  12.229  58.057  1.00 30.00           C  
ATOM   1162  O   ILE A  86      35.754  11.353  58.919  1.00 30.00           O  
ATOM   1163  CB  ILE A  86      35.904  11.371  55.655  1.00 30.00           C  
ATOM   1164  CG1 ILE A  86      35.151  10.730  54.462  1.00110.00           C  
ATOM   1165  CG2 ILE A  86      37.017  10.418  56.151  1.00110.00           C  
ATOM   1166  CD1 ILE A  86      34.427   9.412  54.779  1.00110.00           C  
ATOM   1167  H   ILE A  86      34.334  13.369  55.319  1.00  0.00           H  
ATOM   1168  HA  ILE A  86      34.216  11.110  56.987  1.00  0.00           H  
ATOM   1169  HB  ILE A  86      36.424  12.240  55.249  1.00  0.00           H  
ATOM   1170 HG12 ILE A  86      34.413  11.432  54.070  1.00  0.00           H  
ATOM   1171 HG13 ILE A  86      35.847  10.565  53.640  1.00  0.00           H  
ATOM   1172 HG21 ILE A  86      37.585  10.008  55.315  1.00  0.00           H  
ATOM   1173 HG22 ILE A  86      37.736  10.932  56.790  1.00  0.00           H  
ATOM   1174 HG23 ILE A  86      36.613   9.581  56.720  1.00  0.00           H  
ATOM   1175 HD11 ILE A  86      34.086   8.939  53.859  1.00  0.00           H  
ATOM   1176 HD12 ILE A  86      35.068   8.701  55.294  1.00  0.00           H  
ATOM   1177 HD13 ILE A  86      33.543   9.579  55.394  1.00  0.00           H  
ATOM   1178  N   ALA A  87      36.160  13.468  58.217  1.00 30.00           N  
ATOM   1179  CA  ALA A  87      36.759  13.929  59.475  1.00 30.00           C  
ATOM   1180  C   ALA A  87      35.705  14.167  60.570  1.00 30.00           C  
ATOM   1181  O   ALA A  87      36.000  13.980  61.750  1.00 30.00           O  
ATOM   1182  CB  ALA A  87      37.571  15.211  59.235  1.00 30.00           C  
ATOM   1183  H   ALA A  87      36.070  14.155  57.474  1.00  0.00           H  
ATOM   1184  HA  ALA A  87      37.447  13.160  59.832  1.00  0.00           H  
ATOM   1185  HB1 ALA A  87      38.089  15.519  60.145  1.00  0.00           H  
ATOM   1186  HB2 ALA A  87      38.325  15.066  58.462  1.00  0.00           H  
ATOM   1187  HB3 ALA A  87      36.933  16.042  58.932  1.00  0.00           H  
ATOM   1188  N   GLY A  88      34.493  14.556  60.158  1.00 30.00           N  
ATOM   1189  CA  GLY A  88      33.353  14.795  61.034  1.00 30.00           C  
ATOM   1190  C   GLY A  88      33.323  16.240  61.551  1.00 30.00           C  
ATOM   1191  O   GLY A  88      32.506  16.533  62.419  1.00 30.00           O  
ATOM   1192  H   GLY A  88      34.325  14.668  59.166  1.00  0.00           H  
ATOM   1193  HA2 GLY A  88      32.438  14.608  60.471  1.00  0.00           H  
ATOM   1194  HA3 GLY A  88      33.353  14.102  61.877  1.00  0.00           H  
ATOM   1195  N   PHE A  89      34.181  17.135  61.048  1.00 30.00           N  
ATOM   1196  CA  PHE A  89      34.267  18.555  61.395  1.00 30.00           C  
ATOM   1197  C   PHE A  89      35.125  19.255  60.322  1.00 30.00           C  
ATOM   1198  O   PHE A  89      35.774  18.585  59.514  1.00 30.00           O  
ATOM   1199  CB  PHE A  89      34.820  18.747  62.836  1.00 30.00           C  
ATOM   1200  CG  PHE A  89      36.275  18.358  63.057  1.00110.00           C  
ATOM   1201  CD1 PHE A  89      37.299  19.323  62.949  1.00110.00           C  
ATOM   1202  CD2 PHE A  89      36.628  17.000  63.205  1.00110.00           C  
ATOM   1203  CE1 PHE A  89      38.630  18.935  63.028  1.00110.00           C  
ATOM   1204  CE2 PHE A  89      37.964  16.631  63.274  1.00110.00           C  
ATOM   1205  CZ  PHE A  89      38.961  17.595  63.188  1.00110.00           C  
ATOM   1206  H   PHE A  89      34.807  16.862  60.299  1.00  0.00           H  
ATOM   1207  HA  PHE A  89      33.259  18.971  61.342  1.00  0.00           H  
ATOM   1208  HB2 PHE A  89      34.702  19.794  63.121  1.00  0.00           H  
ATOM   1209  HB3 PHE A  89      34.206  18.196  63.548  1.00  0.00           H  
ATOM   1210  HD1 PHE A  89      37.056  20.366  62.800  1.00  0.00           H  
ATOM   1211  HD2 PHE A  89      35.862  16.238  63.252  1.00  0.00           H  
ATOM   1212  HE1 PHE A  89      39.411  19.678  62.952  1.00  0.00           H  
ATOM   1213  HE2 PHE A  89      38.228  15.588  63.385  1.00  0.00           H  
ATOM   1214  HZ  PHE A  89      40.000  17.300  63.240  1.00  0.00           H  
ATOM   1215  N   TRP A  90      35.097  20.592  60.321  1.00 30.00           N  
ATOM   1216  CA  TRP A  90      35.777  21.451  59.349  1.00 30.00           C  
ATOM   1217  C   TRP A  90      37.191  21.802  59.861  1.00 30.00           C  
ATOM   1218  O   TRP A  90      37.284  22.441  60.909  1.00 30.00           O  
ATOM   1219  CB  TRP A  90      34.915  22.729  59.232  1.00 30.00           C  
ATOM   1220  CG  TRP A  90      35.205  23.660  58.103  1.00 30.00           C  
ATOM   1221  CD1 TRP A  90      35.449  24.979  58.231  1.00 30.00           C  
ATOM   1222  CD2 TRP A  90      35.214  23.392  56.669  1.00 30.00           C  
ATOM   1223  CE2 TRP A  90      35.511  24.610  55.982  1.00 30.00           C  
ATOM   1224  CE3 TRP A  90      34.993  22.243  55.875  1.00 30.00           C  
ATOM   1225  NE1 TRP A  90      35.653  25.541  56.989  1.00 30.00           N  
ATOM   1226  CZ2 TRP A  90      35.609  24.677  54.582  1.00 30.00           C  
ATOM   1227  CZ3 TRP A  90      35.088  22.296  54.471  1.00 30.00           C  
ATOM   1228  CH2 TRP A  90      35.404  23.507  53.828  1.00 30.00           C  
ATOM   1229  H   TRP A  90      34.524  21.075  61.001  1.00  0.00           H  
ATOM   1230  HA  TRP A  90      35.795  20.946  58.385  1.00  0.00           H  
ATOM   1231  HB2 TRP A  90      33.871  22.481  59.106  1.00  0.00           H  
ATOM   1232  HB3 TRP A  90      34.952  23.293  60.166  1.00  0.00           H  
ATOM   1233  HD1 TRP A  90      35.472  25.497  59.179  1.00  0.00           H  
ATOM   1234  HE1 TRP A  90      35.883  26.533  56.878  1.00  0.00           H  
ATOM   1235  HE3 TRP A  90      34.741  21.310  56.356  1.00  0.00           H  
ATOM   1236  HZ2 TRP A  90      35.842  25.609  54.089  1.00  0.00           H  
ATOM   1237  HZ3 TRP A  90      34.914  21.409  53.879  1.00  0.00           H  
ATOM   1238  HH2 TRP A  90      35.470  23.534  52.753  1.00  0.00           H  
ATOM   1239  N   PRO A  91      38.277  21.400  59.163  1.00 30.00           N  
ATOM   1240  CA  PRO A  91      39.630  21.800  59.586  1.00 30.00           C  
ATOM   1241  C   PRO A  91      40.044  23.230  59.162  1.00 30.00           C  
ATOM   1242  O   PRO A  91      41.024  23.740  59.707  1.00 30.00           O  
ATOM   1243  CB  PRO A  91      40.520  20.717  58.958  1.00 30.00           C  
ATOM   1244  CG  PRO A  91      39.800  20.334  57.673  1.00110.00           C  
ATOM   1245  CD  PRO A  91      38.319  20.472  58.029  1.00110.00           C  
ATOM   1246  HA  PRO A  91      39.730  21.742  60.673  1.00  0.00           H  
ATOM   1247  HB2 PRO A  91      41.546  21.042  58.779  1.00  0.00           H  
ATOM   1248  HB3 PRO A  91      40.564  19.855  59.626  1.00  0.00           H  
ATOM   1249  HG2 PRO A  91      40.058  21.056  56.899  1.00  0.00           H  
ATOM   1250  HG3 PRO A  91      40.067  19.344  57.302  1.00  0.00           H  
ATOM   1251  HD2 PRO A  91      37.736  20.820  57.174  1.00  0.00           H  
ATOM   1252  HD3 PRO A  91      37.920  19.507  58.345  1.00  0.00           H  
ATOM   1253  N   PHE A  92      39.350  23.837  58.186  1.00 30.00           N  
ATOM   1254  CA  PHE A  92      39.791  25.070  57.521  1.00 30.00           C  
ATOM   1255  C   PHE A  92      39.350  26.356  58.254  1.00 30.00           C  
ATOM   1256  O   PHE A  92      40.138  27.298  58.346  1.00 30.00           O  
ATOM   1257  CB  PHE A  92      39.317  25.064  56.051  1.00 30.00           C  
ATOM   1258  CG  PHE A  92      39.740  23.843  55.242  1.00 30.00           C  
ATOM   1259  CD1 PHE A  92      38.814  22.816  54.958  1.00 30.00           C  
ATOM   1260  CD2 PHE A  92      41.089  23.665  54.870  1.00 30.00           C  
ATOM   1261  CE1 PHE A  92      39.218  21.679  54.272  1.00 30.00           C  
ATOM   1262  CE2 PHE A  92      41.478  22.514  54.195  1.00 30.00           C  
ATOM   1263  CZ  PHE A  92      40.546  21.528  53.892  1.00 30.00           C  
ATOM   1264  H   PHE A  92      38.579  23.356  57.750  1.00  0.00           H  
ATOM   1265  HA  PHE A  92      40.883  25.077  57.500  1.00  0.00           H  
ATOM   1266  HB2 PHE A  92      38.233  25.159  56.006  1.00  0.00           H  
ATOM   1267  HB3 PHE A  92      39.706  25.953  55.552  1.00  0.00           H  
ATOM   1268  HD1 PHE A  92      37.783  22.911  55.265  1.00  0.00           H  
ATOM   1269  HD2 PHE A  92      41.826  24.420  55.107  1.00  0.00           H  
ATOM   1270  HE1 PHE A  92      38.499  20.905  54.043  1.00  0.00           H  
ATOM   1271  HE2 PHE A  92      42.511  22.384  53.904  1.00  0.00           H  
ATOM   1272  HZ  PHE A  92      40.855  20.638  53.363  1.00  0.00           H  
ATOM   1273  N   GLY A  93      38.125  26.373  58.792  1.00110.00           N  
ATOM   1274  CA  GLY A  93      37.556  27.475  59.575  1.00110.00           C  
ATOM   1275  C   GLY A  93      36.814  28.493  58.689  1.00110.00           C  
ATOM   1276  O   GLY A  93      36.510  28.231  57.522  1.00110.00           O  
ATOM   1277  H   GLY A  93      37.507  25.593  58.610  1.00  0.00           H  
ATOM   1278  HA2 GLY A  93      36.848  27.060  60.291  1.00  0.00           H  
ATOM   1279  HA3 GLY A  93      38.333  27.974  60.156  1.00  0.00           H  
ATOM   1280  N   SER A  94      36.522  29.667  59.271  1.00110.00           N  
ATOM   1281  CA  SER A  94      35.935  30.861  58.647  1.00110.00           C  
ATOM   1282  C   SER A  94      34.413  30.749  58.359  1.00110.00           C  
ATOM   1283  O   SER A  94      33.934  31.375  57.409  1.00110.00           O  
ATOM   1284  CB  SER A  94      36.798  31.326  57.436  1.00110.00           C  
ATOM   1285  OG  SER A  94      36.529  32.662  57.041  1.00110.00           O  
ATOM   1286  H   SER A  94      36.783  29.792  60.238  1.00  0.00           H  
ATOM   1287  HA  SER A  94      36.020  31.636  59.410  1.00  0.00           H  
ATOM   1288  HB2 SER A  94      37.858  31.261  57.685  1.00  0.00           H  
ATOM   1289  HB3 SER A  94      36.639  30.673  56.577  1.00  0.00           H  
ATOM   1290  HG  SER A  94      35.606  32.684  56.748  1.00  0.00           H  
ATOM   1291  N   PHE A  95      33.671  29.992  59.191  1.00110.00           N  
ATOM   1292  CA  PHE A  95      32.205  29.794  59.139  1.00110.00           C  
ATOM   1293  C   PHE A  95      31.720  29.276  57.768  1.00110.00           C  
ATOM   1294  O   PHE A  95      30.755  29.785  57.207  1.00110.00           O  
ATOM   1295  CB  PHE A  95      31.432  31.040  59.679  1.00110.00           C  
ATOM   1296  CG  PHE A  95      29.898  31.048  59.586  1.00110.00           C  
ATOM   1297  CD1 PHE A  95      29.130  29.988  60.119  1.00110.00           C  
ATOM   1298  CD2 PHE A  95      29.221  32.128  58.975  1.00110.00           C  
ATOM   1299  CE1 PHE A  95      27.742  30.023  60.043  1.00110.00           C  
ATOM   1300  CE2 PHE A  95      27.834  32.140  58.901  1.00110.00           C  
ATOM   1301  CZ  PHE A  95      27.097  31.092  59.434  1.00110.00           C  
ATOM   1302  H   PHE A  95      34.145  29.476  59.921  1.00  0.00           H  
ATOM   1303  HA  PHE A  95      31.996  28.976  59.830  1.00  0.00           H  
ATOM   1304  HB2 PHE A  95      31.686  31.168  60.731  1.00  0.00           H  
ATOM   1305  HB3 PHE A  95      31.809  31.933  59.181  1.00  0.00           H  
ATOM   1306  HD1 PHE A  95      29.617  29.148  60.595  1.00  0.00           H  
ATOM   1307  HD2 PHE A  95      29.772  32.953  58.552  1.00  0.00           H  
ATOM   1308  HE1 PHE A  95      27.159  29.217  60.466  1.00  0.00           H  
ATOM   1309  HE2 PHE A  95      27.327  32.968  58.425  1.00  0.00           H  
ATOM   1310  HZ  PHE A  95      26.018  31.109  59.377  1.00  0.00           H  
ATOM   1311  N   CYS A  96      32.459  28.319  57.193  1.00110.00           N  
ATOM   1312  CA  CYS A  96      32.215  27.675  55.894  1.00110.00           C  
ATOM   1313  C   CYS A  96      32.129  28.598  54.636  1.00110.00           C  
ATOM   1314  O   CYS A  96      32.128  28.072  53.525  1.00110.00           O  
ATOM   1315  CB  CYS A  96      31.090  26.588  55.995  1.00110.00           C  
ATOM   1316  SG  CYS A  96      29.478  26.882  56.837  1.00110.00           S  
ATOM   1317  H   CYS A  96      33.264  27.978  57.700  1.00  0.00           H  
ATOM   1318  HA  CYS A  96      33.134  27.115  55.717  1.00  0.00           H  
ATOM   1319  HB2 CYS A  96      30.850  26.242  54.993  1.00  0.00           H  
ATOM   1320  HB3 CYS A  96      31.524  25.709  56.474  1.00  0.00           H  
ATOM   1321  N   ASN A  97      32.113  29.934  54.803  1.00 30.00           N  
ATOM   1322  CA  ASN A  97      31.716  30.972  53.832  1.00 30.00           C  
ATOM   1323  C   ASN A  97      32.395  30.891  52.458  1.00 30.00           C  
ATOM   1324  O   ASN A  97      31.700  30.959  51.448  1.00 30.00           O  
ATOM   1325  CB  ASN A  97      31.975  32.390  54.398  1.00 30.00           C  
ATOM   1326  CG  ASN A  97      31.036  32.851  55.512  1.00110.00           C  
ATOM   1327  ND2 ASN A  97      31.603  33.304  56.623  1.00110.00           N  
ATOM   1328  OD1 ASN A  97      29.816  32.861  55.360  1.00110.00           O  
ATOM   1329  H   ASN A  97      32.083  30.238  55.769  1.00  0.00           H  
ATOM   1330  HA  ASN A  97      30.639  30.836  53.709  1.00  0.00           H  
ATOM   1331  HB2 ASN A  97      33.018  32.494  54.702  1.00  0.00           H  
ATOM   1332  HB3 ASN A  97      31.829  33.124  53.603  1.00  0.00           H  
ATOM   1333 HD21 ASN A  97      32.601  33.231  56.765  1.00  0.00           H  
ATOM   1334 HD22 ASN A  97      31.037  33.683  57.365  1.00  0.00           H  
ATOM   1335  N   ILE A  98      33.731  30.814  52.417  1.00 30.00           N  
ATOM   1336  CA  ILE A  98      34.503  30.853  51.165  1.00 30.00           C  
ATOM   1337  C   ILE A  98      34.182  29.634  50.273  1.00 30.00           C  
ATOM   1338  O   ILE A  98      33.915  29.780  49.081  1.00 30.00           O  
ATOM   1339  CB  ILE A  98      36.040  30.931  51.434  1.00 30.00           C  
ATOM   1340  CG1 ILE A  98      36.396  32.239  52.183  1.00110.00           C  
ATOM   1341  CG2 ILE A  98      36.921  30.795  50.168  1.00110.00           C  
ATOM   1342  CD1 ILE A  98      37.826  32.274  52.745  1.00110.00           C  
ATOM   1343  H   ILE A  98      34.252  30.771  53.280  1.00  0.00           H  
ATOM   1344  HA  ILE A  98      34.209  31.747  50.611  1.00  0.00           H  
ATOM   1345  HB  ILE A  98      36.297  30.099  52.091  1.00  0.00           H  
ATOM   1346 HG12 ILE A  98      36.252  33.089  51.514  1.00  0.00           H  
ATOM   1347 HG13 ILE A  98      35.710  32.406  53.013  1.00  0.00           H  
ATOM   1348 HG21 ILE A  98      37.980  30.893  50.404  1.00  0.00           H  
ATOM   1349 HG22 ILE A  98      36.811  29.825  49.684  1.00  0.00           H  
ATOM   1350 HG23 ILE A  98      36.676  31.562  49.433  1.00  0.00           H  
ATOM   1351 HD11 ILE A  98      37.879  32.906  53.632  1.00  0.00           H  
ATOM   1352 HD12 ILE A  98      38.175  31.281  53.031  1.00  0.00           H  
ATOM   1353 HD13 ILE A  98      38.527  32.677  52.014  1.00  0.00           H  
ATOM   1354  N   TRP A  99      34.148  28.460  50.908  1.00 30.00           N  
ATOM   1355  CA  TRP A  99      33.768  27.194  50.299  1.00 30.00           C  
ATOM   1356  C   TRP A  99      32.278  27.154  49.900  1.00 30.00           C  
ATOM   1357  O   TRP A  99      31.971  26.746  48.781  1.00 30.00           O  
ATOM   1358  CB  TRP A  99      34.198  26.067  51.249  1.00 30.00           C  
ATOM   1359  CG  TRP A  99      33.696  24.688  50.959  1.00 30.00           C  
ATOM   1360  CD1 TRP A  99      34.023  23.913  49.899  1.00 30.00           C  
ATOM   1361  CD2 TRP A  99      32.766  23.908  51.761  1.00 30.00           C  
ATOM   1362  CE2 TRP A  99      32.567  22.650  51.124  1.00 30.00           C  
ATOM   1363  CE3 TRP A  99      32.084  24.134  52.980  1.00 30.00           C  
ATOM   1364  NE1 TRP A  99      33.357  22.706  49.994  1.00 30.00           N  
ATOM   1365  CZ2 TRP A  99      31.720  21.672  51.666  1.00 30.00           C  
ATOM   1366  CZ3 TRP A  99      31.252  23.149  53.545  1.00 30.00           C  
ATOM   1367  CH2 TRP A  99      31.069  21.918  52.888  1.00 30.00           C  
ATOM   1368  H   TRP A  99      34.300  28.451  51.905  1.00  0.00           H  
ATOM   1369  HA  TRP A  99      34.335  27.073  49.373  1.00  0.00           H  
ATOM   1370  HB2 TRP A  99      35.285  26.031  51.301  1.00  0.00           H  
ATOM   1371  HB3 TRP A  99      33.865  26.306  52.260  1.00  0.00           H  
ATOM   1372  HD1 TRP A  99      34.709  24.202  49.113  1.00  0.00           H  
ATOM   1373  HE1 TRP A  99      33.462  21.952  49.319  1.00  0.00           H  
ATOM   1374  HE3 TRP A  99      32.225  25.073  53.494  1.00  0.00           H  
ATOM   1375  HZ2 TRP A  99      31.569  20.739  51.155  1.00  0.00           H  
ATOM   1376  HZ3 TRP A  99      30.757  23.335  54.486  1.00  0.00           H  
ATOM   1377  HH2 TRP A  99      30.427  21.165  53.318  1.00  0.00           H  
ATOM   1378  N   VAL A 100      31.392  27.642  50.781  1.00 30.00           N  
ATOM   1379  CA  VAL A 100      29.952  27.779  50.537  1.00 30.00           C  
ATOM   1380  C   VAL A 100      29.625  28.717  49.350  1.00 30.00           C  
ATOM   1381  O   VAL A 100      28.705  28.432  48.583  1.00 30.00           O  
ATOM   1382  CB  VAL A 100      29.201  28.214  51.833  1.00 30.00           C  
ATOM   1383  CG1 VAL A 100      27.779  28.784  51.655  1.00110.00           C  
ATOM   1384  CG2 VAL A 100      29.129  27.022  52.800  1.00110.00           C  
ATOM   1385  H   VAL A 100      31.718  27.930  51.700  1.00  0.00           H  
ATOM   1386  HA  VAL A 100      29.593  26.785  50.276  1.00  0.00           H  
ATOM   1387  HB  VAL A 100      29.792  28.994  52.313  1.00  0.00           H  
ATOM   1388 HG11 VAL A 100      27.313  28.991  52.619  1.00  0.00           H  
ATOM   1389 HG12 VAL A 100      27.774  29.721  51.100  1.00  0.00           H  
ATOM   1390 HG13 VAL A 100      27.138  28.079  51.125  1.00  0.00           H  
ATOM   1391 HG21 VAL A 100      28.763  27.322  53.782  1.00  0.00           H  
ATOM   1392 HG22 VAL A 100      28.461  26.252  52.414  1.00  0.00           H  
ATOM   1393 HG23 VAL A 100      30.101  26.553  52.930  1.00  0.00           H  
ATOM   1394  N   ALA A 101      30.412  29.786  49.174  1.00 30.00           N  
ATOM   1395  CA  ALA A 101      30.324  30.666  48.016  1.00 30.00           C  
ATOM   1396  C   ALA A 101      30.685  29.940  46.705  1.00 30.00           C  
ATOM   1397  O   ALA A 101      29.891  29.987  45.767  1.00 30.00           O  
ATOM   1398  CB  ALA A 101      31.171  31.920  48.247  1.00 30.00           C  
ATOM   1399  H   ALA A 101      31.111  30.011  49.876  1.00  0.00           H  
ATOM   1400  HA  ALA A 101      29.284  30.991  47.936  1.00  0.00           H  
ATOM   1401  HB1 ALA A 101      31.065  32.605  47.409  1.00  0.00           H  
ATOM   1402  HB2 ALA A 101      30.848  32.450  49.143  1.00  0.00           H  
ATOM   1403  HB3 ALA A 101      32.230  31.687  48.351  1.00  0.00           H  
ATOM   1404  N   PHE A 102      31.816  29.215  46.675  1.00 30.00           N  
ATOM   1405  CA  PHE A 102      32.196  28.342  45.553  1.00 30.00           C  
ATOM   1406  C   PHE A 102      31.142  27.267  45.215  1.00 30.00           C  
ATOM   1407  O   PHE A 102      30.795  27.101  44.044  1.00 30.00           O  
ATOM   1408  CB  PHE A 102      33.584  27.693  45.774  1.00 30.00           C  
ATOM   1409  CG  PHE A 102      34.776  28.518  45.321  1.00110.00           C  
ATOM   1410  CD1 PHE A 102      34.986  28.748  43.944  1.00110.00           C  
ATOM   1411  CD2 PHE A 102      35.657  29.101  46.256  1.00110.00           C  
ATOM   1412  CE1 PHE A 102      36.060  29.520  43.524  1.00110.00           C  
ATOM   1413  CE2 PHE A 102      36.731  29.863  45.815  1.00110.00           C  
ATOM   1414  CZ  PHE A 102      36.931  30.071  44.455  1.00110.00           C  
ATOM   1415  H   PHE A 102      32.431  29.227  47.481  1.00  0.00           H  
ATOM   1416  HA  PHE A 102      32.259  28.978  44.669  1.00  0.00           H  
ATOM   1417  HB2 PHE A 102      33.710  27.414  46.820  1.00  0.00           H  
ATOM   1418  HB3 PHE A 102      33.645  26.753  45.221  1.00  0.00           H  
ATOM   1419  HD1 PHE A 102      34.324  28.309  43.211  1.00  0.00           H  
ATOM   1420  HD2 PHE A 102      35.513  28.947  47.315  1.00  0.00           H  
ATOM   1421  HE1 PHE A 102      36.223  29.687  42.468  1.00  0.00           H  
ATOM   1422  HE2 PHE A 102      37.410  30.300  46.533  1.00  0.00           H  
ATOM   1423  HZ  PHE A 102      37.768  30.668  44.121  1.00  0.00           H  
ATOM   1424  N   ASP A 103      30.640  26.594  46.257  1.00 30.00           N  
ATOM   1425  CA  ASP A 103      29.559  25.601  46.246  1.00 30.00           C  
ATOM   1426  C   ASP A 103      28.311  26.109  45.500  1.00 30.00           C  
ATOM   1427  O   ASP A 103      27.915  25.527  44.483  1.00 30.00           O  
ATOM   1428  CB  ASP A 103      29.281  25.129  47.696  1.00 30.00           C  
ATOM   1429  CG  ASP A 103      28.114  24.175  47.957  1.00 30.00           C  
ATOM   1430  OD1 ASP A 103      26.957  24.518  47.647  1.00 30.00           O  
ATOM   1431  OD2 ASP A 103      28.364  23.169  48.647  1.00 30.00           O1-
ATOM   1432  H   ASP A 103      31.029  26.794  47.177  1.00  0.00           H  
ATOM   1433  HA  ASP A 103      29.923  24.736  45.694  1.00  0.00           H  
ATOM   1434  HB2 ASP A 103      30.189  24.648  48.064  1.00  0.00           H  
ATOM   1435  HB3 ASP A 103      29.133  25.983  48.344  1.00  0.00           H  
ATOM   1436  N   ILE A 104      27.757  27.228  45.981  1.00 30.00           N  
ATOM   1437  CA  ILE A 104      26.540  27.812  45.435  1.00 30.00           C  
ATOM   1438  C   ILE A 104      26.787  28.459  44.055  1.00 30.00           C  
ATOM   1439  O   ILE A 104      25.942  28.298  43.182  1.00 30.00           O  
ATOM   1440  CB  ILE A 104      25.840  28.785  46.429  1.00 30.00           C  
ATOM   1441  CG1 ILE A 104      25.467  28.033  47.733  1.00110.00           C  
ATOM   1442  CG2 ILE A 104      24.569  29.466  45.863  1.00110.00           C  
ATOM   1443  CD1 ILE A 104      25.005  28.943  48.878  1.00110.00           C  
ATOM   1444  H   ILE A 104      28.128  27.646  46.830  1.00  0.00           H  
ATOM   1445  HA  ILE A 104      25.837  26.993  45.287  1.00  0.00           H  
ATOM   1446  HB  ILE A 104      26.558  29.565  46.686  1.00  0.00           H  
ATOM   1447 HG12 ILE A 104      24.685  27.304  47.518  1.00  0.00           H  
ATOM   1448 HG13 ILE A 104      26.308  27.446  48.099  1.00  0.00           H  
ATOM   1449 HG21 ILE A 104      24.141  30.171  46.575  1.00  0.00           H  
ATOM   1450 HG22 ILE A 104      24.750  30.027  44.948  1.00  0.00           H  
ATOM   1451 HG23 ILE A 104      23.802  28.727  45.630  1.00  0.00           H  
ATOM   1452 HD11 ILE A 104      25.154  28.461  49.844  1.00  0.00           H  
ATOM   1453 HD12 ILE A 104      25.553  29.885  48.893  1.00  0.00           H  
ATOM   1454 HD13 ILE A 104      23.943  29.173  48.794  1.00  0.00           H  
ATOM   1455  N   MET A 105      27.956  29.083  43.823  1.00 30.00           N  
ATOM   1456  CA  MET A 105      28.338  29.622  42.510  1.00 30.00           C  
ATOM   1457  C   MET A 105      28.307  28.541  41.416  1.00 30.00           C  
ATOM   1458  O   MET A 105      27.647  28.723  40.393  1.00 30.00           O  
ATOM   1459  CB  MET A 105      29.733  30.293  42.560  1.00 30.00           C  
ATOM   1460  CG  MET A 105      30.161  30.962  41.236  1.00110.00           C  
ATOM   1461  SD  MET A 105      31.867  31.578  41.177  1.00110.00           S  
ATOM   1462  CE  MET A 105      32.805  30.025  41.221  1.00110.00           C  
ATOM   1463  H   MET A 105      28.631  29.202  44.575  1.00  0.00           H  
ATOM   1464  HA  MET A 105      27.600  30.384  42.251  1.00  0.00           H  
ATOM   1465  HB2 MET A 105      29.751  31.048  43.343  1.00  0.00           H  
ATOM   1466  HB3 MET A 105      30.476  29.555  42.857  1.00  0.00           H  
ATOM   1467  HG2 MET A 105      30.046  30.286  40.390  1.00  0.00           H  
ATOM   1468  HG3 MET A 105      29.499  31.806  41.037  1.00  0.00           H  
ATOM   1469  HE1 MET A 105      33.873  30.228  41.141  1.00  0.00           H  
ATOM   1470  HE2 MET A 105      32.633  29.496  42.157  1.00  0.00           H  
ATOM   1471  HE3 MET A 105      32.523  29.367  40.400  1.00  0.00           H  
ATOM   1472  N   CYS A 106      29.030  27.441  41.655  1.00 30.00           N  
ATOM   1473  CA  CYS A 106      29.220  26.384  40.669  1.00 30.00           C  
ATOM   1474  C   CYS A 106      27.930  25.584  40.417  1.00 30.00           C  
ATOM   1475  O   CYS A 106      27.685  25.213  39.269  1.00 30.00           O  
ATOM   1476  CB  CYS A 106      30.389  25.452  41.023  1.00 30.00           C  
ATOM   1477  SG  CYS A 106      31.926  26.408  41.167  1.00 30.00           S  
ATOM   1478  H   CYS A 106      29.539  27.350  42.531  1.00  0.00           H  
ATOM   1479  HA  CYS A 106      29.477  26.867  39.723  1.00  0.00           H  
ATOM   1480  HB2 CYS A 106      30.204  24.917  41.956  1.00  0.00           H  
ATOM   1481  HB3 CYS A 106      30.523  24.712  40.236  1.00  0.00           H  
ATOM   1482  HG  CYS A 106      31.644  26.882  42.393  1.00  0.00           H  
ATOM   1483  N   SER A 107      27.103  25.370  41.454  1.00 30.00           N  
ATOM   1484  CA  SER A 107      25.787  24.745  41.296  1.00 30.00           C  
ATOM   1485  C   SER A 107      24.827  25.612  40.456  1.00 30.00           C  
ATOM   1486  O   SER A 107      24.269  25.098  39.487  1.00 30.00           O  
ATOM   1487  CB  SER A 107      25.216  24.283  42.652  1.00 30.00           C  
ATOM   1488  OG  SER A 107      24.963  25.346  43.546  1.00110.00           O  
ATOM   1489  H   SER A 107      27.342  25.709  42.379  1.00  0.00           H  
ATOM   1490  HA  SER A 107      25.949  23.830  40.722  1.00  0.00           H  
ATOM   1491  HB2 SER A 107      24.288  23.732  42.494  1.00  0.00           H  
ATOM   1492  HB3 SER A 107      25.911  23.591  43.125  1.00  0.00           H  
ATOM   1493  HG  SER A 107      25.796  25.538  44.003  1.00  0.00           H  
ATOM   1494  N   THR A 108      24.714  26.915  40.762  1.00 30.00           N  
ATOM   1495  CA  THR A 108      23.947  27.869  39.963  1.00 30.00           C  
ATOM   1496  C   THR A 108      24.439  27.947  38.498  1.00 30.00           C  
ATOM   1497  O   THR A 108      23.616  27.827  37.592  1.00 30.00           O  
ATOM   1498  CB  THR A 108      23.971  29.296  40.580  1.00 30.00           C  
ATOM   1499  CG2 THR A 108      23.112  30.333  39.844  1.00 30.00           C  
ATOM   1500  OG1 THR A 108      23.562  29.271  41.935  1.00 30.00           O  
ATOM   1501  H   THR A 108      25.148  27.297  41.600  1.00  0.00           H  
ATOM   1502  HA  THR A 108      22.913  27.517  39.946  1.00  0.00           H  
ATOM   1503  HB  THR A 108      25.001  29.660  40.579  1.00  0.00           H  
ATOM   1504  HG1 THR A 108      22.600  29.148  42.028  1.00  0.00           H  
ATOM   1505 HG21 THR A 108      23.078  31.283  40.373  1.00  0.00           H  
ATOM   1506 HG22 THR A 108      23.531  30.542  38.863  1.00  0.00           H  
ATOM   1507 HG23 THR A 108      22.089  29.992  39.699  1.00  0.00           H  
ATOM   1508  N   ALA A 109      25.760  28.063  38.287  1.00 30.00           N  
ATOM   1509  CA  ALA A 109      26.380  28.143  36.963  1.00 30.00           C  
ATOM   1510  C   ALA A 109      26.135  26.890  36.101  1.00 30.00           C  
ATOM   1511  O   ALA A 109      25.826  27.022  34.913  1.00 30.00           O  
ATOM   1512  CB  ALA A 109      27.881  28.423  37.118  1.00 30.00           C  
ATOM   1513  H   ALA A 109      26.384  28.186  39.081  1.00  0.00           H  
ATOM   1514  HA  ALA A 109      25.930  28.993  36.446  1.00  0.00           H  
ATOM   1515  HB1 ALA A 109      28.352  28.557  36.144  1.00  0.00           H  
ATOM   1516  HB2 ALA A 109      28.060  29.336  37.687  1.00  0.00           H  
ATOM   1517  HB3 ALA A 109      28.397  27.605  37.621  1.00  0.00           H  
ATOM   1518  N   SER A 110      26.222  25.709  36.728  1.00 30.00           N  
ATOM   1519  CA  SER A 110      25.899  24.415  36.133  1.00 30.00           C  
ATOM   1520  C   SER A 110      24.421  24.362  35.686  1.00 30.00           C  
ATOM   1521  O   SER A 110      24.158  24.136  34.504  1.00 30.00           O  
ATOM   1522  CB  SER A 110      26.308  23.286  37.116  1.00 30.00           C  
ATOM   1523  OG  SER A 110      26.026  21.981  36.643  1.00 30.00           O  
ATOM   1524  H   SER A 110      26.500  25.693  37.704  1.00  0.00           H  
ATOM   1525  HA  SER A 110      26.513  24.312  35.235  1.00  0.00           H  
ATOM   1526  HB2 SER A 110      27.378  23.335  37.321  1.00  0.00           H  
ATOM   1527  HB3 SER A 110      25.801  23.411  38.073  1.00  0.00           H  
ATOM   1528  HG  SER A 110      26.866  21.460  36.592  1.00  0.00           H  
ATOM   1529  N   ILE A 111      23.481  24.637  36.603  1.00 30.00           N  
ATOM   1530  CA  ILE A 111      22.050  24.522  36.319  1.00 30.00           C  
ATOM   1531  C   ILE A 111      21.524  25.625  35.366  1.00 30.00           C  
ATOM   1532  O   ILE A 111      20.691  25.314  34.512  1.00 30.00           O  
ATOM   1533  CB  ILE A 111      21.188  24.450  37.614  1.00 30.00           C  
ATOM   1534  CG1 ILE A 111      21.599  23.277  38.540  1.00 30.00           C  
ATOM   1535  CG2 ILE A 111      19.665  24.401  37.358  1.00 30.00           C  
ATOM   1536  CD1 ILE A 111      21.349  21.870  37.976  1.00 30.00           C  
ATOM   1537  H   ILE A 111      23.744  24.851  37.561  1.00  0.00           H  
ATOM   1538  HA  ILE A 111      21.912  23.580  35.785  1.00  0.00           H  
ATOM   1539  HB  ILE A 111      21.385  25.363  38.179  1.00  0.00           H  
ATOM   1540 HG12 ILE A 111      22.654  23.348  38.794  1.00  0.00           H  
ATOM   1541 HG13 ILE A 111      21.075  23.375  39.492  1.00  0.00           H  
ATOM   1542 HG21 ILE A 111      19.116  24.185  38.274  1.00  0.00           H  
ATOM   1543 HG22 ILE A 111      19.291  25.354  36.986  1.00  0.00           H  
ATOM   1544 HG23 ILE A 111      19.404  23.639  36.624  1.00  0.00           H  
ATOM   1545 HD11 ILE A 111      22.266  21.279  37.975  1.00  0.00           H  
ATOM   1546 HD12 ILE A 111      20.620  21.341  38.588  1.00  0.00           H  
ATOM   1547 HD13 ILE A 111      20.969  21.880  36.957  1.00  0.00           H  
ATOM   1548  N   LEU A 112      22.044  26.864  35.454  1.00 30.00           N  
ATOM   1549  CA  LEU A 112      21.718  27.956  34.522  1.00 30.00           C  
ATOM   1550  C   LEU A 112      22.004  27.579  33.058  1.00 30.00           C  
ATOM   1551  O   LEU A 112      21.159  27.826  32.197  1.00 30.00           O  
ATOM   1552  CB  LEU A 112      22.491  29.256  34.867  1.00 30.00           C  
ATOM   1553  CG  LEU A 112      21.879  30.140  35.976  1.00110.00           C  
ATOM   1554  CD1 LEU A 112      22.833  31.298  36.313  1.00110.00           C  
ATOM   1555  CD2 LEU A 112      20.481  30.684  35.617  1.00110.00           C  
ATOM   1556  H   LEU A 112      22.707  27.083  36.196  1.00  0.00           H  
ATOM   1557  HA  LEU A 112      20.645  28.136  34.601  1.00  0.00           H  
ATOM   1558  HB2 LEU A 112      23.522  28.998  35.115  1.00  0.00           H  
ATOM   1559  HB3 LEU A 112      22.567  29.882  33.975  1.00  0.00           H  
ATOM   1560  HG  LEU A 112      21.777  29.528  36.874  1.00  0.00           H  
ATOM   1561 HD11 LEU A 112      22.550  31.786  37.245  1.00  0.00           H  
ATOM   1562 HD12 LEU A 112      23.860  30.949  36.418  1.00  0.00           H  
ATOM   1563 HD13 LEU A 112      22.825  32.061  35.534  1.00  0.00           H  
ATOM   1564 HD21 LEU A 112      19.729  30.293  36.303  1.00  0.00           H  
ATOM   1565 HD22 LEU A 112      20.432  31.771  35.682  1.00  0.00           H  
ATOM   1566 HD23 LEU A 112      20.175  30.415  34.606  1.00  0.00           H  
ATOM   1567  N   ASN A 113      23.159  26.948  32.802  1.00 30.00           N  
ATOM   1568  CA  ASN A 113      23.582  26.517  31.463  1.00 30.00           C  
ATOM   1569  C   ASN A 113      22.603  25.545  30.794  1.00 30.00           C  
ATOM   1570  O   ASN A 113      22.489  25.577  29.572  1.00 30.00           O  
ATOM   1571  CB  ASN A 113      25.014  25.934  31.516  1.00 30.00           C  
ATOM   1572  CG  ASN A 113      26.058  27.009  31.242  1.00110.00           C  
ATOM   1573  ND2 ASN A 113      26.666  27.586  32.273  1.00110.00           N  
ATOM   1574  OD1 ASN A 113      26.291  27.348  30.088  1.00110.00           O  
ATOM   1575  H   ASN A 113      23.782  26.738  33.572  1.00  0.00           H  
ATOM   1576  HA  ASN A 113      23.590  27.447  30.888  1.00  0.00           H  
ATOM   1577  HB2 ASN A 113      25.212  25.398  32.444  1.00  0.00           H  
ATOM   1578  HB3 ASN A 113      25.144  25.199  30.719  1.00  0.00           H  
ATOM   1579 HD21 ASN A 113      26.432  27.329  33.234  1.00  0.00           H  
ATOM   1580 HD22 ASN A 113      27.249  28.392  32.117  1.00  0.00           H  
ATOM   1581  N   LEU A 114      21.866  24.747  31.574  1.00 30.00           N  
ATOM   1582  CA  LEU A 114      20.884  23.808  31.041  1.00 30.00           C  
ATOM   1583  C   LEU A 114      19.656  24.517  30.448  1.00 30.00           C  
ATOM   1584  O   LEU A 114      19.138  24.060  29.430  1.00 30.00           O  
ATOM   1585  CB  LEU A 114      20.477  22.785  32.117  1.00 30.00           C  
ATOM   1586  CG  LEU A 114      21.647  22.055  32.808  1.00 30.00           C  
ATOM   1587  CD1 LEU A 114      21.126  21.029  33.833  1.00 30.00           C  
ATOM   1588  CD2 LEU A 114      22.639  21.431  31.809  1.00 30.00           C  
ATOM   1589  H   LEU A 114      21.959  24.794  32.581  1.00  0.00           H  
ATOM   1590  HA  LEU A 114      21.355  23.270  30.217  1.00  0.00           H  
ATOM   1591  HB2 LEU A 114      19.868  23.277  32.877  1.00  0.00           H  
ATOM   1592  HB3 LEU A 114      19.836  22.042  31.645  1.00  0.00           H  
ATOM   1593  HG  LEU A 114      22.198  22.799  33.384  1.00  0.00           H  
ATOM   1594 HD11 LEU A 114      21.646  21.136  34.785  1.00  0.00           H  
ATOM   1595 HD12 LEU A 114      20.061  21.154  34.034  1.00  0.00           H  
ATOM   1596 HD13 LEU A 114      21.269  20.000  33.503  1.00  0.00           H  
ATOM   1597 HD21 LEU A 114      23.023  20.467  32.144  1.00  0.00           H  
ATOM   1598 HD22 LEU A 114      22.200  21.284  30.825  1.00  0.00           H  
ATOM   1599 HD23 LEU A 114      23.498  22.088  31.672  1.00  0.00           H  
ATOM   1600  N   CYS A 115      19.241  25.648  31.039  1.00 30.00           N  
ATOM   1601  CA  CYS A 115      18.152  26.465  30.505  1.00 30.00           C  
ATOM   1602  C   CYS A 115      18.590  27.200  29.222  1.00 30.00           C  
ATOM   1603  O   CYS A 115      17.814  27.244  28.268  1.00 30.00           O  
ATOM   1604  CB  CYS A 115      17.477  27.349  31.582  1.00 30.00           C  
ATOM   1605  SG  CYS A 115      18.276  28.949  31.919  1.00 30.00           S  
ATOM   1606  H   CYS A 115      19.745  26.005  31.841  1.00  0.00           H  
ATOM   1607  HA  CYS A 115      17.374  25.766  30.195  1.00  0.00           H  
ATOM   1608  HB2 CYS A 115      16.463  27.577  31.255  1.00  0.00           H  
ATOM   1609  HB3 CYS A 115      17.369  26.790  32.511  1.00  0.00           H  
ATOM   1610  HG  CYS A 115      19.488  28.450  32.224  1.00  0.00           H  
ATOM   1611  N   VAL A 116      19.845  27.676  29.179  1.00 30.00           N  
ATOM   1612  CA  VAL A 116      20.465  28.274  27.995  1.00 30.00           C  
ATOM   1613  C   VAL A 116      20.550  27.252  26.838  1.00 30.00           C  
ATOM   1614  O   VAL A 116      20.074  27.540  25.739  1.00 30.00           O  
ATOM   1615  CB  VAL A 116      21.887  28.839  28.302  1.00 30.00           C  
ATOM   1616  CG1 VAL A 116      22.613  29.427  27.076  1.00 30.00           C  
ATOM   1617  CG2 VAL A 116      21.861  29.906  29.412  1.00 30.00           C  
ATOM   1618  H   VAL A 116      20.427  27.601  30.005  1.00  0.00           H  
ATOM   1619  HA  VAL A 116      19.826  29.096  27.669  1.00  0.00           H  
ATOM   1620  HB  VAL A 116      22.507  28.019  28.667  1.00  0.00           H  
ATOM   1621 HG11 VAL A 116      23.575  29.855  27.359  1.00  0.00           H  
ATOM   1622 HG12 VAL A 116      22.821  28.672  26.318  1.00  0.00           H  
ATOM   1623 HG13 VAL A 116      22.029  30.217  26.605  1.00  0.00           H  
ATOM   1624 HG21 VAL A 116      22.870  30.219  29.681  1.00  0.00           H  
ATOM   1625 HG22 VAL A 116      21.319  30.794  29.090  1.00  0.00           H  
ATOM   1626 HG23 VAL A 116      21.385  29.547  30.322  1.00  0.00           H  
ATOM   1627  N   ILE A 117      21.084  26.056  27.129  1.00 30.00           N  
ATOM   1628  CA  ILE A 117      21.186  24.937  26.193  1.00 30.00           C  
ATOM   1629  C   ILE A 117      19.806  24.435  25.710  1.00 30.00           C  
ATOM   1630  O   ILE A 117      19.660  24.152  24.523  1.00 30.00           O  
ATOM   1631  CB  ILE A 117      22.044  23.771  26.784  1.00 30.00           C  
ATOM   1632  CG1 ILE A 117      23.531  24.189  26.864  1.00 30.00           C  
ATOM   1633  CG2 ILE A 117      21.938  22.425  26.038  1.00 30.00           C  
ATOM   1634  CD1 ILE A 117      24.399  23.294  27.765  1.00 30.00           C  
ATOM   1635  H   ILE A 117      21.482  25.899  28.053  1.00  0.00           H  
ATOM   1636  HA  ILE A 117      21.710  25.316  25.314  1.00  0.00           H  
ATOM   1637  HB  ILE A 117      21.694  23.596  27.802  1.00  0.00           H  
ATOM   1638 HG12 ILE A 117      23.951  24.201  25.858  1.00  0.00           H  
ATOM   1639 HG13 ILE A 117      23.611  25.213  27.227  1.00  0.00           H  
ATOM   1640 HG21 ILE A 117      22.646  21.697  26.430  1.00  0.00           H  
ATOM   1641 HG22 ILE A 117      20.949  21.983  26.153  1.00  0.00           H  
ATOM   1642 HG23 ILE A 117      22.144  22.551  24.975  1.00  0.00           H  
ATOM   1643 HD11 ILE A 117      25.213  23.867  28.211  1.00  0.00           H  
ATOM   1644 HD12 ILE A 117      23.823  22.859  28.583  1.00  0.00           H  
ATOM   1645 HD13 ILE A 117      24.846  22.477  27.200  1.00  0.00           H  
ATOM   1646  N   SER A 118      18.803  24.382  26.596  1.00 30.00           N  
ATOM   1647  CA  SER A 118      17.426  24.032  26.249  1.00 30.00           C  
ATOM   1648  C   SER A 118      16.826  25.010  25.216  1.00 30.00           C  
ATOM   1649  O   SER A 118      16.287  24.566  24.200  1.00 30.00           O  
ATOM   1650  CB  SER A 118      16.587  23.936  27.543  1.00 30.00           C  
ATOM   1651  OG  SER A 118      15.247  23.542  27.324  1.00110.00           O  
ATOM   1652  H   SER A 118      18.995  24.551  27.580  1.00  0.00           H  
ATOM   1653  HA  SER A 118      17.450  23.041  25.791  1.00  0.00           H  
ATOM   1654  HB2 SER A 118      17.033  23.199  28.210  1.00  0.00           H  
ATOM   1655  HB3 SER A 118      16.583  24.888  28.074  1.00  0.00           H  
ATOM   1656  HG  SER A 118      14.847  24.158  26.702  1.00  0.00           H  
ATOM   1657  N   VAL A 119      16.942  26.320  25.476  1.00 30.00           N  
ATOM   1658  CA  VAL A 119      16.454  27.376  24.588  1.00 30.00           C  
ATOM   1659  C   VAL A 119      17.221  27.407  23.245  1.00 30.00           C  
ATOM   1660  O   VAL A 119      16.585  27.501  22.193  1.00 30.00           O  
ATOM   1661  CB  VAL A 119      16.476  28.758  25.302  1.00 30.00           C  
ATOM   1662  CG1 VAL A 119      16.180  29.965  24.396  1.00 30.00           C  
ATOM   1663  CG2 VAL A 119      15.475  28.782  26.476  1.00 30.00           C  
ATOM   1664  H   VAL A 119      17.404  26.631  26.325  1.00  0.00           H  
ATOM   1665  HA  VAL A 119      15.415  27.154  24.341  1.00  0.00           H  
ATOM   1666  HB  VAL A 119      17.475  28.907  25.717  1.00  0.00           H  
ATOM   1667 HG11 VAL A 119      16.157  30.885  24.980  1.00  0.00           H  
ATOM   1668 HG12 VAL A 119      16.941  30.102  23.629  1.00  0.00           H  
ATOM   1669 HG13 VAL A 119      15.216  29.862  23.897  1.00  0.00           H  
ATOM   1670 HG21 VAL A 119      15.556  29.708  27.046  1.00  0.00           H  
ATOM   1671 HG22 VAL A 119      14.447  28.698  26.122  1.00  0.00           H  
ATOM   1672 HG23 VAL A 119      15.636  27.962  27.175  1.00  0.00           H  
ATOM   1673  N   ASP A 120      18.550  27.231  23.297  1.00 30.00           N  
ATOM   1674  CA  ASP A 120      19.430  27.059  22.134  1.00 30.00           C  
ATOM   1675  C   ASP A 120      18.978  25.891  21.231  1.00 30.00           C  
ATOM   1676  O   ASP A 120      18.753  26.100  20.037  1.00 30.00           O  
ATOM   1677  CB  ASP A 120      20.912  26.912  22.551  1.00 30.00           C  
ATOM   1678  CG  ASP A 120      21.874  26.678  21.388  1.00 30.00           C  
ATOM   1679  OD1 ASP A 120      22.405  25.556  21.292  1.00 30.00           O  
ATOM   1680  OD2 ASP A 120      22.115  27.627  20.616  1.00 30.00           O1-
ATOM   1681  H   ASP A 120      19.001  27.191  24.208  1.00  0.00           H  
ATOM   1682  HA  ASP A 120      19.350  27.974  21.544  1.00  0.00           H  
ATOM   1683  HB2 ASP A 120      21.253  27.777  23.119  1.00  0.00           H  
ATOM   1684  HB3 ASP A 120      21.014  26.077  23.242  1.00  0.00           H  
ATOM   1685  N   ARG A 121      18.794  24.702  21.831  1.00 30.00           N  
ATOM   1686  CA  ARG A 121      18.293  23.500  21.161  1.00 30.00           C  
ATOM   1687  C   ARG A 121      16.920  23.727  20.514  1.00 30.00           C  
ATOM   1688  O   ARG A 121      16.764  23.402  19.340  1.00 30.00           O  
ATOM   1689  CB  ARG A 121      18.245  22.298  22.130  1.00 30.00           C  
ATOM   1690  CG  ARG A 121      19.629  21.705  22.434  1.00 30.00           C  
ATOM   1691  CD  ARG A 121      19.613  20.710  23.605  1.00 30.00           C  
ATOM   1692  NE  ARG A 121      20.928  20.071  23.778  1.00 30.00           N  
ATOM   1693  CZ  ARG A 121      21.277  18.817  23.465  1.00 30.00           C  
ATOM   1694  NH1 ARG A 121      20.375  17.950  23.002  1.00 30.00           N1+
ATOM   1695  NH2 ARG A 121      22.546  18.438  23.615  1.00 30.00           N1+
ATOM   1696  H   ARG A 121      19.021  24.610  22.819  1.00  0.00           H  
ATOM   1697  HA  ARG A 121      18.998  23.270  20.360  1.00  0.00           H  
ATOM   1698  HB2 ARG A 121      17.743  22.590  23.053  1.00  0.00           H  
ATOM   1699  HB3 ARG A 121      17.635  21.502  21.699  1.00  0.00           H  
ATOM   1700  HG2 ARG A 121      20.112  21.286  21.551  1.00  0.00           H  
ATOM   1701  HG3 ARG A 121      20.263  22.538  22.736  1.00  0.00           H  
ATOM   1702  HD2 ARG A 121      19.496  21.305  24.511  1.00  0.00           H  
ATOM   1703  HD3 ARG A 121      18.758  20.033  23.609  1.00  0.00           H  
ATOM   1704  HE  ARG A 121      21.630  20.697  24.150  1.00  0.00           H  
ATOM   1705 HH11 ARG A 121      19.412  18.219  22.880  1.00  0.00           H  
ATOM   1706 HH12 ARG A 121      20.603  17.003  22.745  1.00  0.00           H  
ATOM   1707 HH21 ARG A 121      23.273  19.084  23.879  1.00  0.00           H  
ATOM   1708 HH22 ARG A 121      22.849  17.501  23.404  1.00  0.00           H  
ATOM   1709  N   TYR A 122      15.975  24.318  21.258  1.00 30.00           N  
ATOM   1710  CA  TYR A 122      14.651  24.681  20.753  1.00 30.00           C  
ATOM   1711  C   TYR A 122      14.701  25.578  19.502  1.00 30.00           C  
ATOM   1712  O   TYR A 122      14.061  25.232  18.510  1.00 30.00           O  
ATOM   1713  CB  TYR A 122      13.768  25.240  21.891  1.00 30.00           C  
ATOM   1714  CG  TYR A 122      12.576  26.089  21.468  1.00 30.00           C  
ATOM   1715  CD1 TYR A 122      11.390  25.487  20.998  1.00 30.00           C  
ATOM   1716  CD2 TYR A 122      12.680  27.496  21.496  1.00 30.00           C  
ATOM   1717  CE1 TYR A 122      10.320  26.290  20.551  1.00 30.00           C  
ATOM   1718  CE2 TYR A 122      11.613  28.296  21.049  1.00 30.00           C  
ATOM   1719  CZ  TYR A 122      10.428  27.696  20.581  1.00 30.00           C  
ATOM   1720  OH  TYR A 122       9.394  28.479  20.152  1.00 30.00           O  
ATOM   1721  H   TYR A 122      16.180  24.551  22.226  1.00  0.00           H  
ATOM   1722  HA  TYR A 122      14.187  23.744  20.437  1.00  0.00           H  
ATOM   1723  HB2 TYR A 122      13.418  24.412  22.508  1.00  0.00           H  
ATOM   1724  HB3 TYR A 122      14.382  25.861  22.543  1.00  0.00           H  
ATOM   1725  HD1 TYR A 122      11.301  24.410  20.960  1.00  0.00           H  
ATOM   1726  HD2 TYR A 122      13.588  27.973  21.837  1.00  0.00           H  
ATOM   1727  HE1 TYR A 122       9.426  25.822  20.166  1.00  0.00           H  
ATOM   1728  HE2 TYR A 122      11.721  29.372  21.068  1.00  0.00           H  
ATOM   1729  HH  TYR A 122       9.725  29.354  19.904  1.00  0.00           H  
ATOM   1730  N   TRP A 123      15.477  26.670  19.530  1.00 30.00           N  
ATOM   1731  CA  TRP A 123      15.632  27.562  18.377  1.00 30.00           C  
ATOM   1732  C   TRP A 123      16.323  26.903  17.169  1.00 30.00           C  
ATOM   1733  O   TRP A 123      15.883  27.127  16.039  1.00 30.00           O  
ATOM   1734  CB  TRP A 123      16.284  28.898  18.782  1.00 30.00           C  
ATOM   1735  CG  TRP A 123      15.323  29.894  19.358  1.00110.00           C  
ATOM   1736  CD1 TRP A 123      15.158  30.203  20.664  1.00110.00           C  
ATOM   1737  CD2 TRP A 123      14.329  30.680  18.634  1.00110.00           C  
ATOM   1738  CE2 TRP A 123      13.561  31.426  19.576  1.00110.00           C  
ATOM   1739  CE3 TRP A 123      14.004  30.844  17.268  1.00110.00           C  
ATOM   1740  NE1 TRP A 123      14.131  31.120  20.792  1.00110.00           N  
ATOM   1741  CZ2 TRP A 123      12.512  32.276  19.185  1.00110.00           C  
ATOM   1742  CZ3 TRP A 123      12.959  31.700  16.860  1.00110.00           C  
ATOM   1743  CH2 TRP A 123      12.210  32.411  17.818  1.00110.00           C  
ATOM   1744  H   TRP A 123      15.982  26.910  20.379  1.00  0.00           H  
ATOM   1745  HA  TRP A 123      14.631  27.803  18.013  1.00  0.00           H  
ATOM   1746  HB2 TRP A 123      17.126  28.740  19.458  1.00  0.00           H  
ATOM   1747  HB3 TRP A 123      16.699  29.380  17.897  1.00  0.00           H  
ATOM   1748  HD1 TRP A 123      15.761  29.804  21.466  1.00  0.00           H  
ATOM   1749  HE1 TRP A 123      13.907  31.596  21.669  1.00  0.00           H  
ATOM   1750  HE3 TRP A 123      14.584  30.313  16.528  1.00  0.00           H  
ATOM   1751  HZ2 TRP A 123      11.957  32.836  19.924  1.00  0.00           H  
ATOM   1752  HZ3 TRP A 123      12.734  31.812  15.808  1.00  0.00           H  
ATOM   1753  HH2 TRP A 123      11.413  33.070  17.503  1.00  0.00           H  
ATOM   1754  N   ALA A 124      17.337  26.062  17.415  1.00 30.00           N  
ATOM   1755  CA  ALA A 124      18.026  25.290  16.379  1.00 30.00           C  
ATOM   1756  C   ALA A 124      17.139  24.203  15.737  1.00 30.00           C  
ATOM   1757  O   ALA A 124      17.276  23.943  14.542  1.00 30.00           O  
ATOM   1758  CB  ALA A 124      19.306  24.677  16.964  1.00 30.00           C  
ATOM   1759  H   ALA A 124      17.670  25.949  18.369  1.00  0.00           H  
ATOM   1760  HA  ALA A 124      18.319  25.985  15.588  1.00  0.00           H  
ATOM   1761  HB1 ALA A 124      19.862  24.129  16.203  1.00  0.00           H  
ATOM   1762  HB2 ALA A 124      19.967  25.449  17.359  1.00  0.00           H  
ATOM   1763  HB3 ALA A 124      19.083  23.984  17.776  1.00  0.00           H  
ATOM   1764  N   ILE A 125      16.247  23.593  16.527  1.00 30.00           N  
ATOM   1765  CA  ILE A 125      15.261  22.612  16.074  1.00 30.00           C  
ATOM   1766  C   ILE A 125      14.077  23.279  15.343  1.00 30.00           C  
ATOM   1767  O   ILE A 125      13.710  22.829  14.256  1.00 30.00           O  
ATOM   1768  CB  ILE A 125      14.761  21.720  17.260  1.00 30.00           C  
ATOM   1769  CG1 ILE A 125      15.874  20.728  17.678  1.00 30.00           C  
ATOM   1770  CG2 ILE A 125      13.437  20.950  17.031  1.00 30.00           C  
ATOM   1771  CD1 ILE A 125      15.648  20.068  19.048  1.00 30.00           C  
ATOM   1772  H   ILE A 125      16.262  23.789  17.525  1.00  0.00           H  
ATOM   1773  HA  ILE A 125      15.751  21.956  15.351  1.00  0.00           H  
ATOM   1774  HB  ILE A 125      14.582  22.386  18.106  1.00  0.00           H  
ATOM   1775 HG12 ILE A 125      15.974  19.952  16.918  1.00  0.00           H  
ATOM   1776 HG13 ILE A 125      16.839  21.235  17.703  1.00  0.00           H  
ATOM   1777 HG21 ILE A 125      13.182  20.330  17.891  1.00  0.00           H  
ATOM   1778 HG22 ILE A 125      12.589  21.618  16.884  1.00  0.00           H  
ATOM   1779 HG23 ILE A 125      13.504  20.295  16.162  1.00  0.00           H  
ATOM   1780 HD11 ILE A 125      16.595  19.754  19.488  1.00  0.00           H  
ATOM   1781 HD12 ILE A 125      15.177  20.755  19.750  1.00  0.00           H  
ATOM   1782 HD13 ILE A 125      15.015  19.185  18.966  1.00  0.00           H  
ATOM   1783  N   SER A 126      13.482  24.318  15.944  1.00 30.00           N  
ATOM   1784  CA  SER A 126      12.245  24.924  15.453  1.00 30.00           C  
ATOM   1785  C   SER A 126      12.445  25.874  14.256  1.00 30.00           C  
ATOM   1786  O   SER A 126      11.644  25.829  13.322  1.00 30.00           O  
ATOM   1787  CB  SER A 126      11.478  25.586  16.621  1.00 30.00           C  
ATOM   1788  OG  SER A 126      12.187  26.669  17.199  1.00110.00           O  
ATOM   1789  H   SER A 126      13.820  24.643  16.848  1.00  0.00           H  
ATOM   1790  HA  SER A 126      11.603  24.115  15.097  1.00  0.00           H  
ATOM   1791  HB2 SER A 126      10.512  25.952  16.271  1.00  0.00           H  
ATOM   1792  HB3 SER A 126      11.263  24.850  17.397  1.00  0.00           H  
ATOM   1793  HG  SER A 126      12.842  26.282  17.807  1.00  0.00           H  
ATOM   1794  N   SER A 127      13.480  26.724  14.291  1.00 30.00           N  
ATOM   1795  CA  SER A 127      13.591  27.881  13.403  1.00 30.00           C  
ATOM   1796  C   SER A 127      15.057  28.170  13.000  1.00 30.00           C  
ATOM   1797  O   SER A 127      15.518  29.305  13.195  1.00 30.00           O  
ATOM   1798  CB  SER A 127      12.847  29.060  14.081  1.00 30.00           C  
ATOM   1799  OG  SER A 127      12.869  30.255  13.321  1.00 30.00           O  
ATOM   1800  H   SER A 127      14.137  26.695  15.066  1.00  0.00           H  
ATOM   1801  HA  SER A 127      13.075  27.682  12.462  1.00  0.00           H  
ATOM   1802  HB2 SER A 127      11.804  28.795  14.257  1.00  0.00           H  
ATOM   1803  HB3 SER A 127      13.280  29.254  15.061  1.00  0.00           H  
ATOM   1804  HG  SER A 127      13.795  30.530  13.285  1.00  0.00           H  
ATOM   1805  N   PRO A 128      15.778  27.163  12.441  1.00 30.00           N  
ATOM   1806  CA  PRO A 128      17.218  27.289  12.135  1.00 30.00           C  
ATOM   1807  C   PRO A 128      17.573  28.477  11.220  1.00 30.00           C  
ATOM   1808  O   PRO A 128      18.560  29.162  11.481  1.00 30.00           O  
ATOM   1809  CB  PRO A 128      17.594  25.935  11.509  1.00 30.00           C  
ATOM   1810  CG  PRO A 128      16.290  25.377  10.963  1.00 30.00           C  
ATOM   1811  CD  PRO A 128      15.259  25.874  11.970  1.00 30.00           C  
ATOM   1812  HA  PRO A 128      17.770  27.398  13.068  1.00  0.00           H  
ATOM   1813  HB2 PRO A 128      18.367  26.005  10.741  1.00  0.00           H  
ATOM   1814  HB3 PRO A 128      17.978  25.275  12.287  1.00  0.00           H  
ATOM   1815  HG2 PRO A 128      16.090  25.809   9.981  1.00  0.00           H  
ATOM   1816  HG3 PRO A 128      16.295  24.292  10.851  1.00  0.00           H  
ATOM   1817  HD2 PRO A 128      14.269  25.937  11.516  1.00  0.00           H  
ATOM   1818  HD3 PRO A 128      15.205  25.188  12.816  1.00  0.00           H  
ATOM   1819  N   PHE A 129      16.724  28.736  10.216  1.00 30.00           N  
ATOM   1820  CA  PHE A 129      16.857  29.795   9.212  1.00 30.00           C  
ATOM   1821  C   PHE A 129      16.905  31.219   9.802  1.00 30.00           C  
ATOM   1822  O   PHE A 129      17.533  32.090   9.203  1.00 30.00           O  
ATOM   1823  CB  PHE A 129      15.674  29.704   8.224  1.00 30.00           C  
ATOM   1824  CG  PHE A 129      15.375  28.311   7.694  1.00 30.00           C  
ATOM   1825  CD1 PHE A 129      16.210  27.722   6.721  1.00 30.00           C  
ATOM   1826  CD2 PHE A 129      14.348  27.538   8.279  1.00 30.00           C  
ATOM   1827  CE1 PHE A 129      15.980  26.416   6.312  1.00 30.00           C  
ATOM   1828  CE2 PHE A 129      14.134  26.234   7.853  1.00 30.00           C  
ATOM   1829  CZ  PHE A 129      14.944  25.677   6.871  1.00 30.00           C  
ATOM   1830  H   PHE A 129      15.964  28.093  10.048  1.00  0.00           H  
ATOM   1831  HA  PHE A 129      17.788  29.618   8.670  1.00  0.00           H  
ATOM   1832  HB2 PHE A 129      14.766  30.098   8.684  1.00  0.00           H  
ATOM   1833  HB3 PHE A 129      15.876  30.357   7.373  1.00  0.00           H  
ATOM   1834  HD1 PHE A 129      17.030  28.282   6.291  1.00  0.00           H  
ATOM   1835  HD2 PHE A 129      13.717  27.955   9.053  1.00  0.00           H  
ATOM   1836  HE1 PHE A 129      16.614  25.968   5.558  1.00  0.00           H  
ATOM   1837  HE2 PHE A 129      13.339  25.647   8.292  1.00  0.00           H  
ATOM   1838  HZ  PHE A 129      14.774  24.660   6.548  1.00  0.00           H  
ATOM   1839  N   ARG A 130      16.243  31.443  10.946  1.00 30.00           N  
ATOM   1840  CA  ARG A 130      16.281  32.720  11.667  1.00 30.00           C  
ATOM   1841  C   ARG A 130      17.369  32.699  12.751  1.00 30.00           C  
ATOM   1842  O   ARG A 130      18.064  33.699  12.932  1.00 30.00           O  
ATOM   1843  CB  ARG A 130      14.901  33.054  12.272  1.00 30.00           C  
ATOM   1844  CG  ARG A 130      13.771  33.138  11.228  1.00110.00           C  
ATOM   1845  CD  ARG A 130      12.412  33.509  11.846  1.00110.00           C  
ATOM   1846  NE  ARG A 130      11.404  33.823  10.819  1.00110.00           N  
ATOM   1847  CZ  ARG A 130      10.076  33.886  10.997  1.00110.00           C  
ATOM   1848  NH1 ARG A 130       9.532  33.642  12.191  1.00110.00           N1+
ATOM   1849  NH2 ARG A 130       9.291  34.198   9.967  1.00110.00           N1+
ATOM   1850  H   ARG A 130      15.775  30.668  11.394  1.00  0.00           H  
ATOM   1851  HA  ARG A 130      16.535  33.530  10.979  1.00  0.00           H  
ATOM   1852  HB2 ARG A 130      14.642  32.337  13.050  1.00  0.00           H  
ATOM   1853  HB3 ARG A 130      14.977  34.021  12.771  1.00  0.00           H  
ATOM   1854  HG2 ARG A 130      14.024  33.806  10.404  1.00  0.00           H  
ATOM   1855  HG3 ARG A 130      13.670  32.142  10.795  1.00  0.00           H  
ATOM   1856  HD2 ARG A 130      12.031  32.604  12.319  1.00  0.00           H  
ATOM   1857  HD3 ARG A 130      12.484  34.259  12.636  1.00  0.00           H  
ATOM   1858  HE  ARG A 130      11.792  34.067   9.914  1.00  0.00           H  
ATOM   1859 HH11 ARG A 130      10.096  33.398  12.991  1.00  0.00           H  
ATOM   1860 HH12 ARG A 130       8.535  33.682  12.357  1.00  0.00           H  
ATOM   1861 HH21 ARG A 130       9.658  34.386   9.044  1.00  0.00           H  
ATOM   1862 HH22 ARG A 130       8.286  34.259  10.055  1.00  0.00           H  
ATOM   1863  N   TYR A 131      17.520  31.556  13.434  1.00 30.00           N  
ATOM   1864  CA  TYR A 131      18.535  31.307  14.461  1.00 30.00           C  
ATOM   1865  C   TYR A 131      19.972  31.549  13.955  1.00 30.00           C  
ATOM   1866  O   TYR A 131      20.707  32.310  14.582  1.00 30.00           O  
ATOM   1867  CB  TYR A 131      18.301  29.903  15.064  1.00 30.00           C  
ATOM   1868  CG  TYR A 131      19.432  29.299  15.881  1.00 30.00           C  
ATOM   1869  CD1 TYR A 131      19.581  29.624  17.245  1.00 30.00           C  
ATOM   1870  CD2 TYR A 131      20.340  28.407  15.271  1.00 30.00           C  
ATOM   1871  CE1 TYR A 131      20.624  29.050  17.997  1.00 30.00           C  
ATOM   1872  CE2 TYR A 131      21.393  27.849  16.020  1.00 30.00           C  
ATOM   1873  CZ  TYR A 131      21.531  28.163  17.385  1.00 30.00           C  
ATOM   1874  OH  TYR A 131      22.544  27.601  18.104  1.00 30.00           O  
ATOM   1875  H   TYR A 131      16.904  30.777  13.231  1.00  0.00           H  
ATOM   1876  HA  TYR A 131      18.363  32.033  15.256  1.00  0.00           H  
ATOM   1877  HB2 TYR A 131      17.390  29.910  15.663  1.00  0.00           H  
ATOM   1878  HB3 TYR A 131      18.103  29.207  14.255  1.00  0.00           H  
ATOM   1879  HD1 TYR A 131      18.897  30.310  17.724  1.00  0.00           H  
ATOM   1880  HD2 TYR A 131      20.242  28.153  14.225  1.00  0.00           H  
ATOM   1881  HE1 TYR A 131      20.726  29.295  19.045  1.00  0.00           H  
ATOM   1882  HE2 TYR A 131      22.087  27.169  15.546  1.00  0.00           H  
ATOM   1883  HH  TYR A 131      22.392  27.645  19.088  1.00  0.00           H  
ATOM   1884  N   GLU A 132      20.311  30.976  12.789  1.00 30.00           N  
ATOM   1885  CA  GLU A 132      21.611  31.116  12.124  1.00 30.00           C  
ATOM   1886  C   GLU A 132      21.944  32.573  11.725  1.00 30.00           C  
ATOM   1887  O   GLU A 132      23.122  32.923  11.635  1.00 30.00           O  
ATOM   1888  CB  GLU A 132      21.650  30.143  10.921  1.00 30.00           C  
ATOM   1889  CG  GLU A 132      22.986  30.090  10.146  1.00110.00           C  
ATOM   1890  CD  GLU A 132      22.954  29.076   9.008  1.00110.00           C  
ATOM   1891  OE1 GLU A 132      22.536  29.448   7.895  1.00110.00           O  
ATOM   1892  OE2 GLU A 132      23.359  27.919   9.234  1.00110.00           O1-
ATOM   1893  H   GLU A 132      19.636  30.373  12.322  1.00  0.00           H  
ATOM   1894  HA  GLU A 132      22.371  30.800  12.841  1.00  0.00           H  
ATOM   1895  HB2 GLU A 132      21.417  29.136  11.273  1.00  0.00           H  
ATOM   1896  HB3 GLU A 132      20.851  30.402  10.223  1.00  0.00           H  
ATOM   1897  HG2 GLU A 132      23.228  31.065   9.723  1.00  0.00           H  
ATOM   1898  HG3 GLU A 132      23.801  29.842  10.828  1.00  0.00           H  
ATOM   1899  N   ARG A 133      20.914  33.398  11.498  1.00 30.00           N  
ATOM   1900  CA  ARG A 133      21.059  34.808  11.143  1.00 30.00           C  
ATOM   1901  C   ARG A 133      21.219  35.715  12.375  1.00 30.00           C  
ATOM   1902  O   ARG A 133      21.988  36.674  12.297  1.00 30.00           O  
ATOM   1903  CB  ARG A 133      19.866  35.258  10.281  1.00 30.00           C  
ATOM   1904  CG  ARG A 133      19.792  34.532   8.925  1.00110.00           C  
ATOM   1905  CD  ARG A 133      18.615  34.998   8.053  1.00110.00           C  
ATOM   1906  NE  ARG A 133      18.787  36.379   7.567  1.00110.00           N  
ATOM   1907  CZ  ARG A 133      19.470  36.766   6.481  1.00110.00           C  
ATOM   1908  NH1 ARG A 133      20.071  35.869   5.698  1.00110.00           N1+
ATOM   1909  NH2 ARG A 133      19.546  38.061   6.180  1.00110.00           N1+
ATOM   1910  H   ARG A 133      19.974  33.057  11.643  1.00  0.00           H  
ATOM   1911  HA  ARG A 133      21.962  34.927  10.538  1.00  0.00           H  
ATOM   1912  HB2 ARG A 133      18.936  35.111  10.832  1.00  0.00           H  
ATOM   1913  HB3 ARG A 133      19.941  36.331  10.100  1.00  0.00           H  
ATOM   1914  HG2 ARG A 133      20.718  34.773   8.401  1.00  0.00           H  
ATOM   1915  HG3 ARG A 133      19.784  33.447   9.020  1.00  0.00           H  
ATOM   1916  HD2 ARG A 133      18.331  34.278   7.284  1.00  0.00           H  
ATOM   1917  HD3 ARG A 133      17.746  35.066   8.709  1.00  0.00           H  
ATOM   1918  HE  ARG A 133      18.347  37.080   8.155  1.00  0.00           H  
ATOM   1919 HH11 ARG A 133      20.021  34.880   5.890  1.00  0.00           H  
ATOM   1920 HH12 ARG A 133      20.593  36.126   4.871  1.00  0.00           H  
ATOM   1921 HH21 ARG A 133      19.102  38.775   6.742  1.00  0.00           H  
ATOM   1922 HH22 ARG A 133      20.049  38.398   5.370  1.00  0.00           H  
ATOM   1923  N   LYS A 134      20.494  35.437  13.470  1.00 30.00           N  
ATOM   1924  CA  LYS A 134      20.537  36.271  14.675  1.00 30.00           C  
ATOM   1925  C   LYS A 134      21.702  35.890  15.609  1.00 30.00           C  
ATOM   1926  O   LYS A 134      22.411  36.782  16.077  1.00 30.00           O  
ATOM   1927  CB  LYS A 134      19.181  36.250  15.420  1.00 30.00           C  
ATOM   1928  CG  LYS A 134      19.099  37.322  16.532  1.00110.00           C  
ATOM   1929  CD  LYS A 134      17.766  37.356  17.292  1.00110.00           C  
ATOM   1930  CE  LYS A 134      17.716  38.510  18.314  1.00110.00           C  
ATOM   1931  NZ  LYS A 134      16.481  38.499  19.114  1.00110.00           N1+
ATOM   1932  H   LYS A 134      19.849  34.655  13.462  1.00  0.00           H  
ATOM   1933  HA  LYS A 134      20.704  37.306  14.369  1.00  0.00           H  
ATOM   1934  HB2 LYS A 134      18.378  36.436  14.705  1.00  0.00           H  
ATOM   1935  HB3 LYS A 134      18.997  35.258  15.836  1.00  0.00           H  
ATOM   1936  HG2 LYS A 134      19.897  37.166  17.260  1.00  0.00           H  
ATOM   1937  HG3 LYS A 134      19.284  38.302  16.091  1.00  0.00           H  
ATOM   1938  HD2 LYS A 134      16.942  37.450  16.584  1.00  0.00           H  
ATOM   1939  HD3 LYS A 134      17.631  36.407  17.810  1.00  0.00           H  
ATOM   1940  HE2 LYS A 134      18.564  38.440  18.996  1.00  0.00           H  
ATOM   1941  HE3 LYS A 134      17.799  39.470  17.803  1.00  0.00           H  
ATOM   1942  HZ1 LYS A 134      16.423  37.628  19.644  1.00  0.00           H  
ATOM   1943  HZ2 LYS A 134      16.493  39.259  19.772  1.00  0.00           H  
ATOM   1944  HZ3 LYS A 134      15.666  38.594  18.535  1.00  0.00           H  
ATOM   1945  N   MET A 135      21.859  34.592  15.902  1.00 30.00           N  
ATOM   1946  CA  MET A 135      22.843  34.095  16.864  1.00 30.00           C  
ATOM   1947  C   MET A 135      24.274  34.213  16.307  1.00 30.00           C  
ATOM   1948  O   MET A 135      24.499  33.940  15.126  1.00 30.00           O  
ATOM   1949  CB  MET A 135      22.488  32.647  17.278  1.00 30.00           C  
ATOM   1950  CG  MET A 135      23.401  32.036  18.355  1.00110.00           C  
ATOM   1951  SD  MET A 135      23.383  32.893  19.958  1.00110.00           S  
ATOM   1952  CE  MET A 135      22.505  31.652  20.949  1.00110.00           C  
ATOM   1953  H   MET A 135      21.309  33.886  15.418  1.00  0.00           H  
ATOM   1954  HA  MET A 135      22.768  34.724  17.754  1.00  0.00           H  
ATOM   1955  HB2 MET A 135      21.457  32.609  17.631  1.00  0.00           H  
ATOM   1956  HB3 MET A 135      22.527  31.998  16.402  1.00  0.00           H  
ATOM   1957  HG2 MET A 135      23.130  30.990  18.506  1.00  0.00           H  
ATOM   1958  HG3 MET A 135      24.431  32.016  18.005  1.00  0.00           H  
ATOM   1959  HE1 MET A 135      22.311  32.030  21.953  1.00  0.00           H  
ATOM   1960  HE2 MET A 135      21.552  31.400  20.484  1.00  0.00           H  
ATOM   1961  HE3 MET A 135      23.094  30.738  21.031  1.00  0.00           H  
ATOM   1962  N   THR A 136      25.215  34.596  17.173  1.00 30.00           N  
ATOM   1963  CA  THR A 136      26.641  34.693  16.875  1.00 30.00           C  
ATOM   1964  C   THR A 136      27.422  34.169  18.104  1.00 30.00           C  
ATOM   1965  O   THR A 136      26.882  34.199  19.217  1.00 30.00           O  
ATOM   1966  CB  THR A 136      27.052  36.177  16.627  1.00 30.00           C  
ATOM   1967  CG2 THR A 136      26.402  36.792  15.379  1.00 30.00           C  
ATOM   1968  OG1 THR A 136      26.745  37.013  17.733  1.00 30.00           O  
ATOM   1969  H   THR A 136      24.990  34.720  18.152  1.00  0.00           H  
ATOM   1970  HA  THR A 136      26.878  34.078  16.006  1.00  0.00           H  
ATOM   1971  HB  THR A 136      28.132  36.234  16.488  1.00  0.00           H  
ATOM   1972  HG1 THR A 136      25.803  37.223  17.685  1.00  0.00           H  
ATOM   1973 HG21 THR A 136      26.772  37.802  15.199  1.00  0.00           H  
ATOM   1974 HG22 THR A 136      26.630  36.200  14.492  1.00  0.00           H  
ATOM   1975 HG23 THR A 136      25.316  36.849  15.463  1.00  0.00           H  
ATOM   1976  N   PRO A 137      28.692  33.740  17.909  1.00 30.00           N  
ATOM   1977  CA  PRO A 137      29.573  33.373  19.036  1.00 30.00           C  
ATOM   1978  C   PRO A 137      29.813  34.510  20.052  1.00 30.00           C  
ATOM   1979  O   PRO A 137      29.908  34.234  21.248  1.00 30.00           O  
ATOM   1980  CB  PRO A 137      30.872  32.897  18.358  1.00 30.00           C  
ATOM   1981  CG  PRO A 137      30.859  33.537  16.977  1.00110.00           C  
ATOM   1982  CD  PRO A 137      29.377  33.563  16.624  1.00110.00           C  
ATOM   1983  HA  PRO A 137      29.126  32.537  19.578  1.00  0.00           H  
ATOM   1984  HB2 PRO A 137      31.774  33.142  18.921  1.00  0.00           H  
ATOM   1985  HB3 PRO A 137      30.844  31.811  18.261  1.00  0.00           H  
ATOM   1986  HG2 PRO A 137      31.239  34.558  17.044  1.00  0.00           H  
ATOM   1987  HG3 PRO A 137      31.469  33.003  16.246  1.00  0.00           H  
ATOM   1988  HD2 PRO A 137      29.176  34.338  15.884  1.00  0.00           H  
ATOM   1989  HD3 PRO A 137      29.069  32.607  16.198  1.00  0.00           H  
ATOM   1990  N   LYS A 138      29.858  35.766  19.579  1.00 30.00           N  
ATOM   1991  CA  LYS A 138      29.956  36.955  20.426  1.00 30.00           C  
ATOM   1992  C   LYS A 138      28.713  37.154  21.317  1.00 30.00           C  
ATOM   1993  O   LYS A 138      28.874  37.463  22.496  1.00 30.00           O  
ATOM   1994  CB  LYS A 138      30.249  38.203  19.568  1.00 30.00           C  
ATOM   1995  CG  LYS A 138      31.629  38.156  18.883  1.00110.00           C  
ATOM   1996  CD  LYS A 138      31.975  39.459  18.144  1.00110.00           C  
ATOM   1997  CE  LYS A 138      33.348  39.398  17.446  1.00110.00           C  
ATOM   1998  NZ  LYS A 138      33.658  40.637  16.713  1.00110.00           N1+
ATOM   1999  H   LYS A 138      29.785  35.930  18.587  1.00  0.00           H  
ATOM   2000  HA  LYS A 138      30.804  36.807  21.098  1.00  0.00           H  
ATOM   2001  HB2 LYS A 138      29.461  38.343  18.825  1.00  0.00           H  
ATOM   2002  HB3 LYS A 138      30.214  39.083  20.212  1.00  0.00           H  
ATOM   2003  HG2 LYS A 138      32.397  37.952  19.631  1.00  0.00           H  
ATOM   2004  HG3 LYS A 138      31.662  37.322  18.180  1.00  0.00           H  
ATOM   2005  HD2 LYS A 138      31.198  39.671  17.408  1.00  0.00           H  
ATOM   2006  HD3 LYS A 138      31.962  40.289  18.851  1.00  0.00           H  
ATOM   2007  HE2 LYS A 138      34.134  39.216  18.180  1.00  0.00           H  
ATOM   2008  HE3 LYS A 138      33.374  38.563  16.744  1.00  0.00           H  
ATOM   2009  HZ1 LYS A 138      32.976  40.812  15.997  1.00  0.00           H  
ATOM   2010  HZ2 LYS A 138      33.685  41.425  17.336  1.00  0.00           H  
ATOM   2011  HZ3 LYS A 138      34.558  40.558  16.274  1.00  0.00           H  
ATOM   2012  N   ALA A 139      27.507  36.921  20.775  1.00 30.00           N  
ATOM   2013  CA  ALA A 139      26.260  36.943  21.546  1.00 30.00           C  
ATOM   2014  C   ALA A 139      26.199  35.824  22.601  1.00 30.00           C  
ATOM   2015  O   ALA A 139      25.840  36.090  23.747  1.00 30.00           O  
ATOM   2016  CB  ALA A 139      25.046  36.882  20.607  1.00 30.00           C  
ATOM   2017  H   ALA A 139      27.432  36.687  19.791  1.00  0.00           H  
ATOM   2018  HA  ALA A 139      26.217  37.895  22.079  1.00  0.00           H  
ATOM   2019  HB1 ALA A 139      24.115  36.912  21.175  1.00  0.00           H  
ATOM   2020  HB2 ALA A 139      25.035  37.730  19.922  1.00  0.00           H  
ATOM   2021  HB3 ALA A 139      25.036  35.967  20.017  1.00  0.00           H  
ATOM   2022  N   ALA A 140      26.605  34.606  22.220  1.00 30.00           N  
ATOM   2023  CA  ALA A 140      26.695  33.457  23.125  1.00 30.00           C  
ATOM   2024  C   ALA A 140      27.676  33.680  24.293  1.00 30.00           C  
ATOM   2025  O   ALA A 140      27.371  33.311  25.426  1.00 30.00           O  
ATOM   2026  CB  ALA A 140      27.068  32.213  22.317  1.00 30.00           C  
ATOM   2027  H   ALA A 140      26.854  34.454  21.248  1.00  0.00           H  
ATOM   2028  HA  ALA A 140      25.703  33.297  23.554  1.00  0.00           H  
ATOM   2029  HB1 ALA A 140      27.139  31.330  22.952  1.00  0.00           H  
ATOM   2030  HB2 ALA A 140      26.302  32.022  21.568  1.00  0.00           H  
ATOM   2031  HB3 ALA A 140      28.023  32.329  21.806  1.00  0.00           H  
ATOM   2032  N   PHE A 141      28.810  34.335  24.016  1.00 30.00           N  
ATOM   2033  CA  PHE A 141      29.795  34.738  25.021  1.00 30.00           C  
ATOM   2034  C   PHE A 141      29.225  35.740  26.050  1.00 30.00           C  
ATOM   2035  O   PHE A 141      29.496  35.625  27.249  1.00 30.00           O  
ATOM   2036  CB  PHE A 141      31.054  35.267  24.301  1.00 30.00           C  
ATOM   2037  CG  PHE A 141      32.214  35.657  25.199  1.00110.00           C  
ATOM   2038  CD1 PHE A 141      33.056  34.656  25.728  1.00110.00           C  
ATOM   2039  CD2 PHE A 141      32.369  36.990  25.637  1.00110.00           C  
ATOM   2040  CE1 PHE A 141      34.068  34.999  26.614  1.00110.00           C  
ATOM   2041  CE2 PHE A 141      33.387  37.311  26.526  1.00110.00           C  
ATOM   2042  CZ  PHE A 141      34.236  36.321  27.006  1.00110.00           C  
ATOM   2043  H   PHE A 141      29.021  34.558  23.049  1.00  0.00           H  
ATOM   2044  HA  PHE A 141      30.080  33.841  25.574  1.00  0.00           H  
ATOM   2045  HB2 PHE A 141      31.419  34.496  23.621  1.00  0.00           H  
ATOM   2046  HB3 PHE A 141      30.799  36.118  23.670  1.00  0.00           H  
ATOM   2047  HD1 PHE A 141      32.923  33.622  25.442  1.00  0.00           H  
ATOM   2048  HD2 PHE A 141      31.703  37.765  25.283  1.00  0.00           H  
ATOM   2049  HE1 PHE A 141      34.722  34.233  27.007  1.00  0.00           H  
ATOM   2050  HE2 PHE A 141      33.513  38.333  26.853  1.00  0.00           H  
ATOM   2051  HZ  PHE A 141      35.024  36.580  27.700  1.00  0.00           H  
ATOM   2052  N   ILE A 142      28.398  36.680  25.573  1.00 30.00           N  
ATOM   2053  CA  ILE A 142      27.678  37.645  26.400  1.00 30.00           C  
ATOM   2054  C   ILE A 142      26.622  36.954  27.297  1.00 30.00           C  
ATOM   2055  O   ILE A 142      26.569  37.255  28.490  1.00 30.00           O  
ATOM   2056  CB  ILE A 142      27.058  38.786  25.534  1.00 30.00           C  
ATOM   2057  CG1 ILE A 142      28.174  39.641  24.883  1.00110.00           C  
ATOM   2058  CG2 ILE A 142      26.056  39.707  26.264  1.00110.00           C  
ATOM   2059  CD1 ILE A 142      27.718  40.434  23.647  1.00110.00           C  
ATOM   2060  H   ILE A 142      28.221  36.722  24.576  1.00  0.00           H  
ATOM   2061  HA  ILE A 142      28.409  38.104  27.069  1.00  0.00           H  
ATOM   2062  HB  ILE A 142      26.503  38.309  24.727  1.00  0.00           H  
ATOM   2063 HG12 ILE A 142      28.584  40.327  25.625  1.00  0.00           H  
ATOM   2064 HG13 ILE A 142      29.016  39.016  24.586  1.00  0.00           H  
ATOM   2065 HG21 ILE A 142      25.700  40.503  25.609  1.00  0.00           H  
ATOM   2066 HG22 ILE A 142      25.172  39.168  26.603  1.00  0.00           H  
ATOM   2067 HG23 ILE A 142      26.514  40.178  27.135  1.00  0.00           H  
ATOM   2068 HD11 ILE A 142      28.522  40.504  22.913  1.00  0.00           H  
ATOM   2069 HD12 ILE A 142      26.866  39.970  23.151  1.00  0.00           H  
ATOM   2070 HD13 ILE A 142      27.431  41.450  23.918  1.00  0.00           H  
ATOM   2071  N   LEU A 143      25.872  35.979  26.756  1.00 30.00           N  
ATOM   2072  CA  LEU A 143      24.936  35.138  27.521  1.00 30.00           C  
ATOM   2073  C   LEU A 143      25.630  34.362  28.661  1.00 30.00           C  
ATOM   2074  O   LEU A 143      25.118  34.342  29.781  1.00 30.00           O  
ATOM   2075  CB  LEU A 143      24.180  34.162  26.587  1.00 30.00           C  
ATOM   2076  CG  LEU A 143      23.154  34.823  25.639  1.00110.00           C  
ATOM   2077  CD1 LEU A 143      22.718  33.844  24.525  1.00110.00           C  
ATOM   2078  CD2 LEU A 143      21.951  35.412  26.412  1.00110.00           C  
ATOM   2079  H   LEU A 143      25.952  35.793  25.761  1.00  0.00           H  
ATOM   2080  HA  LEU A 143      24.213  35.806  27.992  1.00  0.00           H  
ATOM   2081  HB2 LEU A 143      24.911  33.607  26.001  1.00  0.00           H  
ATOM   2082  HB3 LEU A 143      23.662  33.409  27.182  1.00  0.00           H  
ATOM   2083  HG  LEU A 143      23.651  35.655  25.140  1.00  0.00           H  
ATOM   2084 HD11 LEU A 143      23.022  34.214  23.545  1.00  0.00           H  
ATOM   2085 HD12 LEU A 143      23.167  32.857  24.644  1.00  0.00           H  
ATOM   2086 HD13 LEU A 143      21.639  33.688  24.484  1.00  0.00           H  
ATOM   2087 HD21 LEU A 143      20.989  35.085  26.018  1.00  0.00           H  
ATOM   2088 HD22 LEU A 143      21.964  35.139  27.467  1.00  0.00           H  
ATOM   2089 HD23 LEU A 143      21.959  36.502  26.362  1.00  0.00           H  
ATOM   2090  N   ILE A 144      26.807  33.785  28.378  1.00 30.00           N  
ATOM   2091  CA  ILE A 144      27.639  33.102  29.371  1.00 30.00           C  
ATOM   2092  C   ILE A 144      28.180  34.051  30.459  1.00 30.00           C  
ATOM   2093  O   ILE A 144      28.146  33.700  31.640  1.00 30.00           O  
ATOM   2094  CB  ILE A 144      28.782  32.285  28.688  1.00 30.00           C  
ATOM   2095  CG1 ILE A 144      28.202  31.057  27.951  1.00 30.00           C  
ATOM   2096  CG2 ILE A 144      29.954  31.848  29.594  1.00 30.00           C  
ATOM   2097  CD1 ILE A 144      27.379  30.106  28.836  1.00 30.00           C  
ATOM   2098  H   ILE A 144      27.147  33.798  27.422  1.00  0.00           H  
ATOM   2099  HA  ILE A 144      26.981  32.414  29.904  1.00  0.00           H  
ATOM   2100  HB  ILE A 144      29.223  32.923  27.921  1.00  0.00           H  
ATOM   2101 HG12 ILE A 144      27.555  31.402  27.145  1.00  0.00           H  
ATOM   2102 HG13 ILE A 144      29.000  30.502  27.455  1.00  0.00           H  
ATOM   2103 HG21 ILE A 144      30.664  31.227  29.048  1.00  0.00           H  
ATOM   2104 HG22 ILE A 144      30.516  32.699  29.979  1.00  0.00           H  
ATOM   2105 HG23 ILE A 144      29.602  31.269  30.446  1.00  0.00           H  
ATOM   2106 HD11 ILE A 144      27.509  29.076  28.515  1.00  0.00           H  
ATOM   2107 HD12 ILE A 144      27.666  30.151  29.886  1.00  0.00           H  
ATOM   2108 HD13 ILE A 144      26.314  30.331  28.775  1.00  0.00           H  
ATOM   2109  N   SER A 145      28.588  35.266  30.068  1.00 30.00           N  
ATOM   2110  CA  SER A 145      29.005  36.317  30.997  1.00 30.00           C  
ATOM   2111  C   SER A 145      27.880  36.705  31.982  1.00 30.00           C  
ATOM   2112  O   SER A 145      28.139  36.810  33.182  1.00 30.00           O  
ATOM   2113  CB  SER A 145      29.522  37.538  30.213  1.00 30.00           C  
ATOM   2114  OG  SER A 145      30.652  37.189  29.425  1.00110.00           O  
ATOM   2115  H   SER A 145      28.597  35.488  29.079  1.00  0.00           H  
ATOM   2116  HA  SER A 145      29.829  35.921  31.595  1.00  0.00           H  
ATOM   2117  HB2 SER A 145      28.749  37.964  29.576  1.00  0.00           H  
ATOM   2118  HB3 SER A 145      29.817  38.327  30.907  1.00  0.00           H  
ATOM   2119  HG  SER A 145      30.354  36.619  28.696  1.00  0.00           H  
ATOM   2120  N   VAL A 146      26.641  36.836  31.483  1.00 30.00           N  
ATOM   2121  CA  VAL A 146      25.448  37.081  32.297  1.00 30.00           C  
ATOM   2122  C   VAL A 146      25.145  35.916  33.272  1.00 30.00           C  
ATOM   2123  O   VAL A 146      24.856  36.179  34.441  1.00 30.00           O  
ATOM   2124  CB  VAL A 146      24.205  37.401  31.412  1.00 30.00           C  
ATOM   2125  CG1 VAL A 146      22.855  37.440  32.161  1.00110.00           C  
ATOM   2126  CG2 VAL A 146      24.393  38.737  30.668  1.00110.00           C  
ATOM   2127  H   VAL A 146      26.497  36.749  30.482  1.00  0.00           H  
ATOM   2128  HA  VAL A 146      25.654  37.962  32.907  1.00  0.00           H  
ATOM   2129  HB  VAL A 146      24.122  36.623  30.653  1.00  0.00           H  
ATOM   2130 HG11 VAL A 146      22.049  37.769  31.503  1.00  0.00           H  
ATOM   2131 HG12 VAL A 146      22.563  36.458  32.536  1.00  0.00           H  
ATOM   2132 HG13 VAL A 146      22.889  38.126  33.008  1.00  0.00           H  
ATOM   2133 HG21 VAL A 146      23.576  38.920  29.970  1.00  0.00           H  
ATOM   2134 HG22 VAL A 146      24.427  39.575  31.364  1.00  0.00           H  
ATOM   2135 HG23 VAL A 146      25.316  38.763  30.092  1.00  0.00           H  
ATOM   2136  N   ALA A 147      25.272  34.663  32.811  1.00 30.00           N  
ATOM   2137  CA  ALA A 147      25.079  33.465  33.635  1.00 30.00           C  
ATOM   2138  C   ALA A 147      26.060  33.390  34.823  1.00 30.00           C  
ATOM   2139  O   ALA A 147      25.625  33.214  35.964  1.00 30.00           O  
ATOM   2140  CB  ALA A 147      25.152  32.201  32.765  1.00 30.00           C  
ATOM   2141  H   ALA A 147      25.494  34.518  31.831  1.00  0.00           H  
ATOM   2142  HA  ALA A 147      24.071  33.524  34.051  1.00  0.00           H  
ATOM   2143  HB1 ALA A 147      24.945  31.309  33.358  1.00  0.00           H  
ATOM   2144  HB2 ALA A 147      24.419  32.233  31.958  1.00  0.00           H  
ATOM   2145  HB3 ALA A 147      26.137  32.073  32.315  1.00  0.00           H  
ATOM   2146  N   TRP A 148      27.359  33.590  34.554  1.00 30.00           N  
ATOM   2147  CA  TRP A 148      28.390  33.668  35.594  1.00 30.00           C  
ATOM   2148  C   TRP A 148      28.235  34.882  36.526  1.00 30.00           C  
ATOM   2149  O   TRP A 148      28.491  34.745  37.724  1.00 30.00           O  
ATOM   2150  CB  TRP A 148      29.806  33.601  34.996  1.00 30.00           C  
ATOM   2151  CG  TRP A 148      30.243  32.226  34.599  1.00 30.00           C  
ATOM   2152  CD1 TRP A 148      30.255  31.726  33.346  1.00 30.00           C  
ATOM   2153  CD2 TRP A 148      30.653  31.128  35.470  1.00 30.00           C  
ATOM   2154  CE2 TRP A 148      30.928  29.984  34.661  1.00 30.00           C  
ATOM   2155  CE3 TRP A 148      30.811  30.981  36.869  1.00 30.00           C  
ATOM   2156  NE1 TRP A 148      30.647  30.405  33.378  1.00 30.00           N  
ATOM   2157  CZ2 TRP A 148      31.368  28.767  35.209  1.00 30.00           C  
ATOM   2158  CZ3 TRP A 148      31.243  29.762  37.430  1.00 30.00           C  
ATOM   2159  CH2 TRP A 148      31.531  28.660  36.603  1.00 30.00           C  
ATOM   2160  H   TRP A 148      27.654  33.708  33.588  1.00  0.00           H  
ATOM   2161  HA  TRP A 148      28.274  32.795  36.240  1.00  0.00           H  
ATOM   2162  HB2 TRP A 148      29.903  34.284  34.151  1.00  0.00           H  
ATOM   2163  HB3 TRP A 148      30.533  33.938  35.737  1.00  0.00           H  
ATOM   2164  HD1 TRP A 148      29.975  32.283  32.466  1.00  0.00           H  
ATOM   2165  HE1 TRP A 148      30.625  29.820  32.535  1.00  0.00           H  
ATOM   2166  HE3 TRP A 148      30.603  31.819  37.518  1.00  0.00           H  
ATOM   2167  HZ2 TRP A 148      31.566  27.917  34.571  1.00  0.00           H  
ATOM   2168  HZ3 TRP A 148      31.358  29.674  38.499  1.00  0.00           H  
ATOM   2169  HH2 TRP A 148      31.867  27.732  37.039  1.00  0.00           H  
ATOM   2170  N   THR A 149      27.776  36.022  35.992  1.00 30.00           N  
ATOM   2171  CA  THR A 149      27.454  37.213  36.782  1.00 30.00           C  
ATOM   2172  C   THR A 149      26.308  36.951  37.785  1.00 30.00           C  
ATOM   2173  O   THR A 149      26.477  37.239  38.969  1.00 30.00           O  
ATOM   2174  CB  THR A 149      27.099  38.433  35.887  1.00 30.00           C  
ATOM   2175  CG2 THR A 149      26.695  39.718  36.630  1.00110.00           C  
ATOM   2176  OG1 THR A 149      28.214  38.748  35.069  1.00110.00           O  
ATOM   2177  H   THR A 149      27.613  36.073  34.994  1.00  0.00           H  
ATOM   2178  HA  THR A 149      28.343  37.471  37.361  1.00  0.00           H  
ATOM   2179  HB  THR A 149      26.277  38.166  35.225  1.00  0.00           H  
ATOM   2180  HG1 THR A 149      28.311  38.030  34.414  1.00  0.00           H  
ATOM   2181 HG21 THR A 149      26.555  40.548  35.936  1.00  0.00           H  
ATOM   2182 HG22 THR A 149      25.756  39.599  37.171  1.00  0.00           H  
ATOM   2183 HG23 THR A 149      27.457  40.015  37.353  1.00  0.00           H  
ATOM   2184  N   LEU A 150      25.201  36.339  37.331  1.00 30.00           N  
ATOM   2185  CA  LEU A 150      24.088  35.949  38.204  1.00 30.00           C  
ATOM   2186  C   LEU A 150      24.523  34.930  39.278  1.00 30.00           C  
ATOM   2187  O   LEU A 150      24.073  35.026  40.419  1.00 30.00           O  
ATOM   2188  CB  LEU A 150      22.904  35.420  37.362  1.00 30.00           C  
ATOM   2189  CG  LEU A 150      21.583  35.227  38.152  1.00110.00           C  
ATOM   2190  CD1 LEU A 150      20.955  36.579  38.565  1.00110.00           C  
ATOM   2191  CD2 LEU A 150      20.599  34.328  37.377  1.00110.00           C  
ATOM   2192  H   LEU A 150      25.110  36.122  36.341  1.00  0.00           H  
ATOM   2193  HA  LEU A 150      23.760  36.853  38.718  1.00  0.00           H  
ATOM   2194  HB2 LEU A 150      22.719  36.088  36.518  1.00  0.00           H  
ATOM   2195  HB3 LEU A 150      23.203  34.468  36.920  1.00  0.00           H  
ATOM   2196  HG  LEU A 150      21.800  34.685  39.073  1.00  0.00           H  
ATOM   2197 HD11 LEU A 150      19.928  36.696  38.222  1.00  0.00           H  
ATOM   2198 HD12 LEU A 150      20.940  36.677  39.652  1.00  0.00           H  
ATOM   2199 HD13 LEU A 150      21.513  37.431  38.175  1.00  0.00           H  
ATOM   2200 HD21 LEU A 150      19.580  34.714  37.367  1.00  0.00           H  
ATOM   2201 HD22 LEU A 150      20.899  34.198  36.336  1.00  0.00           H  
ATOM   2202 HD23 LEU A 150      20.555  33.332  37.819  1.00  0.00           H  
ATOM   2203  N   SER A 151      25.422  34.009  38.907  1.00 30.00           N  
ATOM   2204  CA  SER A 151      25.957  32.978  39.792  1.00 30.00           C  
ATOM   2205  C   SER A 151      26.721  33.549  41.003  1.00 30.00           C  
ATOM   2206  O   SER A 151      26.435  33.129  42.124  1.00 30.00           O  
ATOM   2207  CB  SER A 151      26.807  31.979  38.989  1.00 30.00           C  
ATOM   2208  OG  SER A 151      26.011  31.347  38.003  1.00 30.00           O  
ATOM   2209  H   SER A 151      25.727  33.989  37.942  1.00  0.00           H  
ATOM   2210  HA  SER A 151      25.105  32.431  40.197  1.00  0.00           H  
ATOM   2211  HB2 SER A 151      27.666  32.461  38.525  1.00  0.00           H  
ATOM   2212  HB3 SER A 151      27.206  31.213  39.654  1.00  0.00           H  
ATOM   2213  HG  SER A 151      25.821  31.986  37.294  1.00  0.00           H  
ATOM   2214  N   VAL A 152      27.623  34.524  40.798  1.00 30.00           N  
ATOM   2215  CA  VAL A 152      28.302  35.212  41.907  1.00 30.00           C  
ATOM   2216  C   VAL A 152      27.360  36.140  42.709  1.00 30.00           C  
ATOM   2217  O   VAL A 152      27.524  36.267  43.925  1.00 30.00           O  
ATOM   2218  CB  VAL A 152      29.566  36.003  41.468  1.00 30.00           C  
ATOM   2219  CG1 VAL A 152      30.684  35.053  41.012  1.00110.00           C  
ATOM   2220  CG2 VAL A 152      29.330  37.099  40.416  1.00110.00           C  
ATOM   2221  H   VAL A 152      27.827  34.850  39.860  1.00  0.00           H  
ATOM   2222  HA  VAL A 152      28.650  34.449  42.603  1.00  0.00           H  
ATOM   2223  HB  VAL A 152      29.948  36.514  42.353  1.00  0.00           H  
ATOM   2224 HG11 VAL A 152      31.588  35.602  40.745  1.00  0.00           H  
ATOM   2225 HG12 VAL A 152      30.953  34.358  41.807  1.00  0.00           H  
ATOM   2226 HG13 VAL A 152      30.385  34.466  40.143  1.00  0.00           H  
ATOM   2227 HG21 VAL A 152      30.249  37.651  40.213  1.00  0.00           H  
ATOM   2228 HG22 VAL A 152      28.999  36.670  39.473  1.00  0.00           H  
ATOM   2229 HG23 VAL A 152      28.587  37.827  40.735  1.00  0.00           H  
ATOM   2230  N   LEU A 153      26.350  36.719  42.044  1.00 30.00           N  
ATOM   2231  CA  LEU A 153      25.338  37.582  42.658  1.00 30.00           C  
ATOM   2232  C   LEU A 153      24.396  36.856  43.641  1.00 30.00           C  
ATOM   2233  O   LEU A 153      23.814  37.537  44.483  1.00 30.00           O  
ATOM   2234  CB  LEU A 153      24.549  38.349  41.567  1.00 30.00           C  
ATOM   2235  CG  LEU A 153      24.989  39.815  41.340  1.00 30.00           C  
ATOM   2236  CD1 LEU A 153      26.482  39.982  41.000  1.00 30.00           C  
ATOM   2237  CD2 LEU A 153      24.100  40.511  40.289  1.00 30.00           C  
ATOM   2238  H   LEU A 153      26.288  36.597  41.039  1.00  0.00           H  
ATOM   2239  HA  LEU A 153      25.866  38.313  43.268  1.00  0.00           H  
ATOM   2240  HB2 LEU A 153      24.578  37.800  40.628  1.00  0.00           H  
ATOM   2241  HB3 LEU A 153      23.490  38.374  41.833  1.00  0.00           H  
ATOM   2242  HG  LEU A 153      24.829  40.332  42.288  1.00  0.00           H  
ATOM   2243 HD11 LEU A 153      26.800  41.012  41.167  1.00  0.00           H  
ATOM   2244 HD12 LEU A 153      27.123  39.356  41.617  1.00  0.00           H  
ATOM   2245 HD13 LEU A 153      26.689  39.739  39.958  1.00  0.00           H  
ATOM   2246 HD21 LEU A 153      24.679  40.895  39.448  1.00  0.00           H  
ATOM   2247 HD22 LEU A 153      23.347  39.839  39.876  1.00  0.00           H  
ATOM   2248 HD23 LEU A 153      23.571  41.357  40.727  1.00  0.00           H  
ATOM   2249  N   ILE A 154      24.265  35.524  43.553  1.00 30.00           N  
ATOM   2250  CA  ILE A 154      23.437  34.723  44.465  1.00 30.00           C  
ATOM   2251  C   ILE A 154      24.288  33.825  45.403  1.00 30.00           C  
ATOM   2252  O   ILE A 154      23.732  33.088  46.220  1.00 30.00           O  
ATOM   2253  CB  ILE A 154      22.380  33.893  43.664  1.00 30.00           C  
ATOM   2254  CG1 ILE A 154      21.194  33.354  44.502  1.00110.00           C  
ATOM   2255  CG2 ILE A 154      22.982  32.740  42.841  1.00110.00           C  
ATOM   2256  CD1 ILE A 154      20.500  34.395  45.394  1.00110.00           C  
ATOM   2257  H   ILE A 154      24.708  35.032  42.788  1.00  0.00           H  
ATOM   2258  HA  ILE A 154      22.899  35.391  45.136  1.00  0.00           H  
ATOM   2259  HB  ILE A 154      21.939  34.582  42.942  1.00  0.00           H  
ATOM   2260 HG12 ILE A 154      20.451  32.935  43.824  1.00  0.00           H  
ATOM   2261 HG13 ILE A 154      21.519  32.516  45.120  1.00  0.00           H  
ATOM   2262 HG21 ILE A 154      22.212  32.264  42.233  1.00  0.00           H  
ATOM   2263 HG22 ILE A 154      23.758  33.092  42.165  1.00  0.00           H  
ATOM   2264 HG23 ILE A 154      23.416  31.963  43.471  1.00  0.00           H  
ATOM   2265 HD11 ILE A 154      19.496  34.070  45.666  1.00  0.00           H  
ATOM   2266 HD12 ILE A 154      21.048  34.547  46.324  1.00  0.00           H  
ATOM   2267 HD13 ILE A 154      20.410  35.359  44.892  1.00  0.00           H  
ATOM   2268  N   SER A 155      25.620  33.937  45.331  1.00 30.00           N  
ATOM   2269  CA  SER A 155      26.551  33.192  46.173  1.00 30.00           C  
ATOM   2270  C   SER A 155      27.511  34.175  46.860  1.00 30.00           C  
ATOM   2271  O   SER A 155      27.182  34.671  47.936  1.00 30.00           O  
ATOM   2272  CB  SER A 155      27.220  32.095  45.323  1.00 30.00           C  
ATOM   2273  OG  SER A 155      27.957  32.622  44.237  1.00 30.00           O  
ATOM   2274  H   SER A 155      26.037  34.595  44.686  1.00  0.00           H  
ATOM   2275  HA  SER A 155      26.022  32.685  46.984  1.00  0.00           H  
ATOM   2276  HB2 SER A 155      27.878  31.498  45.951  1.00  0.00           H  
ATOM   2277  HB3 SER A 155      26.468  31.419  44.924  1.00  0.00           H  
ATOM   2278  HG  SER A 155      27.334  32.754  43.495  1.00  0.00           H  
ATOM   2279  N   PHE A 156      28.654  34.465  46.224  1.00 30.00           N  
ATOM   2280  CA  PHE A 156      29.719  35.366  46.676  1.00 30.00           C  
ATOM   2281  C   PHE A 156      29.247  36.711  47.253  1.00 30.00           C  
ATOM   2282  O   PHE A 156      29.791  37.143  48.266  1.00 30.00           O  
ATOM   2283  CB  PHE A 156      30.772  35.574  45.563  1.00 30.00           C  
ATOM   2284  CG  PHE A 156      31.828  34.486  45.471  1.00 30.00           C  
ATOM   2285  CD1 PHE A 156      32.987  34.560  46.277  1.00 30.00           C  
ATOM   2286  CD2 PHE A 156      31.594  33.315  44.718  1.00 30.00           C  
ATOM   2287  CE1 PHE A 156      33.909  33.521  46.269  1.00 30.00           C  
ATOM   2288  CE2 PHE A 156      32.530  32.289  44.725  1.00 30.00           C  
ATOM   2289  CZ  PHE A 156      33.683  32.393  45.492  1.00 30.00           C  
ATOM   2290  H   PHE A 156      28.803  33.978  45.344  1.00  0.00           H  
ATOM   2291  HA  PHE A 156      30.211  34.859  47.508  1.00  0.00           H  
ATOM   2292  HB2 PHE A 156      30.277  35.672  44.597  1.00  0.00           H  
ATOM   2293  HB3 PHE A 156      31.297  36.520  45.715  1.00  0.00           H  
ATOM   2294  HD1 PHE A 156      33.163  35.424  46.902  1.00  0.00           H  
ATOM   2295  HD2 PHE A 156      30.692  33.208  44.132  1.00  0.00           H  
ATOM   2296  HE1 PHE A 156      34.800  33.585  46.878  1.00  0.00           H  
ATOM   2297  HE2 PHE A 156      32.352  31.398  44.140  1.00  0.00           H  
ATOM   2298  HZ  PHE A 156      34.399  31.583  45.493  1.00  0.00           H  
ATOM   2299  N   ILE A 157      28.225  37.326  46.647  1.00 30.00           N  
ATOM   2300  CA  ILE A 157      27.597  38.534  47.184  1.00 30.00           C  
ATOM   2301  C   ILE A 157      26.860  38.285  48.539  1.00 30.00           C  
ATOM   2302  O   ILE A 157      27.373  38.760  49.550  1.00 30.00           O  
ATOM   2303  CB  ILE A 157      26.749  39.276  46.104  1.00 30.00           C  
ATOM   2304  CG1 ILE A 157      27.625  39.784  44.929  1.00110.00           C  
ATOM   2305  CG2 ILE A 157      25.862  40.415  46.644  1.00110.00           C  
ATOM   2306  CD1 ILE A 157      28.700  40.823  45.295  1.00110.00           C  
ATOM   2307  H   ILE A 157      27.838  36.927  45.797  1.00  0.00           H  
ATOM   2308  HA  ILE A 157      28.413  39.211  47.440  1.00  0.00           H  
ATOM   2309  HB  ILE A 157      26.079  38.549  45.651  1.00  0.00           H  
ATOM   2310 HG12 ILE A 157      28.119  38.936  44.453  1.00  0.00           H  
ATOM   2311 HG13 ILE A 157      26.983  40.207  44.155  1.00  0.00           H  
ATOM   2312 HG21 ILE A 157      25.361  40.944  45.833  1.00  0.00           H  
ATOM   2313 HG22 ILE A 157      25.079  40.037  47.298  1.00  0.00           H  
ATOM   2314 HG23 ILE A 157      26.436  41.146  47.214  1.00  0.00           H  
ATOM   2315 HD11 ILE A 157      28.998  41.392  44.414  1.00  0.00           H  
ATOM   2316 HD12 ILE A 157      28.355  41.538  46.041  1.00  0.00           H  
ATOM   2317 HD13 ILE A 157      29.596  40.340  45.685  1.00  0.00           H  
ATOM   2318  N   PRO A 158      25.727  37.541  48.604  1.00 30.00           N  
ATOM   2319  CA  PRO A 158      25.023  37.329  49.887  1.00 30.00           C  
ATOM   2320  C   PRO A 158      25.776  36.514  50.960  1.00 30.00           C  
ATOM   2321  O   PRO A 158      25.584  36.787  52.148  1.00 30.00           O  
ATOM   2322  CB  PRO A 158      23.695  36.664  49.486  1.00 30.00           C  
ATOM   2323  CG  PRO A 158      23.987  36.004  48.148  1.00 30.00           C  
ATOM   2324  CD  PRO A 158      24.967  36.970  47.496  1.00 30.00           C  
ATOM   2325  HA  PRO A 158      24.812  38.305  50.327  1.00  0.00           H  
ATOM   2326  HB2 PRO A 158      23.318  35.954  50.225  1.00  0.00           H  
ATOM   2327  HB3 PRO A 158      22.930  37.430  49.358  1.00  0.00           H  
ATOM   2328  HG2 PRO A 158      24.472  35.040  48.314  1.00  0.00           H  
ATOM   2329  HG3 PRO A 158      23.095  35.835  47.546  1.00  0.00           H  
ATOM   2330  HD2 PRO A 158      25.585  36.480  46.745  1.00  0.00           H  
ATOM   2331  HD3 PRO A 158      24.409  37.772  47.013  1.00  0.00           H  
ATOM   2332  N   VAL A 159      26.594  35.530  50.560  1.00 30.00           N  
ATOM   2333  CA  VAL A 159      27.326  34.668  51.487  1.00 30.00           C  
ATOM   2334  C   VAL A 159      28.441  35.439  52.221  1.00 30.00           C  
ATOM   2335  O   VAL A 159      28.444  35.486  53.451  1.00 30.00           O  
ATOM   2336  CB  VAL A 159      27.908  33.400  50.790  1.00 30.00           C  
ATOM   2337  CG1 VAL A 159      28.896  32.572  51.638  1.00110.00           C  
ATOM   2338  CG2 VAL A 159      26.774  32.478  50.301  1.00110.00           C  
ATOM   2339  H   VAL A 159      26.706  35.318  49.569  1.00  0.00           H  
ATOM   2340  HA  VAL A 159      26.615  34.326  52.233  1.00  0.00           H  
ATOM   2341  HB  VAL A 159      28.467  33.724  49.912  1.00  0.00           H  
ATOM   2342 HG11 VAL A 159      29.179  31.657  51.118  1.00  0.00           H  
ATOM   2343 HG12 VAL A 159      29.822  33.109  51.843  1.00  0.00           H  
ATOM   2344 HG13 VAL A 159      28.459  32.284  52.594  1.00  0.00           H  
ATOM   2345 HG21 VAL A 159      27.167  31.646  49.716  1.00  0.00           H  
ATOM   2346 HG22 VAL A 159      26.214  32.060  51.138  1.00  0.00           H  
ATOM   2347 HG23 VAL A 159      26.061  33.005  49.668  1.00  0.00           H  
ATOM   2348  N   GLN A 160      29.352  36.058  51.458  1.00 30.00           N  
ATOM   2349  CA  GLN A 160      30.581  36.642  52.002  1.00 30.00           C  
ATOM   2350  C   GLN A 160      30.314  37.956  52.768  1.00 30.00           C  
ATOM   2351  O   GLN A 160      31.072  38.283  53.680  1.00 30.00           O  
ATOM   2352  CB  GLN A 160      31.607  36.828  50.855  1.00 30.00           C  
ATOM   2353  CG  GLN A 160      33.056  36.430  51.211  1.00 30.00           C  
ATOM   2354  CD  GLN A 160      33.228  34.945  51.548  1.00 30.00           C  
ATOM   2355  NE2 GLN A 160      32.552  34.056  50.827  1.00 30.00           N  
ATOM   2356  OE1 GLN A 160      33.959  34.597  52.469  1.00 30.00           O  
ATOM   2357  H   GLN A 160      29.247  36.064  50.453  1.00  0.00           H  
ATOM   2358  HA  GLN A 160      30.975  35.934  52.734  1.00  0.00           H  
ATOM   2359  HB2 GLN A 160      31.315  36.239  49.988  1.00  0.00           H  
ATOM   2360  HB3 GLN A 160      31.595  37.861  50.504  1.00  0.00           H  
ATOM   2361  HG2 GLN A 160      33.715  36.663  50.374  1.00  0.00           H  
ATOM   2362  HG3 GLN A 160      33.405  37.031  52.052  1.00  0.00           H  
ATOM   2363 HE21 GLN A 160      31.982  34.357  50.053  1.00  0.00           H  
ATOM   2364 HE22 GLN A 160      32.602  33.069  51.030  1.00  0.00           H  
ATOM   2365  N   LEU A 161      29.225  38.659  52.424  1.00 30.00           N  
ATOM   2366  CA  LEU A 161      28.755  39.861  53.119  1.00 30.00           C  
ATOM   2367  C   LEU A 161      27.905  39.521  54.366  1.00 30.00           C  
ATOM   2368  O   LEU A 161      27.546  40.434  55.109  1.00 30.00           O  
ATOM   2369  CB  LEU A 161      27.970  40.768  52.140  1.00 30.00           C  
ATOM   2370  CG  LEU A 161      28.816  41.681  51.216  1.00110.00           C  
ATOM   2371  CD1 LEU A 161      29.500  42.821  52.000  1.00110.00           C  
ATOM   2372  CD2 LEU A 161      29.794  40.942  50.277  1.00110.00           C  
ATOM   2373  H   LEU A 161      28.665  38.345  51.641  1.00  0.00           H  
ATOM   2374  HA  LEU A 161      29.617  40.421  53.485  1.00  0.00           H  
ATOM   2375  HB2 LEU A 161      27.265  40.173  51.562  1.00  0.00           H  
ATOM   2376  HB3 LEU A 161      27.333  41.436  52.716  1.00  0.00           H  
ATOM   2377  HG  LEU A 161      28.084  42.162  50.564  1.00  0.00           H  
ATOM   2378 HD11 LEU A 161      29.223  43.792  51.589  1.00  0.00           H  
ATOM   2379 HD12 LEU A 161      29.213  42.830  53.052  1.00  0.00           H  
ATOM   2380 HD13 LEU A 161      30.588  42.760  51.969  1.00  0.00           H  
ATOM   2381 HD21 LEU A 161      29.765  41.375  49.276  1.00  0.00           H  
ATOM   2382 HD22 LEU A 161      30.826  40.994  50.624  1.00  0.00           H  
ATOM   2383 HD23 LEU A 161      29.554  39.889  50.161  1.00  0.00           H  
ATOM   2384  N   SER A 162      27.616  38.231  54.601  1.00 30.00           N  
ATOM   2385  CA  SER A 162      26.896  37.698  55.759  1.00 30.00           C  
ATOM   2386  C   SER A 162      25.387  38.050  55.737  1.00 30.00           C  
ATOM   2387  O   SER A 162      24.774  38.186  56.798  1.00 30.00           O  
ATOM   2388  CB  SER A 162      27.634  38.060  57.080  1.00 30.00           C  
ATOM   2389  OG  SER A 162      27.198  37.287  58.187  1.00110.00           O  
ATOM   2390  H   SER A 162      27.967  37.531  53.958  1.00  0.00           H  
ATOM   2391  HA  SER A 162      26.962  36.617  55.653  1.00  0.00           H  
ATOM   2392  HB2 SER A 162      28.707  37.899  56.965  1.00  0.00           H  
ATOM   2393  HB3 SER A 162      27.500  39.114  57.327  1.00  0.00           H  
ATOM   2394  HG  SER A 162      26.269  37.516  58.337  1.00  0.00           H  
ATOM   2395  N   TRP A 163      24.796  38.161  54.537  1.00 30.00           N  
ATOM   2396  CA  TRP A 163      23.359  38.394  54.346  1.00 30.00           C  
ATOM   2397  C   TRP A 163      22.557  37.087  54.494  1.00 30.00           C  
ATOM   2398  O   TRP A 163      21.407  37.123  54.931  1.00 30.00           O  
ATOM   2399  CB  TRP A 163      23.084  39.028  52.961  1.00 30.00           C  
ATOM   2400  CG  TRP A 163      23.750  40.332  52.612  1.00 30.00           C  
ATOM   2401  CD1 TRP A 163      24.391  41.162  53.469  1.00 30.00           C  
ATOM   2402  CD2 TRP A 163      23.781  41.009  51.315  1.00 30.00           C  
ATOM   2403  CE2 TRP A 163      24.500  42.236  51.456  1.00 30.00           C  
ATOM   2404  CE3 TRP A 163      23.269  40.716  50.028  1.00 30.00           C  
ATOM   2405  NE1 TRP A 163      24.833  42.281  52.792  1.00 30.00           N  
ATOM   2406  CZ2 TRP A 163      24.725  43.108  50.377  1.00 30.00           C  
ATOM   2407  CZ3 TRP A 163      23.473  41.591  48.941  1.00 30.00           C  
ATOM   2408  CH2 TRP A 163      24.209  42.780  49.110  1.00 30.00           C  
ATOM   2409  H   TRP A 163      25.337  37.982  53.696  1.00  0.00           H  
ATOM   2410  HA  TRP A 163      23.007  39.089  55.111  1.00  0.00           H  
ATOM   2411  HB2 TRP A 163      23.335  38.315  52.177  1.00  0.00           H  
ATOM   2412  HB3 TRP A 163      22.010  39.196  52.862  1.00  0.00           H  
ATOM   2413  HD1 TRP A 163      24.532  40.970  54.524  1.00  0.00           H  
ATOM   2414  HE1 TRP A 163      25.341  43.034  53.248  1.00  0.00           H  
ATOM   2415  HE3 TRP A 163      22.708  39.805  49.877  1.00  0.00           H  
ATOM   2416  HZ2 TRP A 163      25.280  44.025  50.517  1.00  0.00           H  
ATOM   2417  HZ3 TRP A 163      23.068  41.344  47.969  1.00  0.00           H  
ATOM   2418  HH2 TRP A 163      24.369  43.443  48.272  1.00  0.00           H  
ATOM   2419  N   HIS A 164      23.183  35.962  54.120  1.00 30.00           N  
ATOM   2420  CA  HIS A 164      22.596  34.618  54.117  1.00 30.00           C  
ATOM   2421  C   HIS A 164      22.270  34.049  55.514  1.00 30.00           C  
ATOM   2422  O   HIS A 164      21.335  33.257  55.630  1.00 30.00           O  
ATOM   2423  CB  HIS A 164      23.517  33.658  53.326  1.00 30.00           C  
ATOM   2424  CG  HIS A 164      24.779  33.152  53.992  1.00110.00           C  
ATOM   2425  CD2 HIS A 164      25.771  33.857  54.640  1.00110.00           C  
ATOM   2426  ND1 HIS A 164      25.150  31.803  53.962  1.00110.00           N  
ATOM   2427  CE1 HIS A 164      26.339  31.751  54.550  1.00110.00           C  
ATOM   2428  NE2 HIS A 164      26.762  32.943  54.966  1.00110.00           N  
ATOM   2429  H   HIS A 164      24.097  36.063  53.698  1.00  0.00           H  
ATOM   2430  HA  HIS A 164      21.654  34.692  53.569  1.00  0.00           H  
ATOM   2431  HB2 HIS A 164      22.934  32.776  53.075  1.00  0.00           H  
ATOM   2432  HB3 HIS A 164      23.790  34.101  52.368  1.00  0.00           H  
ATOM   2433  HD2 HIS A 164      25.877  34.910  54.833  1.00  0.00           H  
ATOM   2434  HE1 HIS A 164      26.918  30.844  54.662  1.00  0.00           H  
ATOM   2435  HE2 HIS A 164      27.678  33.132  55.370  1.00  0.00           H  
ATOM   2436  N   LYS A 165      23.069  34.441  56.517  1.00 30.00           N  
ATOM   2437  CA  LYS A 165      23.153  33.871  57.865  1.00 30.00           C  
ATOM   2438  C   LYS A 165      21.798  33.768  58.600  1.00 30.00           C  
ATOM   2439  O   LYS A 165      21.022  34.725  58.597  1.00 30.00           O  
ATOM   2440  CB  LYS A 165      24.211  34.690  58.654  1.00 30.00           C  
ATOM   2441  CG  LYS A 165      24.387  34.322  60.144  1.00110.00           C  
ATOM   2442  CD  LYS A 165      25.499  35.123  60.847  1.00110.00           C  
ATOM   2443  CE  LYS A 165      25.462  34.960  62.382  1.00110.00           C  
ATOM   2444  NZ  LYS A 165      26.424  35.839  63.075  1.00110.00           N1+
ATOM   2445  H   LYS A 165      23.746  35.156  56.307  1.00  0.00           H  
ATOM   2446  HA  LYS A 165      23.543  32.859  57.738  1.00  0.00           H  
ATOM   2447  HB2 LYS A 165      25.176  34.591  58.154  1.00  0.00           H  
ATOM   2448  HB3 LYS A 165      23.949  35.748  58.599  1.00  0.00           H  
ATOM   2449  HG2 LYS A 165      23.452  34.513  60.670  1.00  0.00           H  
ATOM   2450  HG3 LYS A 165      24.583  33.253  60.244  1.00  0.00           H  
ATOM   2451  HD2 LYS A 165      26.470  34.798  60.469  1.00  0.00           H  
ATOM   2452  HD3 LYS A 165      25.407  36.178  60.585  1.00  0.00           H  
ATOM   2453  HE2 LYS A 165      24.463  35.205  62.749  1.00  0.00           H  
ATOM   2454  HE3 LYS A 165      25.647  33.922  62.662  1.00  0.00           H  
ATOM   2455  HZ1 LYS A 165      27.385  35.572  62.905  1.00  0.00           H  
ATOM   2456  HZ2 LYS A 165      26.299  36.797  62.797  1.00  0.00           H  
ATOM   2457  HZ3 LYS A 165      26.272  35.790  64.069  1.00  0.00           H  
ATOM   2458  N   ALA A 166      21.556  32.617  59.240  1.00 30.00           N  
ATOM   2459  CA  ALA A 166      20.451  32.394  60.171  1.00 30.00           C  
ATOM   2460  C   ALA A 166      20.726  33.083  61.523  1.00 30.00           C  
ATOM   2461  O   ALA A 166      21.835  32.976  62.049  1.00 30.00           O  
ATOM   2462  CB  ALA A 166      20.250  30.884  60.359  1.00 30.00           C  
ATOM   2463  H   ALA A 166      22.213  31.853  59.135  1.00  0.00           H  
ATOM   2464  HA  ALA A 166      19.538  32.806  59.738  1.00  0.00           H  
ATOM   2465  HB1 ALA A 166      19.438  30.670  61.051  1.00  0.00           H  
ATOM   2466  HB2 ALA A 166      19.994  30.400  59.420  1.00  0.00           H  
ATOM   2467  HB3 ALA A 166      21.149  30.401  60.737  1.00  0.00           H  
ATOM   2468  N   LYS A 167      19.714  33.771  62.060  1.00 30.00           N  
ATOM   2469  CA  LYS A 167      19.803  34.548  63.301  1.00 30.00           C  
ATOM   2470  C   LYS A 167      19.784  33.786  64.658  1.00 30.00           C  
ATOM   2471  O   LYS A 167      20.321  34.353  65.614  1.00 30.00           O  
ATOM   2472  CB  LYS A 167      18.740  35.669  63.287  1.00 30.00           C  
ATOM   2473  CG  LYS A 167      18.916  36.672  62.129  1.00110.00           C  
ATOM   2474  CD  LYS A 167      17.868  37.795  62.151  1.00110.00           C  
ATOM   2475  CE  LYS A 167      18.053  38.798  60.996  1.00110.00           C  
ATOM   2476  NZ  LYS A 167      17.057  39.882  61.035  1.00110.00           N1+
ATOM   2477  H   LYS A 167      18.834  33.816  61.567  1.00  0.00           H  
ATOM   2478  HA  LYS A 167      20.774  35.049  63.279  1.00  0.00           H  
ATOM   2479  HB2 LYS A 167      17.742  35.229  63.244  1.00  0.00           H  
ATOM   2480  HB3 LYS A 167      18.783  36.219  64.229  1.00  0.00           H  
ATOM   2481  HG2 LYS A 167      19.916  37.106  62.178  1.00  0.00           H  
ATOM   2482  HG3 LYS A 167      18.860  36.152  61.172  1.00  0.00           H  
ATOM   2483  HD2 LYS A 167      16.870  37.357  62.099  1.00  0.00           H  
ATOM   2484  HD3 LYS A 167      17.923  38.321  63.105  1.00  0.00           H  
ATOM   2485  HE2 LYS A 167      19.051  39.238  61.039  1.00  0.00           H  
ATOM   2486  HE3 LYS A 167      17.977  38.284  60.037  1.00  0.00           H  
ATOM   2487  HZ1 LYS A 167      16.125  39.518  60.956  1.00  0.00           H  
ATOM   2488  HZ2 LYS A 167      17.129  40.405  61.889  1.00  0.00           H  
ATOM   2489  HZ3 LYS A 167      17.210  40.515  60.270  1.00  0.00           H  
ATOM   2490  N   PRO A 168      19.209  32.558  64.769  1.00 30.00           N  
ATOM   2491  CA  PRO A 168      19.224  31.781  66.030  1.00 30.00           C  
ATOM   2492  C   PRO A 168      20.602  31.441  66.639  1.00 30.00           C  
ATOM   2493  O   PRO A 168      21.651  31.619  66.011  1.00 30.00           O  
ATOM   2494  CB  PRO A 168      18.404  30.523  65.701  1.00 30.00           C  
ATOM   2495  CG  PRO A 168      17.414  30.997  64.655  1.00110.00           C  
ATOM   2496  CD  PRO A 168      18.253  31.961  63.829  1.00110.00           C  
ATOM   2497  HA  PRO A 168      18.674  32.376  66.762  1.00  0.00           H  
ATOM   2498  HB2 PRO A 168      19.037  29.747  65.272  1.00  0.00           H  
ATOM   2499  HB3 PRO A 168      17.910  30.099  66.576  1.00  0.00           H  
ATOM   2500  HG2 PRO A 168      16.978  30.188  64.067  1.00  0.00           H  
ATOM   2501  HG3 PRO A 168      16.599  31.538  65.140  1.00  0.00           H  
ATOM   2502  HD2 PRO A 168      18.810  31.406  63.077  1.00  0.00           H  
ATOM   2503  HD3 PRO A 168      17.618  32.693  63.329  1.00  0.00           H  
ATOM   2504  N   THR A 169      20.559  30.955  67.885  1.00 30.00           N  
ATOM   2505  CA  THR A 169      21.717  30.735  68.746  1.00 30.00           C  
ATOM   2506  C   THR A 169      22.679  29.641  68.228  1.00 30.00           C  
ATOM   2507  O   THR A 169      23.883  29.884  68.220  1.00 30.00           O  
ATOM   2508  CB  THR A 169      21.253  30.400  70.190  1.00 30.00           C  
ATOM   2509  CG2 THR A 169      20.517  31.577  70.852  1.00110.00           C  
ATOM   2510  OG1 THR A 169      20.356  29.295  70.220  1.00110.00           O  
ATOM   2511  H   THR A 169      19.672  30.775  68.333  1.00  0.00           H  
ATOM   2512  HA  THR A 169      22.279  31.671  68.782  1.00  0.00           H  
ATOM   2513  HB  THR A 169      22.125  30.150  70.800  1.00  0.00           H  
ATOM   2514  HG1 THR A 169      20.869  28.480  70.120  1.00  0.00           H  
ATOM   2515 HG21 THR A 169      20.236  31.339  71.879  1.00  0.00           H  
ATOM   2516 HG22 THR A 169      21.154  32.462  70.890  1.00  0.00           H  
ATOM   2517 HG23 THR A 169      19.608  31.849  70.316  1.00  0.00           H  
ATOM   2518  N   SER A 170      22.171  28.496  67.746  1.00 30.00           N  
ATOM   2519  CA  SER A 170      23.016  27.417  67.214  1.00 30.00           C  
ATOM   2520  C   SER A 170      23.792  27.789  65.919  1.00 30.00           C  
ATOM   2521  O   SER A 170      25.009  27.587  65.897  1.00 30.00           O  
ATOM   2522  CB  SER A 170      22.203  26.110  67.102  1.00 30.00           C  
ATOM   2523  OG  SER A 170      21.808  25.665  68.392  1.00110.00           O  
ATOM   2524  H   SER A 170      21.175  28.332  67.758  1.00  0.00           H  
ATOM   2525  HA  SER A 170      23.793  27.233  67.961  1.00  0.00           H  
ATOM   2526  HB2 SER A 170      21.306  26.232  66.498  1.00  0.00           H  
ATOM   2527  HB3 SER A 170      22.801  25.330  66.627  1.00  0.00           H  
ATOM   2528  HG  SER A 170      22.588  25.315  68.846  1.00  0.00           H  
ATOM   2529  N   PRO A 171      23.139  28.438  64.920  1.00 30.00           N  
ATOM   2530  CA  PRO A 171      23.838  29.186  63.855  1.00 30.00           C  
ATOM   2531  C   PRO A 171      24.913  30.182  64.328  1.00 30.00           C  
ATOM   2532  O   PRO A 171      26.014  30.175  63.780  1.00 30.00           O  
ATOM   2533  CB  PRO A 171      22.703  29.903  63.112  1.00 30.00           C  
ATOM   2534  CG  PRO A 171      21.516  28.970  63.255  1.00110.00           C  
ATOM   2535  CD  PRO A 171      21.698  28.386  64.652  1.00110.00           C  
ATOM   2536  HA  PRO A 171      24.300  28.451  63.192  1.00  0.00           H  
ATOM   2537  HB2 PRO A 171      22.468  30.858  63.584  1.00  0.00           H  
ATOM   2538  HB3 PRO A 171      22.961  30.110  62.074  1.00  0.00           H  
ATOM   2539  HG2 PRO A 171      20.553  29.463  63.115  1.00  0.00           H  
ATOM   2540  HG3 PRO A 171      21.595  28.173  62.513  1.00  0.00           H  
ATOM   2541  HD2 PRO A 171      21.168  28.988  65.384  1.00  0.00           H  
ATOM   2542  HD3 PRO A 171      21.294  27.376  64.678  1.00  0.00           H  
ATOM   2543  N   SER A 172      24.600  30.999  65.342  1.00 30.00           N  
ATOM   2544  CA  SER A 172      25.533  31.976  65.911  1.00 30.00           C  
ATOM   2545  C   SER A 172      26.741  31.324  66.625  1.00 30.00           C  
ATOM   2546  O   SER A 172      27.859  31.821  66.495  1.00 30.00           O  
ATOM   2547  CB  SER A 172      24.768  32.950  66.824  1.00 30.00           C  
ATOM   2548  OG  SER A 172      23.806  33.673  66.067  1.00110.00           O  
ATOM   2549  H   SER A 172      23.663  30.990  65.726  1.00  0.00           H  
ATOM   2550  HA  SER A 172      25.941  32.558  65.083  1.00  0.00           H  
ATOM   2551  HB2 SER A 172      24.278  32.426  67.643  1.00  0.00           H  
ATOM   2552  HB3 SER A 172      25.460  33.661  67.279  1.00  0.00           H  
ATOM   2553  HG  SER A 172      23.034  33.099  65.932  1.00  0.00           H  
ATOM   2554  N   ASP A 173      26.527  30.185  67.297  1.00 30.00           N  
ATOM   2555  CA  ASP A 173      27.593  29.345  67.863  1.00 30.00           C  
ATOM   2556  C   ASP A 173      28.490  28.737  66.772  1.00 30.00           C  
ATOM   2557  O   ASP A 173      29.708  28.736  66.933  1.00 30.00           O  
ATOM   2558  CB  ASP A 173      27.104  28.246  68.840  1.00 30.00           C  
ATOM   2559  CG  ASP A 173      26.399  28.751  70.100  1.00110.00           C  
ATOM   2560  OD1 ASP A 173      26.769  29.826  70.615  1.00110.00           O  
ATOM   2561  OD2 ASP A 173      25.582  27.989  70.655  1.00110.00           O1-
ATOM   2562  H   ASP A 173      25.570  29.872  67.440  1.00  0.00           H  
ATOM   2563  HA  ASP A 173      28.237  30.014  68.440  1.00  0.00           H  
ATOM   2564  HB2 ASP A 173      26.414  27.598  68.297  1.00  0.00           H  
ATOM   2565  HB3 ASP A 173      27.945  27.623  69.149  1.00  0.00           H  
ATOM   2566  N   GLY A 174      27.892  28.293  65.656  1.00 30.00           N  
ATOM   2567  CA  GLY A 174      28.611  27.787  64.480  1.00 30.00           C  
ATOM   2568  C   GLY A 174      29.404  28.897  63.764  1.00 30.00           C  
ATOM   2569  O   GLY A 174      30.444  28.623  63.171  1.00 30.00           O  
ATOM   2570  H   GLY A 174      26.878  28.290  65.619  1.00  0.00           H  
ATOM   2571  HA2 GLY A 174      29.287  26.982  64.775  1.00  0.00           H  
ATOM   2572  HA3 GLY A 174      27.892  27.361  63.780  1.00  0.00           H  
ATOM   2573  N   ASN A 175      28.928  30.147  63.830  1.00 30.00           N  
ATOM   2574  CA  ASN A 175      29.615  31.343  63.330  1.00 30.00           C  
ATOM   2575  C   ASN A 175      30.846  31.704  64.186  1.00 30.00           C  
ATOM   2576  O   ASN A 175      31.847  32.165  63.638  1.00 30.00           O  
ATOM   2577  CB  ASN A 175      28.583  32.492  63.201  1.00 30.00           C  
ATOM   2578  CG  ASN A 175      29.130  33.836  62.713  1.00110.00           C  
ATOM   2579  ND2 ASN A 175      29.493  33.943  61.444  1.00110.00           N  
ATOM   2580  OD1 ASN A 175      29.135  34.817  63.454  1.00110.00           O  
ATOM   2581  H   ASN A 175      28.010  30.283  64.238  1.00  0.00           H  
ATOM   2582  HA  ASN A 175      29.981  31.111  62.334  1.00  0.00           H  
ATOM   2583  HB2 ASN A 175      27.780  32.187  62.528  1.00  0.00           H  
ATOM   2584  HB3 ASN A 175      28.115  32.673  64.165  1.00  0.00           H  
ATOM   2585 HD21 ASN A 175      29.420  33.154  60.812  1.00  0.00           H  
ATOM   2586 HD22 ASN A 175      29.849  34.815  61.080  1.00  0.00           H  
ATOM   2587  N   ALA A 176      30.757  31.482  65.503  1.00 30.00           N  
ATOM   2588  CA  ALA A 176      31.816  31.780  66.464  1.00 30.00           C  
ATOM   2589  C   ALA A 176      33.000  30.795  66.415  1.00 30.00           C  
ATOM   2590  O   ALA A 176      34.144  31.232  66.553  1.00 30.00           O  
ATOM   2591  CB  ALA A 176      31.216  31.840  67.877  1.00 30.00           C  
ATOM   2592  H   ALA A 176      29.892  31.111  65.878  1.00  0.00           H  
ATOM   2593  HA  ALA A 176      32.207  32.773  66.232  1.00  0.00           H  
ATOM   2594  HB1 ALA A 176      31.973  32.117  68.611  1.00  0.00           H  
ATOM   2595  HB2 ALA A 176      30.418  32.582  67.936  1.00  0.00           H  
ATOM   2596  HB3 ALA A 176      30.801  30.879  68.180  1.00  0.00           H  
ATOM   2597  N   THR A 177      32.728  29.496  66.251  1.00 30.00           N  
ATOM   2598  CA  THR A 177      33.747  28.446  66.210  1.00 30.00           C  
ATOM   2599  C   THR A 177      34.473  28.394  64.840  1.00 30.00           C  
ATOM   2600  O   THR A 177      33.953  28.897  63.841  1.00 30.00           O  
ATOM   2601  CB  THR A 177      33.084  27.074  66.512  1.00 30.00           C  
ATOM   2602  CG2 THR A 177      32.564  26.982  67.956  1.00110.00           C  
ATOM   2603  OG1 THR A 177      31.995  26.798  65.645  1.00110.00           O  
ATOM   2604  H   THR A 177      31.776  29.172  66.124  1.00  0.00           H  
ATOM   2605  HA  THR A 177      34.491  28.650  66.982  1.00  0.00           H  
ATOM   2606  HB  THR A 177      33.826  26.288  66.366  1.00  0.00           H  
ATOM   2607  HG1 THR A 177      31.563  25.989  65.942  1.00  0.00           H  
ATOM   2608 HG21 THR A 177      32.085  26.025  68.160  1.00  0.00           H  
ATOM   2609 HG22 THR A 177      33.383  27.090  68.667  1.00  0.00           H  
ATOM   2610 HG23 THR A 177      31.838  27.764  68.180  1.00  0.00           H  
ATOM   2611  N   SER A 178      35.693  27.833  64.835  1.00 30.00           N  
ATOM   2612  CA  SER A 178      36.552  27.717  63.651  1.00 30.00           C  
ATOM   2613  C   SER A 178      37.069  26.281  63.414  1.00 30.00           C  
ATOM   2614  O   SER A 178      37.925  26.095  62.546  1.00 30.00           O  
ATOM   2615  CB  SER A 178      37.675  28.778  63.756  1.00 30.00           C  
ATOM   2616  OG  SER A 178      38.517  28.580  64.887  1.00110.00           O  
ATOM   2617  H   SER A 178      36.124  27.540  65.700  1.00  0.00           H  
ATOM   2618  HA  SER A 178      35.976  27.951  62.754  1.00  0.00           H  
ATOM   2619  HB2 SER A 178      38.289  28.760  62.854  1.00  0.00           H  
ATOM   2620  HB3 SER A 178      37.241  29.778  63.805  1.00  0.00           H  
ATOM   2621  HG  SER A 178      39.143  27.874  64.673  1.00  0.00           H  
ATOM   2622  N   LEU A 179      36.575  25.302  64.185  1.00110.00           N  
ATOM   2623  CA  LEU A 179      36.825  23.871  63.981  1.00110.00           C  
ATOM   2624  C   LEU A 179      35.724  22.995  64.612  1.00110.00           C  
ATOM   2625  O   LEU A 179      35.978  21.845  64.968  1.00110.00           O  
ATOM   2626  CB  LEU A 179      38.282  23.471  64.355  1.00110.00           C  
ATOM   2627  CG  LEU A 179      38.779  23.856  65.774  1.00110.00           C  
ATOM   2628  CD1 LEU A 179      38.164  22.996  66.895  1.00110.00           C  
ATOM   2629  CD2 LEU A 179      40.321  23.825  65.844  1.00110.00           C  
ATOM   2630  H   LEU A 179      35.832  25.523  64.829  1.00  0.00           H  
ATOM   2631  HA  LEU A 179      36.706  23.700  62.913  1.00  0.00           H  
ATOM   2632  HB2 LEU A 179      38.427  22.402  64.190  1.00  0.00           H  
ATOM   2633  HB3 LEU A 179      38.933  23.944  63.620  1.00  0.00           H  
ATOM   2634  HG  LEU A 179      38.491  24.891  65.964  1.00  0.00           H  
ATOM   2635 HD11 LEU A 179      38.798  22.962  67.782  1.00  0.00           H  
ATOM   2636 HD12 LEU A 179      37.203  23.400  67.215  1.00  0.00           H  
ATOM   2637 HD13 LEU A 179      38.005  21.966  66.577  1.00  0.00           H  
ATOM   2638 HD21 LEU A 179      40.714  24.794  66.157  1.00  0.00           H  
ATOM   2639 HD22 LEU A 179      40.693  23.084  66.551  1.00  0.00           H  
ATOM   2640 HD23 LEU A 179      40.779  23.592  64.882  1.00  0.00           H  
ATOM   2641  N   ALA A 180      34.509  23.540  64.737  1.00110.00           N  
ATOM   2642  CA  ALA A 180      33.360  22.858  65.340  1.00110.00           C  
ATOM   2643  C   ALA A 180      32.075  23.114  64.539  1.00110.00           C  
ATOM   2644  O   ALA A 180      30.980  23.148  65.105  1.00110.00           O  
ATOM   2645  CB  ALA A 180      33.245  23.201  66.835  1.00110.00           C  
ATOM   2646  H   ALA A 180      34.309  24.339  64.125  1.00  0.00           H  
ATOM   2647  HA  ALA A 180      33.513  21.780  65.269  1.00  0.00           H  
ATOM   2648  HB1 ALA A 180      32.461  22.610  67.310  1.00  0.00           H  
ATOM   2649  HB2 ALA A 180      34.175  22.989  67.363  1.00  0.00           H  
ATOM   2650  HB3 ALA A 180      33.001  24.247  66.987  1.00  0.00           H  
ATOM   2651  N   GLU A 181      32.245  23.276  63.228  1.00110.00           N  
ATOM   2652  CA  GLU A 181      31.218  23.430  62.223  1.00110.00           C  
ATOM   2653  C   GLU A 181      31.402  22.362  61.122  1.00110.00           C  
ATOM   2654  O   GLU A 181      32.424  21.671  61.067  1.00110.00           O  
ATOM   2655  CB  GLU A 181      31.255  24.888  61.706  1.00110.00           C  
ATOM   2656  CG  GLU A 181      32.422  25.346  60.788  1.00110.00           C  
ATOM   2657  CD  GLU A 181      33.732  25.703  61.484  1.00110.00           C  
ATOM   2658  OE1 GLU A 181      34.179  24.928  62.353  1.00110.00           O  
ATOM   2659  OE2 GLU A 181      34.311  26.744  61.110  1.00110.00           O1-
ATOM   2660  H   GLU A 181      33.183  23.465  62.869  1.00  0.00           H  
ATOM   2661  HA  GLU A 181      30.243  23.255  62.682  1.00  0.00           H  
ATOM   2662  HB2 GLU A 181      30.322  25.048  61.181  1.00  0.00           H  
ATOM   2663  HB3 GLU A 181      31.204  25.568  62.558  1.00  0.00           H  
ATOM   2664  HG2 GLU A 181      32.626  24.613  60.009  1.00  0.00           H  
ATOM   2665  HG3 GLU A 181      32.100  26.245  60.262  1.00  0.00           H  
ATOM   2666  N   THR A 182      30.360  22.209  60.296  1.00110.00           N  
ATOM   2667  CA  THR A 182      30.141  21.200  59.246  1.00110.00           C  
ATOM   2668  C   THR A 182      29.984  19.756  59.794  1.00110.00           C  
ATOM   2669  O   THR A 182      29.961  18.802  59.017  1.00110.00           O  
ATOM   2670  CB  THR A 182      31.183  21.248  58.085  1.00110.00           C  
ATOM   2671  CG2 THR A 182      31.415  22.651  57.502  1.00110.00           C  
ATOM   2672  OG1 THR A 182      32.421  20.659  58.431  1.00110.00           O  
ATOM   2673  H   THR A 182      29.534  22.768  60.499  1.00  0.00           H  
ATOM   2674  HA  THR A 182      29.170  21.447  58.815  1.00  0.00           H  
ATOM   2675  HB  THR A 182      30.785  20.641  57.270  1.00  0.00           H  
ATOM   2676  HG1 THR A 182      32.662  21.016  59.302  1.00  0.00           H  
ATOM   2677 HG21 THR A 182      32.111  22.619  56.663  1.00  0.00           H  
ATOM   2678 HG22 THR A 182      30.482  23.075  57.132  1.00  0.00           H  
ATOM   2679 HG23 THR A 182      31.818  23.345  58.237  1.00  0.00           H  
ATOM   2680  N   ILE A 183      29.807  19.625  61.118  1.00110.00           N  
ATOM   2681  CA  ILE A 183      29.481  18.379  61.813  1.00110.00           C  
ATOM   2682  C   ILE A 183      28.056  17.948  61.386  1.00110.00           C  
ATOM   2683  O   ILE A 183      27.895  16.971  60.655  1.00110.00           O  
ATOM   2684  CB  ILE A 183      29.549  18.559  63.365  1.00110.00           C  
ATOM   2685  CG1 ILE A 183      30.917  19.098  63.855  1.00110.00           C  
ATOM   2686  CG2 ILE A 183      29.176  17.276  64.141  1.00110.00           C  
ATOM   2687  CD1 ILE A 183      30.846  19.770  65.232  1.00110.00           C  
ATOM   2688  H   ILE A 183      29.843  20.456  61.688  1.00  0.00           H  
ATOM   2689  HA  ILE A 183      30.189  17.607  61.506  1.00  0.00           H  
ATOM   2690  HB  ILE A 183      28.812  19.313  63.644  1.00  0.00           H  
ATOM   2691 HG12 ILE A 183      31.644  18.292  63.902  1.00  0.00           H  
ATOM   2692 HG13 ILE A 183      31.334  19.825  63.158  1.00  0.00           H  
ATOM   2693 HG21 ILE A 183      29.213  17.432  65.218  1.00  0.00           H  
ATOM   2694 HG22 ILE A 183      28.164  16.935  63.919  1.00  0.00           H  
ATOM   2695 HG23 ILE A 183      29.860  16.461  63.903  1.00  0.00           H  
ATOM   2696 HD11 ILE A 183      31.803  20.220  65.493  1.00  0.00           H  
ATOM   2697 HD12 ILE A 183      30.091  20.556  65.255  1.00  0.00           H  
ATOM   2698 HD13 ILE A 183      30.608  19.055  66.019  1.00  0.00           H  
ATOM   2699  N   ASP A 184      27.068  18.765  61.768  1.00110.00           N  
ATOM   2700  CA  ASP A 184      25.691  18.775  61.265  1.00110.00           C  
ATOM   2701  C   ASP A 184      25.109  20.201  61.413  1.00110.00           C  
ATOM   2702  O   ASP A 184      23.890  20.376  61.392  1.00110.00           O  
ATOM   2703  CB  ASP A 184      24.754  17.698  61.886  1.00110.00           C  
ATOM   2704  CG  ASP A 184      24.501  17.749  63.398  1.00110.00           C  
ATOM   2705  OD1 ASP A 184      25.145  18.521  64.129  1.00110.00           O  
ATOM   2706  OD2 ASP A 184      23.641  16.969  63.854  1.00110.00           O1-
ATOM   2707  H   ASP A 184      27.248  19.447  62.495  1.00  0.00           H  
ATOM   2708  HA  ASP A 184      25.735  18.588  60.190  1.00  0.00           H  
ATOM   2709  HB2 ASP A 184      23.788  17.770  61.387  1.00  0.00           H  
ATOM   2710  HB3 ASP A 184      25.164  16.716  61.647  1.00  0.00           H  
ATOM   2711  N   ASN A 185      25.993  21.196  61.573  1.00110.00           N  
ATOM   2712  CA  ASN A 185      25.713  22.578  61.964  1.00110.00           C  
ATOM   2713  C   ASN A 185      26.761  23.460  61.265  1.00110.00           C  
ATOM   2714  O   ASN A 185      27.940  23.104  61.251  1.00110.00           O  
ATOM   2715  CB  ASN A 185      25.685  22.727  63.512  1.00110.00           C  
ATOM   2716  CG  ASN A 185      26.897  22.158  64.268  1.00110.00           C  
ATOM   2717  ND2 ASN A 185      27.900  22.981  64.547  1.00110.00           N  
ATOM   2718  OD1 ASN A 185      26.935  20.983  64.615  1.00110.00           O  
ATOM   2719  H   ASN A 185      26.975  21.001  61.446  1.00  0.00           H  
ATOM   2720  HA  ASN A 185      24.722  22.827  61.579  1.00  0.00           H  
ATOM   2721  HB2 ASN A 185      25.547  23.776  63.780  1.00  0.00           H  
ATOM   2722  HB3 ASN A 185      24.802  22.213  63.894  1.00  0.00           H  
ATOM   2723 HD21 ASN A 185      27.870  23.953  64.284  1.00  0.00           H  
ATOM   2724 HD22 ASN A 185      28.732  22.655  65.025  1.00  0.00           H  
ATOM   2725  N   CYS A 186      26.307  24.523  60.584  1.00110.00           N  
ATOM   2726  CA  CYS A 186      26.934  25.052  59.355  1.00110.00           C  
ATOM   2727  C   CYS A 186      27.030  23.949  58.272  1.00110.00           C  
ATOM   2728  O   CYS A 186      26.233  23.010  58.327  1.00110.00           O  
ATOM   2729  CB  CYS A 186      28.117  26.039  59.628  1.00110.00           C  
ATOM   2730  SG  CYS A 186      29.711  26.064  58.708  1.00110.00           S  
ATOM   2731  H   CYS A 186      25.333  24.775  60.687  1.00  0.00           H  
ATOM   2732  HA  CYS A 186      26.162  25.693  58.933  1.00  0.00           H  
ATOM   2733  HB2 CYS A 186      27.724  27.054  59.568  1.00  0.00           H  
ATOM   2734  HB3 CYS A 186      28.392  25.937  60.676  1.00  0.00           H  
ATOM   2735  N   ASP A 187      27.847  24.130  57.230  1.00110.00           N  
ATOM   2736  CA  ASP A 187      27.717  23.527  55.891  1.00110.00           C  
ATOM   2737  C   ASP A 187      26.640  24.323  55.120  1.00110.00           C  
ATOM   2738  O   ASP A 187      26.939  24.902  54.079  1.00110.00           O  
ATOM   2739  CB  ASP A 187      27.520  21.985  55.890  1.00110.00           C  
ATOM   2740  CG  ASP A 187      27.682  21.282  54.546  1.00110.00           C  
ATOM   2741  OD1 ASP A 187      26.995  21.638  53.572  1.00110.00           O  
ATOM   2742  OD2 ASP A 187      28.358  20.231  54.529  1.00110.00           O1-
ATOM   2743  H   ASP A 187      28.465  24.935  57.262  1.00  0.00           H  
ATOM   2744  HA  ASP A 187      28.664  23.725  55.388  1.00  0.00           H  
ATOM   2745  HB2 ASP A 187      28.244  21.552  56.580  1.00  0.00           H  
ATOM   2746  HB3 ASP A 187      26.539  21.701  56.268  1.00  0.00           H  
ATOM   2747  N   SER A 188      25.468  24.506  55.741  1.00 30.00           N  
ATOM   2748  CA  SER A 188      24.553  25.614  55.486  1.00 30.00           C  
ATOM   2749  C   SER A 188      23.868  25.992  56.819  1.00 30.00           C  
ATOM   2750  O   SER A 188      23.731  25.142  57.704  1.00 30.00           O  
ATOM   2751  CB  SER A 188      23.596  25.234  54.335  1.00 30.00           C  
ATOM   2752  OG  SER A 188      22.757  24.144  54.671  1.00110.00           O  
ATOM   2753  H   SER A 188      25.287  24.010  56.607  1.00  0.00           H  
ATOM   2754  HA  SER A 188      25.138  26.481  55.171  1.00  0.00           H  
ATOM   2755  HB2 SER A 188      22.973  26.088  54.073  1.00  0.00           H  
ATOM   2756  HB3 SER A 188      24.161  24.987  53.434  1.00  0.00           H  
ATOM   2757  HG  SER A 188      23.324  23.370  54.783  1.00  0.00           H  
ATOM   2758  N   SER A 189      23.495  27.265  56.987  1.00 30.00           N  
ATOM   2759  CA  SER A 189      22.801  27.809  58.158  1.00 30.00           C  
ATOM   2760  C   SER A 189      22.140  29.118  57.709  1.00 30.00           C  
ATOM   2761  O   SER A 189      22.677  30.203  57.943  1.00 30.00           O  
ATOM   2762  CB  SER A 189      23.774  27.975  59.350  1.00 30.00           C  
ATOM   2763  OG  SER A 189      23.980  26.714  59.969  1.00110.00           O  
ATOM   2764  H   SER A 189      23.654  27.936  56.248  1.00  0.00           H  
ATOM   2765  HA  SER A 189      21.992  27.136  58.453  1.00  0.00           H  
ATOM   2766  HB2 SER A 189      24.724  28.410  59.035  1.00  0.00           H  
ATOM   2767  HB3 SER A 189      23.349  28.647  60.097  1.00  0.00           H  
ATOM   2768  HG  SER A 189      23.892  26.048  59.262  1.00  0.00           H  
ATOM   2769  N   LEU A 190      21.039  28.965  56.965  1.00 30.00           N  
ATOM   2770  CA  LEU A 190      20.458  30.003  56.121  1.00 30.00           C  
ATOM   2771  C   LEU A 190      19.166  30.572  56.727  1.00 30.00           C  
ATOM   2772  O   LEU A 190      18.378  29.819  57.303  1.00 30.00           O  
ATOM   2773  CB  LEU A 190      20.141  29.382  54.739  1.00 30.00           C  
ATOM   2774  CG  LEU A 190      21.332  28.684  54.037  1.00110.00           C  
ATOM   2775  CD1 LEU A 190      20.900  28.076  52.686  1.00110.00           C  
ATOM   2776  CD2 LEU A 190      22.571  29.592  53.903  1.00110.00           C  
ATOM   2777  H   LEU A 190      20.627  28.048  56.868  1.00  0.00           H  
ATOM   2778  HA  LEU A 190      21.175  30.812  55.992  1.00  0.00           H  
ATOM   2779  HB2 LEU A 190      19.333  28.657  54.850  1.00  0.00           H  
ATOM   2780  HB3 LEU A 190      19.735  30.161  54.093  1.00  0.00           H  
ATOM   2781  HG  LEU A 190      21.622  27.840  54.662  1.00  0.00           H  
ATOM   2782 HD11 LEU A 190      21.430  28.508  51.837  1.00  0.00           H  
ATOM   2783 HD12 LEU A 190      21.083  27.001  52.664  1.00  0.00           H  
ATOM   2784 HD13 LEU A 190      19.836  28.220  52.493  1.00  0.00           H  
ATOM   2785 HD21 LEU A 190      23.104  29.445  52.963  1.00  0.00           H  
ATOM   2786 HD22 LEU A 190      22.312  30.649  53.961  1.00  0.00           H  
ATOM   2787 HD23 LEU A 190      23.290  29.396  54.698  1.00  0.00           H  
ATOM   2788  N   SER A 191      18.942  31.876  56.532  1.00 30.00           N  
ATOM   2789  CA  SER A 191      17.648  32.529  56.745  1.00 30.00           C  
ATOM   2790  C   SER A 191      16.608  32.085  55.688  1.00 30.00           C  
ATOM   2791  O   SER A 191      16.988  31.781  54.552  1.00 30.00           O  
ATOM   2792  CB  SER A 191      17.847  34.062  56.723  1.00 30.00           C  
ATOM   2793  OG  SER A 191      18.290  34.531  57.988  1.00110.00           O  
ATOM   2794  H   SER A 191      19.662  32.431  56.076  1.00  0.00           H  
ATOM   2795  HA  SER A 191      17.262  32.233  57.723  1.00  0.00           H  
ATOM   2796  HB2 SER A 191      18.546  34.364  55.941  1.00  0.00           H  
ATOM   2797  HB3 SER A 191      16.905  34.568  56.502  1.00  0.00           H  
ATOM   2798  HG  SER A 191      19.264  34.526  58.011  1.00  0.00           H  
ATOM   2799  N   ARG A 192      15.317  32.079  56.066  1.00 30.00           N  
ATOM   2800  CA  ARG A 192      14.189  31.649  55.223  1.00 30.00           C  
ATOM   2801  C   ARG A 192      14.100  32.405  53.885  1.00 30.00           C  
ATOM   2802  O   ARG A 192      13.913  31.783  52.841  1.00 30.00           O  
ATOM   2803  CB  ARG A 192      12.847  31.808  55.973  1.00 30.00           C  
ATOM   2804  CG  ARG A 192      12.683  30.938  57.236  1.00110.00           C  
ATOM   2805  CD  ARG A 192      11.303  31.106  57.899  1.00110.00           C  
ATOM   2806  NE  ARG A 192      10.212  30.784  56.967  1.00110.00           N  
ATOM   2807  CZ  ARG A 192       8.900  30.972  57.120  1.00110.00           C  
ATOM   2808  NH1 ARG A 192       8.388  31.530  58.218  1.00110.00           N1+
ATOM   2809  NH2 ARG A 192       8.124  30.580  56.117  1.00110.00           N1+
ATOM   2810  H   ARG A 192      15.086  32.358  57.008  1.00  0.00           H  
ATOM   2811  HA  ARG A 192      14.341  30.593  54.994  1.00  0.00           H  
ATOM   2812  HB2 ARG A 192      12.686  32.855  56.233  1.00  0.00           H  
ATOM   2813  HB3 ARG A 192      12.048  31.556  55.274  1.00  0.00           H  
ATOM   2814  HG2 ARG A 192      12.866  29.884  57.025  1.00  0.00           H  
ATOM   2815  HG3 ARG A 192      13.443  31.229  57.961  1.00  0.00           H  
ATOM   2816  HD2 ARG A 192      11.215  30.425  58.746  1.00  0.00           H  
ATOM   2817  HD3 ARG A 192      11.196  32.117  58.293  1.00  0.00           H  
ATOM   2818  HE  ARG A 192      10.464  30.275  56.105  1.00  0.00           H  
ATOM   2819 HH11 ARG A 192       8.975  31.827  58.984  1.00  0.00           H  
ATOM   2820 HH12 ARG A 192       7.396  31.679  58.340  1.00  0.00           H  
ATOM   2821 HH21 ARG A 192       8.624  30.149  55.309  1.00  0.00           H  
ATOM   2822 HH22 ARG A 192       7.121  30.678  56.079  1.00  0.00           H  
ATOM   2823  N   THR A 193      14.268  33.730  53.940  1.00 30.00           N  
ATOM   2824  CA  THR A 193      14.222  34.635  52.794  1.00 30.00           C  
ATOM   2825  C   THR A 193      15.319  34.318  51.750  1.00 30.00           C  
ATOM   2826  O   THR A 193      15.036  34.331  50.548  1.00 30.00           O  
ATOM   2827  CB  THR A 193      14.400  36.092  53.299  1.00 30.00           C  
ATOM   2828  CG2 THR A 193      13.183  36.585  54.097  1.00110.00           C  
ATOM   2829  OG1 THR A 193      15.525  36.187  54.168  1.00110.00           O  
ATOM   2830  H   THR A 193      14.484  34.182  54.817  1.00  0.00           H  
ATOM   2831  HA  THR A 193      13.250  34.532  52.308  1.00  0.00           H  
ATOM   2832  HB  THR A 193      14.557  36.761  52.449  1.00  0.00           H  
ATOM   2833  HG1 THR A 193      15.616  37.111  54.440  1.00  0.00           H  
ATOM   2834 HG21 THR A 193      13.308  37.620  54.417  1.00  0.00           H  
ATOM   2835 HG22 THR A 193      12.279  36.544  53.488  1.00  0.00           H  
ATOM   2836 HG23 THR A 193      13.004  35.981  54.987  1.00  0.00           H  
ATOM   2837  N   TYR A 194      16.527  33.969  52.217  1.00 30.00           N  
ATOM   2838  CA  TYR A 194      17.636  33.538  51.371  1.00 30.00           C  
ATOM   2839  C   TYR A 194      17.404  32.132  50.792  1.00 30.00           C  
ATOM   2840  O   TYR A 194      17.662  31.930  49.604  1.00 30.00           O  
ATOM   2841  CB  TYR A 194      18.980  33.645  52.123  1.00 30.00           C  
ATOM   2842  CG  TYR A 194      20.179  33.180  51.309  1.00 30.00           C  
ATOM   2843  CD1 TYR A 194      20.634  33.951  50.220  1.00 30.00           C  
ATOM   2844  CD2 TYR A 194      20.806  31.950  51.598  1.00 30.00           C  
ATOM   2845  CE1 TYR A 194      21.702  33.493  49.426  1.00 30.00           C  
ATOM   2846  CE2 TYR A 194      21.887  31.502  50.813  1.00 30.00           C  
ATOM   2847  CZ  TYR A 194      22.337  32.274  49.726  1.00 30.00           C  
ATOM   2848  OH  TYR A 194      23.374  31.841  48.955  1.00 30.00           O  
ATOM   2849  H   TYR A 194      16.671  33.965  53.217  1.00  0.00           H  
ATOM   2850  HA  TYR A 194      17.689  34.228  50.527  1.00  0.00           H  
ATOM   2851  HB2 TYR A 194      19.152  34.678  52.427  1.00  0.00           H  
ATOM   2852  HB3 TYR A 194      18.938  33.063  53.046  1.00  0.00           H  
ATOM   2853  HD1 TYR A 194      20.157  34.890  49.976  1.00  0.00           H  
ATOM   2854  HD2 TYR A 194      20.463  31.339  52.416  1.00  0.00           H  
ATOM   2855  HE1 TYR A 194      22.027  34.083  48.583  1.00  0.00           H  
ATOM   2856  HE2 TYR A 194      22.368  30.562  51.040  1.00  0.00           H  
ATOM   2857  HH  TYR A 194      23.478  32.335  48.126  1.00  0.00           H  
ATOM   2858  N   ALA A 195      16.891  31.203  51.613  1.00 30.00           N  
ATOM   2859  CA  ALA A 195      16.564  29.832  51.210  1.00 30.00           C  
ATOM   2860  C   ALA A 195      15.551  29.783  50.052  1.00 30.00           C  
ATOM   2861  O   ALA A 195      15.752  29.020  49.108  1.00 30.00           O  
ATOM   2862  CB  ALA A 195      16.062  29.032  52.422  1.00 30.00           C  
ATOM   2863  H   ALA A 195      16.726  31.443  52.586  1.00  0.00           H  
ATOM   2864  HA  ALA A 195      17.488  29.367  50.860  1.00  0.00           H  
ATOM   2865  HB1 ALA A 195      15.871  27.993  52.149  1.00  0.00           H  
ATOM   2866  HB2 ALA A 195      16.800  29.027  53.225  1.00  0.00           H  
ATOM   2867  HB3 ALA A 195      15.134  29.439  52.822  1.00  0.00           H  
ATOM   2868  N   ILE A 196      14.530  30.649  50.110  1.00 30.00           N  
ATOM   2869  CA  ILE A 196      13.583  30.879  49.020  1.00 30.00           C  
ATOM   2870  C   ILE A 196      14.290  31.476  47.781  1.00 30.00           C  
ATOM   2871  O   ILE A 196      14.227  30.876  46.708  1.00 30.00           O  
ATOM   2872  CB  ILE A 196      12.398  31.799  49.456  1.00 30.00           C  
ATOM   2873  CG1 ILE A 196      11.572  31.159  50.597  1.00 30.00           C  
ATOM   2874  CG2 ILE A 196      11.443  32.203  48.307  1.00 30.00           C  
ATOM   2875  CD1 ILE A 196      10.734  32.171  51.397  1.00 30.00           C  
ATOM   2876  H   ILE A 196      14.409  31.208  50.950  1.00  0.00           H  
ATOM   2877  HA  ILE A 196      13.170  29.914  48.726  1.00  0.00           H  
ATOM   2878  HB  ILE A 196      12.835  32.718  49.848  1.00  0.00           H  
ATOM   2879 HG12 ILE A 196      10.919  30.385  50.191  1.00  0.00           H  
ATOM   2880 HG13 ILE A 196      12.218  30.634  51.298  1.00  0.00           H  
ATOM   2881 HG21 ILE A 196      10.615  32.809  48.674  1.00  0.00           H  
ATOM   2882 HG22 ILE A 196      11.940  32.799  47.541  1.00  0.00           H  
ATOM   2883 HG23 ILE A 196      11.017  31.325  47.820  1.00  0.00           H  
ATOM   2884 HD11 ILE A 196      10.528  31.792  52.398  1.00  0.00           H  
ATOM   2885 HD12 ILE A 196      11.247  33.126  51.510  1.00  0.00           H  
ATOM   2886 HD13 ILE A 196       9.774  32.357  50.915  1.00  0.00           H  
ATOM   2887  N   SER A 197      14.972  32.618  47.957  1.00 30.00           N  
ATOM   2888  CA  SER A 197      15.603  33.384  46.875  1.00 30.00           C  
ATOM   2889  C   SER A 197      16.636  32.573  46.065  1.00 30.00           C  
ATOM   2890  O   SER A 197      16.587  32.578  44.834  1.00 30.00           O  
ATOM   2891  CB  SER A 197      16.249  34.663  47.450  1.00 30.00           C  
ATOM   2892  OG  SER A 197      15.276  35.506  48.050  1.00110.00           O  
ATOM   2893  H   SER A 197      15.001  33.036  48.878  1.00  0.00           H  
ATOM   2894  HA  SER A 197      14.814  33.679  46.180  1.00  0.00           H  
ATOM   2895  HB2 SER A 197      17.016  34.414  48.185  1.00  0.00           H  
ATOM   2896  HB3 SER A 197      16.749  35.220  46.656  1.00  0.00           H  
ATOM   2897  HG  SER A 197      15.095  35.162  48.943  1.00  0.00           H  
ATOM   2898  N   SER A 198      17.525  31.859  46.768  1.00 30.00           N  
ATOM   2899  CA  SER A 198      18.561  31.023  46.169  1.00 30.00           C  
ATOM   2900  C   SER A 198      17.988  29.832  45.377  1.00 30.00           C  
ATOM   2901  O   SER A 198      18.385  29.645  44.226  1.00 30.00           O  
ATOM   2902  CB  SER A 198      19.605  30.628  47.236  1.00 30.00           C  
ATOM   2903  OG  SER A 198      19.026  29.916  48.317  1.00 30.00           O  
ATOM   2904  H   SER A 198      17.486  31.868  47.785  1.00  0.00           H  
ATOM   2905  HA  SER A 198      19.084  31.643  45.439  1.00  0.00           H  
ATOM   2906  HB2 SER A 198      20.389  30.016  46.787  1.00  0.00           H  
ATOM   2907  HB3 SER A 198      20.098  31.520  47.627  1.00  0.00           H  
ATOM   2908  HG  SER A 198      18.613  30.570  48.907  1.00  0.00           H  
ATOM   2909  N   SER A 199      17.031  29.098  45.965  1.00 30.00           N  
ATOM   2910  CA  SER A 199      16.360  27.953  45.342  1.00 30.00           C  
ATOM   2911  C   SER A 199      15.589  28.344  44.066  1.00 30.00           C  
ATOM   2912  O   SER A 199      15.623  27.612  43.073  1.00 30.00           O  
ATOM   2913  CB  SER A 199      15.415  27.288  46.362  1.00 30.00           C  
ATOM   2914  OG  SER A 199      16.132  26.835  47.498  1.00 30.00           O  
ATOM   2915  H   SER A 199      16.780  29.296  46.925  1.00  0.00           H  
ATOM   2916  HA  SER A 199      17.127  27.234  45.049  1.00  0.00           H  
ATOM   2917  HB2 SER A 199      14.641  27.988  46.682  1.00  0.00           H  
ATOM   2918  HB3 SER A 199      14.901  26.439  45.909  1.00  0.00           H  
ATOM   2919  HG  SER A 199      16.103  27.554  48.157  1.00  0.00           H  
ATOM   2920  N   VAL A 200      14.942  29.517  44.099  1.00 30.00           N  
ATOM   2921  CA  VAL A 200      14.249  30.107  42.961  1.00 30.00           C  
ATOM   2922  C   VAL A 200      15.202  30.422  41.787  1.00 30.00           C  
ATOM   2923  O   VAL A 200      14.955  29.960  40.670  1.00 30.00           O  
ATOM   2924  CB  VAL A 200      13.416  31.351  43.395  1.00 30.00           C  
ATOM   2925  CG1 VAL A 200      12.971  32.297  42.263  1.00110.00           C  
ATOM   2926  CG2 VAL A 200      12.172  30.906  44.189  1.00110.00           C  
ATOM   2927  H   VAL A 200      14.932  30.058  44.959  1.00  0.00           H  
ATOM   2928  HA  VAL A 200      13.550  29.357  42.605  1.00  0.00           H  
ATOM   2929  HB  VAL A 200      14.032  31.944  44.072  1.00  0.00           H  
ATOM   2930 HG11 VAL A 200      12.317  33.083  42.642  1.00  0.00           H  
ATOM   2931 HG12 VAL A 200      13.819  32.800  41.796  1.00  0.00           H  
ATOM   2932 HG13 VAL A 200      12.424  31.759  41.489  1.00  0.00           H  
ATOM   2933 HG21 VAL A 200      11.654  31.762  44.623  1.00  0.00           H  
ATOM   2934 HG22 VAL A 200      11.464  30.378  43.551  1.00  0.00           H  
ATOM   2935 HG23 VAL A 200      12.427  30.235  45.008  1.00  0.00           H  
ATOM   2936  N   ILE A 201      16.284  31.159  42.070  1.00 30.00           N  
ATOM   2937  CA  ILE A 201      17.269  31.582  41.074  1.00 30.00           C  
ATOM   2938  C   ILE A 201      18.106  30.406  40.528  1.00 30.00           C  
ATOM   2939  O   ILE A 201      18.278  30.299  39.313  1.00 30.00           O  
ATOM   2940  CB  ILE A 201      18.191  32.708  41.643  1.00 30.00           C  
ATOM   2941  CG1 ILE A 201      17.376  34.012  41.822  1.00110.00           C  
ATOM   2942  CG2 ILE A 201      19.477  33.002  40.831  1.00110.00           C  
ATOM   2943  CD1 ILE A 201      18.016  35.035  42.770  1.00110.00           C  
ATOM   2944  H   ILE A 201      16.421  31.501  43.016  1.00  0.00           H  
ATOM   2945  HA  ILE A 201      16.718  31.997  40.227  1.00  0.00           H  
ATOM   2946  HB  ILE A 201      18.511  32.384  42.634  1.00  0.00           H  
ATOM   2947 HG12 ILE A 201      17.203  34.475  40.849  1.00  0.00           H  
ATOM   2948 HG13 ILE A 201      16.383  33.785  42.214  1.00  0.00           H  
ATOM   2949 HG21 ILE A 201      20.059  33.811  41.271  1.00  0.00           H  
ATOM   2950 HG22 ILE A 201      20.148  32.144  40.785  1.00  0.00           H  
ATOM   2951 HG23 ILE A 201      19.234  33.292  39.809  1.00  0.00           H  
ATOM   2952 HD11 ILE A 201      17.336  35.867  42.954  1.00  0.00           H  
ATOM   2953 HD12 ILE A 201      18.241  34.582  43.734  1.00  0.00           H  
ATOM   2954 HD13 ILE A 201      18.938  35.452  42.365  1.00  0.00           H  
ATOM   2955  N   SER A 202      18.601  29.544  41.423  1.00 30.00           N  
ATOM   2956  CA  SER A 202      19.520  28.466  41.063  1.00 30.00           C  
ATOM   2957  C   SER A 202      18.835  27.287  40.360  1.00 30.00           C  
ATOM   2958  O   SER A 202      19.530  26.569  39.646  1.00 30.00           O  
ATOM   2959  CB  SER A 202      20.262  27.968  42.317  1.00 30.00           C  
ATOM   2960  OG  SER A 202      20.957  29.042  42.923  1.00 30.00           O  
ATOM   2961  H   SER A 202      18.405  29.665  42.414  1.00  0.00           H  
ATOM   2962  HA  SER A 202      20.258  28.863  40.366  1.00  0.00           H  
ATOM   2963  HB2 SER A 202      19.568  27.524  43.034  1.00  0.00           H  
ATOM   2964  HB3 SER A 202      20.978  27.187  42.053  1.00  0.00           H  
ATOM   2965  HG  SER A 202      20.310  29.519  43.463  1.00  0.00           H  
ATOM   2966  N   PHE A 203      17.528  27.084  40.583  1.00 30.00           N  
ATOM   2967  CA  PHE A 203      16.847  25.861  40.170  1.00 30.00           C  
ATOM   2968  C   PHE A 203      15.458  26.109  39.572  1.00 30.00           C  
ATOM   2969  O   PHE A 203      15.277  25.821  38.390  1.00 30.00           O  
ATOM   2970  CB  PHE A 203      16.892  24.827  41.312  1.00 30.00           C  
ATOM   2971  CG  PHE A 203      16.210  23.497  41.048  1.00 30.00           C  
ATOM   2972  CD1 PHE A 203      16.815  22.553  40.192  1.00 30.00           C  
ATOM   2973  CD2 PHE A 203      14.931  23.229  41.579  1.00 30.00           C  
ATOM   2974  CE1 PHE A 203      16.179  21.348  39.934  1.00 30.00           C  
ATOM   2975  CE2 PHE A 203      14.323  22.008  41.326  1.00 30.00           C  
ATOM   2976  CZ  PHE A 203      14.948  21.071  40.511  1.00 30.00           C  
ATOM   2977  H   PHE A 203      17.003  27.722  41.166  1.00  0.00           H  
ATOM   2978  HA  PHE A 203      17.402  25.412  39.345  1.00  0.00           H  
ATOM   2979  HB2 PHE A 203      17.937  24.601  41.522  1.00  0.00           H  
ATOM   2980  HB3 PHE A 203      16.495  25.253  42.233  1.00  0.00           H  
ATOM   2981  HD1 PHE A 203      17.777  22.756  39.743  1.00  0.00           H  
ATOM   2982  HD2 PHE A 203      14.433  23.957  42.205  1.00  0.00           H  
ATOM   2983  HE1 PHE A 203      16.638  20.626  39.274  1.00  0.00           H  
ATOM   2984  HE2 PHE A 203      13.354  21.799  41.755  1.00  0.00           H  
ATOM   2985  HZ  PHE A 203      14.467  20.131  40.291  1.00  0.00           H  
ATOM   2986  N   TYR A 204      14.495  26.633  40.348  1.00 30.00           N  
ATOM   2987  CA  TYR A 204      13.088  26.659  39.914  1.00 30.00           C  
ATOM   2988  C   TYR A 204      12.807  27.481  38.641  1.00 30.00           C  
ATOM   2989  O   TYR A 204      12.010  27.033  37.815  1.00 30.00           O  
ATOM   2990  CB  TYR A 204      12.130  27.052  41.056  1.00 30.00           C  
ATOM   2991  CG  TYR A 204      11.963  26.001  42.141  1.00 30.00           C  
ATOM   2992  CD1 TYR A 204      12.396  26.240  43.463  1.00 30.00           C  
ATOM   2993  CD2 TYR A 204      11.340  24.775  41.824  1.00 30.00           C  
ATOM   2994  CE1 TYR A 204      12.204  25.260  44.459  1.00 30.00           C  
ATOM   2995  CE2 TYR A 204      11.154  23.794  42.817  1.00 30.00           C  
ATOM   2996  CZ  TYR A 204      11.580  24.039  44.136  1.00 30.00           C  
ATOM   2997  OH  TYR A 204      11.371  23.098  45.099  1.00 30.00           O  
ATOM   2998  H   TYR A 204      14.695  26.876  41.313  1.00  0.00           H  
ATOM   2999  HA  TYR A 204      12.851  25.627  39.651  1.00  0.00           H  
ATOM   3000  HB2 TYR A 204      12.408  28.011  41.478  1.00  0.00           H  
ATOM   3001  HB3 TYR A 204      11.132  27.209  40.642  1.00  0.00           H  
ATOM   3002  HD1 TYR A 204      12.865  27.177  43.724  1.00  0.00           H  
ATOM   3003  HD2 TYR A 204      10.998  24.577  40.818  1.00  0.00           H  
ATOM   3004  HE1 TYR A 204      12.529  25.458  45.471  1.00  0.00           H  
ATOM   3005  HE2 TYR A 204      10.677  22.858  42.565  1.00  0.00           H  
ATOM   3006  HH  TYR A 204      11.578  23.409  45.993  1.00  0.00           H  
ATOM   3007  N   ILE A 205      13.471  28.632  38.468  1.00 30.00           N  
ATOM   3008  CA  ILE A 205      13.370  29.423  37.236  1.00 30.00           C  
ATOM   3009  C   ILE A 205      13.957  28.702  35.987  1.00 30.00           C  
ATOM   3010  O   ILE A 205      13.208  28.543  35.019  1.00 30.00           O  
ATOM   3011  CB  ILE A 205      13.894  30.881  37.429  1.00 30.00           C  
ATOM   3012  CG1 ILE A 205      12.894  31.679  38.300  1.00110.00           C  
ATOM   3013  CG2 ILE A 205      14.200  31.650  36.121  1.00110.00           C  
ATOM   3014  CD1 ILE A 205      13.445  33.007  38.838  1.00110.00           C  
ATOM   3015  H   ILE A 205      14.104  28.969  39.189  1.00  0.00           H  
ATOM   3016  HA  ILE A 205      12.302  29.517  37.029  1.00  0.00           H  
ATOM   3017  HB  ILE A 205      14.821  30.832  38.001  1.00  0.00           H  
ATOM   3018 HG12 ILE A 205      11.983  31.871  37.731  1.00  0.00           H  
ATOM   3019 HG13 ILE A 205      12.584  31.076  39.154  1.00  0.00           H  
ATOM   3020 HG21 ILE A 205      14.547  32.662  36.321  1.00  0.00           H  
ATOM   3021 HG22 ILE A 205      14.988  31.177  35.535  1.00  0.00           H  
ATOM   3022 HG23 ILE A 205      13.314  31.724  35.489  1.00  0.00           H  
ATOM   3023 HD11 ILE A 205      12.783  33.419  39.600  1.00  0.00           H  
ATOM   3024 HD12 ILE A 205      14.430  32.879  39.288  1.00  0.00           H  
ATOM   3025 HD13 ILE A 205      13.526  33.758  38.052  1.00  0.00           H  
ATOM   3026  N   PRO A 206      15.212  28.186  36.043  1.00 30.00           N  
ATOM   3027  CA  PRO A 206      15.722  27.215  35.053  1.00 30.00           C  
ATOM   3028  C   PRO A 206      14.799  26.021  34.734  1.00 30.00           C  
ATOM   3029  O   PRO A 206      14.527  25.792  33.556  1.00 30.00           O  
ATOM   3030  CB  PRO A 206      17.076  26.776  35.633  1.00 30.00           C  
ATOM   3031  CG  PRO A 206      17.567  28.001  36.381  1.00 30.00           C  
ATOM   3032  CD  PRO A 206      16.289  28.619  36.943  1.00 30.00           C  
ATOM   3033  HA  PRO A 206      15.891  27.779  34.134  1.00  0.00           H  
ATOM   3034  HB2 PRO A 206      16.949  25.947  36.331  1.00  0.00           H  
ATOM   3035  HB3 PRO A 206      17.780  26.448  34.868  1.00  0.00           H  
ATOM   3036  HG2 PRO A 206      18.313  27.779  37.145  1.00  0.00           H  
ATOM   3037  HG3 PRO A 206      18.018  28.692  35.667  1.00  0.00           H  
ATOM   3038  HD2 PRO A 206      16.106  28.272  37.957  1.00  0.00           H  
ATOM   3039  HD3 PRO A 206      16.397  29.702  36.977  1.00  0.00           H  
ATOM   3040  N   VAL A 207      14.295  25.318  35.762  1.00 30.00           N  
ATOM   3041  CA  VAL A 207      13.350  24.202  35.634  1.00 30.00           C  
ATOM   3042  C   VAL A 207      12.084  24.581  34.840  1.00 30.00           C  
ATOM   3043  O   VAL A 207      11.734  23.875  33.895  1.00 30.00           O  
ATOM   3044  CB  VAL A 207      12.925  23.642  37.027  1.00 30.00           C  
ATOM   3045  CG1 VAL A 207      11.674  22.738  37.061  1.00110.00           C  
ATOM   3046  CG2 VAL A 207      14.070  22.879  37.693  1.00110.00           C  
ATOM   3047  H   VAL A 207      14.596  25.538  36.711  1.00  0.00           H  
ATOM   3048  HA  VAL A 207      13.861  23.412  35.080  1.00  0.00           H  
ATOM   3049  HB  VAL A 207      12.705  24.494  37.667  1.00  0.00           H  
ATOM   3050 HG11 VAL A 207      11.532  22.294  38.047  1.00  0.00           H  
ATOM   3051 HG12 VAL A 207      10.762  23.295  36.844  1.00  0.00           H  
ATOM   3052 HG13 VAL A 207      11.757  21.922  36.342  1.00  0.00           H  
ATOM   3053 HG21 VAL A 207      13.808  22.660  38.724  1.00  0.00           H  
ATOM   3054 HG22 VAL A 207      14.268  21.933  37.192  1.00  0.00           H  
ATOM   3055 HG23 VAL A 207      14.996  23.448  37.715  1.00  0.00           H  
ATOM   3056  N   ALA A 208      11.444  25.699  35.216  1.00 30.00           N  
ATOM   3057  CA  ALA A 208      10.227  26.207  34.584  1.00 30.00           C  
ATOM   3058  C   ALA A 208      10.408  26.523  33.089  1.00 30.00           C  
ATOM   3059  O   ALA A 208       9.519  26.206  32.297  1.00 30.00           O  
ATOM   3060  CB  ALA A 208       9.727  27.439  35.350  1.00 30.00           C  
ATOM   3061  H   ALA A 208      11.791  26.220  36.016  1.00  0.00           H  
ATOM   3062  HA  ALA A 208       9.468  25.426  34.664  1.00  0.00           H  
ATOM   3063  HB1 ALA A 208       8.810  27.829  34.907  1.00  0.00           H  
ATOM   3064  HB2 ALA A 208       9.507  27.194  36.389  1.00  0.00           H  
ATOM   3065  HB3 ALA A 208      10.464  28.243  35.345  1.00  0.00           H  
ATOM   3066  N   ILE A 209      11.568  27.092  32.730  1.00 30.00           N  
ATOM   3067  CA  ILE A 209      11.989  27.311  31.346  1.00 30.00           C  
ATOM   3068  C   ILE A 209      12.177  25.970  30.603  1.00 30.00           C  
ATOM   3069  O   ILE A 209      11.615  25.793  29.522  1.00 30.00           O  
ATOM   3070  CB  ILE A 209      13.299  28.160  31.260  1.00 30.00           C  
ATOM   3071  CG1 ILE A 209      13.072  29.592  31.800  1.00 30.00           C  
ATOM   3072  CG2 ILE A 209      13.949  28.229  29.856  1.00 30.00           C  
ATOM   3073  CD1 ILE A 209      14.370  30.331  32.166  1.00 30.00           C  
ATOM   3074  H   ILE A 209      12.239  27.329  33.453  1.00  0.00           H  
ATOM   3075  HA  ILE A 209      11.192  27.860  30.840  1.00  0.00           H  
ATOM   3076  HB  ILE A 209      14.030  27.687  31.916  1.00  0.00           H  
ATOM   3077 HG12 ILE A 209      12.516  30.175  31.064  1.00  0.00           H  
ATOM   3078 HG13 ILE A 209      12.439  29.572  32.687  1.00  0.00           H  
ATOM   3079 HG21 ILE A 209      14.827  28.875  29.850  1.00  0.00           H  
ATOM   3080 HG22 ILE A 209      14.290  27.256  29.504  1.00  0.00           H  
ATOM   3081 HG23 ILE A 209      13.251  28.623  29.116  1.00  0.00           H  
ATOM   3082 HD11 ILE A 209      14.172  31.126  32.885  1.00  0.00           H  
ATOM   3083 HD12 ILE A 209      15.104  29.663  32.616  1.00  0.00           H  
ATOM   3084 HD13 ILE A 209      14.827  30.790  31.289  1.00  0.00           H  
ATOM   3085  N   MET A 210      12.938  25.042  31.198  1.00 30.00           N  
ATOM   3086  CA  MET A 210      13.255  23.740  30.608  1.00 30.00           C  
ATOM   3087  C   MET A 210      12.021  22.855  30.366  1.00 30.00           C  
ATOM   3088  O   MET A 210      11.912  22.290  29.277  1.00 30.00           O  
ATOM   3089  CB  MET A 210      14.313  23.009  31.449  1.00 30.00           C  
ATOM   3090  CG  MET A 210      15.703  23.644  31.334  1.00 30.00           C  
ATOM   3091  SD  MET A 210      16.936  22.956  32.462  1.00 30.00           S  
ATOM   3092  CE  MET A 210      17.193  21.318  31.723  1.00 30.00           C  
ATOM   3093  H   MET A 210      13.356  25.249  32.102  1.00  0.00           H  
ATOM   3094  HA  MET A 210      13.690  23.929  29.624  1.00  0.00           H  
ATOM   3095  HB2 MET A 210      14.004  22.959  32.494  1.00  0.00           H  
ATOM   3096  HB3 MET A 210      14.381  21.976  31.106  1.00  0.00           H  
ATOM   3097  HG2 MET A 210      16.073  23.538  30.316  1.00  0.00           H  
ATOM   3098  HG3 MET A 210      15.644  24.714  31.524  1.00  0.00           H  
ATOM   3099  HE1 MET A 210      17.920  20.755  32.309  1.00  0.00           H  
ATOM   3100  HE2 MET A 210      16.268  20.746  31.706  1.00  0.00           H  
ATOM   3101  HE3 MET A 210      17.573  21.413  30.706  1.00  0.00           H  
ATOM   3102  N   ILE A 211      11.093  22.803  31.337  1.00 30.00           N  
ATOM   3103  CA  ILE A 211       9.809  22.097  31.237  1.00 30.00           C  
ATOM   3104  C   ILE A 211       9.041  22.476  29.955  1.00 30.00           C  
ATOM   3105  O   ILE A 211       8.770  21.602  29.127  1.00 30.00           O  
ATOM   3106  CB  ILE A 211       8.898  22.318  32.496  1.00 30.00           C  
ATOM   3107  CG1 ILE A 211       9.437  21.523  33.708  1.00110.00           C  
ATOM   3108  CG2 ILE A 211       7.393  21.990  32.305  1.00110.00           C  
ATOM   3109  CD1 ILE A 211       8.824  21.932  35.056  1.00110.00           C  
ATOM   3110  H   ILE A 211      11.276  23.287  32.215  1.00  0.00           H  
ATOM   3111  HA  ILE A 211      10.044  21.033  31.166  1.00  0.00           H  
ATOM   3112  HB  ILE A 211       8.959  23.377  32.753  1.00  0.00           H  
ATOM   3113 HG12 ILE A 211       9.273  20.457  33.549  1.00  0.00           H  
ATOM   3114 HG13 ILE A 211      10.516  21.645  33.782  1.00  0.00           H  
ATOM   3115 HG21 ILE A 211       6.825  22.138  33.222  1.00  0.00           H  
ATOM   3116 HG22 ILE A 211       6.911  22.631  31.566  1.00  0.00           H  
ATOM   3117 HG23 ILE A 211       7.250  20.955  31.994  1.00  0.00           H  
ATOM   3118 HD11 ILE A 211       9.393  21.504  35.881  1.00  0.00           H  
ATOM   3119 HD12 ILE A 211       8.819  23.015  35.183  1.00  0.00           H  
ATOM   3120 HD13 ILE A 211       7.802  21.572  35.164  1.00  0.00           H  
ATOM   3121  N   VAL A 212       8.741  23.773  29.788  1.00 30.00           N  
ATOM   3122  CA  VAL A 212       7.984  24.256  28.638  1.00 30.00           C  
ATOM   3123  C   VAL A 212       8.790  24.164  27.324  1.00 30.00           C  
ATOM   3124  O   VAL A 212       8.214  23.826  26.293  1.00 30.00           O  
ATOM   3125  CB  VAL A 212       7.417  25.689  28.857  1.00 30.00           C  
ATOM   3126  CG1 VAL A 212       8.477  26.802  28.958  1.00110.00           C  
ATOM   3127  CG2 VAL A 212       6.359  26.072  27.803  1.00110.00           C  
ATOM   3128  H   VAL A 212       9.022  24.454  30.482  1.00  0.00           H  
ATOM   3129  HA  VAL A 212       7.123  23.593  28.530  1.00  0.00           H  
ATOM   3130  HB  VAL A 212       6.896  25.671  29.816  1.00  0.00           H  
ATOM   3131 HG11 VAL A 212       8.014  27.763  29.182  1.00  0.00           H  
ATOM   3132 HG12 VAL A 212       9.184  26.599  29.759  1.00  0.00           H  
ATOM   3133 HG13 VAL A 212       9.043  26.925  28.034  1.00  0.00           H  
ATOM   3134 HG21 VAL A 212       5.890  27.026  28.048  1.00  0.00           H  
ATOM   3135 HG22 VAL A 212       6.789  26.169  26.806  1.00  0.00           H  
ATOM   3136 HG23 VAL A 212       5.565  25.326  27.751  1.00  0.00           H  
ATOM   3137  N   THR A 213      10.106  24.390  27.374  1.00 30.00           N  
ATOM   3138  CA  THR A 213      10.951  24.380  26.183  1.00 30.00           C  
ATOM   3139  C   THR A 213      11.146  22.970  25.572  1.00 30.00           C  
ATOM   3140  O   THR A 213      11.071  22.846  24.349  1.00 30.00           O  
ATOM   3141  CB  THR A 213      12.314  25.048  26.462  1.00 30.00           C  
ATOM   3142  CG2 THR A 213      13.228  25.188  25.246  1.00110.00           C  
ATOM   3143  OG1 THR A 213      12.107  26.361  26.951  1.00110.00           O  
ATOM   3144  H   THR A 213      10.543  24.651  28.251  1.00  0.00           H  
ATOM   3145  HA  THR A 213      10.446  24.983  25.425  1.00  0.00           H  
ATOM   3146  HB  THR A 213      12.827  24.484  27.242  1.00  0.00           H  
ATOM   3147  HG1 THR A 213      11.824  26.282  27.881  1.00  0.00           H  
ATOM   3148 HG21 THR A 213      14.107  25.771  25.504  1.00  0.00           H  
ATOM   3149 HG22 THR A 213      13.567  24.221  24.872  1.00  0.00           H  
ATOM   3150 HG23 THR A 213      12.714  25.708  24.437  1.00  0.00           H  
ATOM   3151  N   TYR A 214      11.293  21.920  26.398  1.00 30.00           N  
ATOM   3152  CA  TYR A 214      11.289  20.533  25.908  1.00 30.00           C  
ATOM   3153  C   TYR A 214       9.878  20.055  25.515  1.00 30.00           C  
ATOM   3154  O   TYR A 214       9.752  19.237  24.602  1.00 30.00           O  
ATOM   3155  CB  TYR A 214      11.977  19.575  26.907  1.00 30.00           C  
ATOM   3156  CG  TYR A 214      13.484  19.763  27.017  1.00 30.00           C  
ATOM   3157  CD1 TYR A 214      14.079  20.097  28.252  1.00 30.00           C  
ATOM   3158  CD2 TYR A 214      14.302  19.616  25.875  1.00 30.00           C  
ATOM   3159  CE1 TYR A 214      15.466  20.331  28.333  1.00 30.00           C  
ATOM   3160  CE2 TYR A 214      15.686  19.867  25.952  1.00 30.00           C  
ATOM   3161  CZ  TYR A 214      16.268  20.241  27.177  1.00 30.00           C  
ATOM   3162  OH  TYR A 214      17.603  20.517  27.230  1.00 30.00           O  
ATOM   3163  H   TYR A 214      11.393  22.057  27.402  1.00  0.00           H  
ATOM   3164  HA  TYR A 214      11.869  20.508  24.984  1.00  0.00           H  
ATOM   3165  HB2 TYR A 214      11.511  19.658  27.890  1.00  0.00           H  
ATOM   3166  HB3 TYR A 214      11.816  18.544  26.587  1.00  0.00           H  
ATOM   3167  HD1 TYR A 214      13.474  20.197  29.141  1.00  0.00           H  
ATOM   3168  HD2 TYR A 214      13.870  19.331  24.928  1.00  0.00           H  
ATOM   3169  HE1 TYR A 214      15.894  20.608  29.283  1.00  0.00           H  
ATOM   3170  HE2 TYR A 214      16.296  19.779  25.065  1.00  0.00           H  
ATOM   3171  HH  TYR A 214      17.938  20.623  28.127  1.00  0.00           H  
ATOM   3172  N   THR A 215       8.829  20.623  26.126  1.00 30.00           N  
ATOM   3173  CA  THR A 215       7.445  20.409  25.698  1.00 30.00           C  
ATOM   3174  C   THR A 215       7.160  21.030  24.303  1.00 30.00           C  
ATOM   3175  O   THR A 215       6.514  20.389  23.474  1.00 30.00           O  
ATOM   3176  CB  THR A 215       6.431  20.930  26.750  1.00 30.00           C  
ATOM   3177  CG2 THR A 215       4.956  20.688  26.414  1.00110.00           C  
ATOM   3178  OG1 THR A 215       6.681  20.294  27.994  1.00110.00           O  
ATOM   3179  H   THR A 215       8.984  21.284  26.875  1.00  0.00           H  
ATOM   3180  HA  THR A 215       7.292  19.333  25.609  1.00  0.00           H  
ATOM   3181  HB  THR A 215       6.566  22.001  26.890  1.00  0.00           H  
ATOM   3182  HG1 THR A 215       7.495  20.675  28.377  1.00  0.00           H  
ATOM   3183 HG21 THR A 215       4.308  21.003  27.231  1.00  0.00           H  
ATOM   3184 HG22 THR A 215       4.646  21.248  25.531  1.00  0.00           H  
ATOM   3185 HG23 THR A 215       4.764  19.632  26.225  1.00  0.00           H  
ATOM   3186  N   ARG A 216       7.735  22.210  24.025  1.00 30.00           N  
ATOM   3187  CA  ARG A 216       7.741  22.869  22.713  1.00 30.00           C  
ATOM   3188  C   ARG A 216       8.618  22.155  21.660  1.00 30.00           C  
ATOM   3189  O   ARG A 216       8.488  22.473  20.482  1.00 30.00           O  
ATOM   3190  CB  ARG A 216       8.160  24.346  22.881  1.00 30.00           C  
ATOM   3191  CG  ARG A 216       7.122  25.204  23.633  1.00 30.00           C  
ATOM   3192  CD  ARG A 216       6.082  25.891  22.731  1.00 30.00           C  
ATOM   3193  NE  ARG A 216       6.661  27.046  22.018  1.00 30.00           N  
ATOM   3194  CZ  ARG A 216       6.109  28.256  21.852  1.00 30.00           C  
ATOM   3195  NH1 ARG A 216       4.898  28.542  22.333  1.00 30.00           N1+
ATOM   3196  NH2 ARG A 216       6.800  29.184  21.194  1.00 30.00           N1+
ATOM   3197  H   ARG A 216       8.199  22.715  24.776  1.00  0.00           H  
ATOM   3198  HA  ARG A 216       6.719  22.846  22.330  1.00  0.00           H  
ATOM   3199  HB2 ARG A 216       9.110  24.377  23.413  1.00  0.00           H  
ATOM   3200  HB3 ARG A 216       8.358  24.797  21.911  1.00  0.00           H  
ATOM   3201  HG2 ARG A 216       6.653  24.692  24.474  1.00  0.00           H  
ATOM   3202  HG3 ARG A 216       7.700  26.010  24.088  1.00  0.00           H  
ATOM   3203  HD2 ARG A 216       5.785  25.206  21.936  1.00  0.00           H  
ATOM   3204  HD3 ARG A 216       5.174  26.114  23.290  1.00  0.00           H  
ATOM   3205  HE  ARG A 216       7.564  26.871  21.594  1.00  0.00           H  
ATOM   3206 HH11 ARG A 216       4.350  27.857  22.832  1.00  0.00           H  
ATOM   3207 HH12 ARG A 216       4.465  29.448  22.221  1.00  0.00           H  
ATOM   3208 HH21 ARG A 216       7.720  28.971  20.803  1.00  0.00           H  
ATOM   3209 HH22 ARG A 216       6.449  30.118  21.034  1.00  0.00           H  
ATOM   3210  N   ILE A 217       9.465  21.199  22.061  1.00 30.00           N  
ATOM   3211  CA  ILE A 217      10.127  20.276  21.137  1.00 30.00           C  
ATOM   3212  C   ILE A 217       9.213  19.051  20.893  1.00 30.00           C  
ATOM   3213  O   ILE A 217       8.946  18.716  19.739  1.00 30.00           O  
ATOM   3214  CB  ILE A 217      11.551  19.863  21.632  1.00 30.00           C  
ATOM   3215  CG1 ILE A 217      12.502  21.089  21.590  1.00110.00           C  
ATOM   3216  CG2 ILE A 217      12.180  18.681  20.857  1.00110.00           C  
ATOM   3217  CD1 ILE A 217      13.757  20.973  22.473  1.00110.00           C  
ATOM   3218  H   ILE A 217       9.570  21.015  23.048  1.00  0.00           H  
ATOM   3219  HA  ILE A 217      10.262  20.763  20.169  1.00  0.00           H  
ATOM   3220  HB  ILE A 217      11.468  19.550  22.672  1.00  0.00           H  
ATOM   3221 HG12 ILE A 217      12.795  21.294  20.559  1.00  0.00           H  
ATOM   3222 HG13 ILE A 217      11.967  21.982  21.915  1.00  0.00           H  
ATOM   3223 HG21 ILE A 217      13.192  18.463  21.196  1.00  0.00           H  
ATOM   3224 HG22 ILE A 217      11.613  17.759  20.979  1.00  0.00           H  
ATOM   3225 HG23 ILE A 217      12.237  18.896  19.789  1.00  0.00           H  
ATOM   3226 HD11 ILE A 217      14.595  21.508  22.027  1.00  0.00           H  
ATOM   3227 HD12 ILE A 217      13.581  21.415  23.454  1.00  0.00           H  
ATOM   3228 HD13 ILE A 217      14.072  19.942  22.626  1.00  0.00           H  
ATOM   3229  N   TYR A 218       8.695  18.450  21.975  1.00 30.00           N  
ATOM   3230  CA  TYR A 218       7.798  17.289  21.967  1.00 30.00           C  
ATOM   3231  C   TYR A 218       6.499  17.493  21.155  1.00 30.00           C  
ATOM   3232  O   TYR A 218       6.233  16.723  20.230  1.00 30.00           O  
ATOM   3233  CB  TYR A 218       7.537  16.853  23.430  1.00 30.00           C  
ATOM   3234  CG  TYR A 218       6.469  15.795  23.682  1.00110.00           C  
ATOM   3235  CD1 TYR A 218       6.514  14.555  23.008  1.00110.00           C  
ATOM   3236  CD2 TYR A 218       5.434  16.040  24.611  1.00110.00           C  
ATOM   3237  CE1 TYR A 218       5.540  13.571  23.268  1.00110.00           C  
ATOM   3238  CE2 TYR A 218       4.463  15.054  24.872  1.00110.00           C  
ATOM   3239  CZ  TYR A 218       4.518  13.814  24.204  1.00110.00           C  
ATOM   3240  OH  TYR A 218       3.587  12.850  24.459  1.00110.00           O  
ATOM   3241  H   TYR A 218       8.983  18.779  22.891  1.00  0.00           H  
ATOM   3242  HA  TYR A 218       8.348  16.481  21.480  1.00  0.00           H  
ATOM   3243  HB2 TYR A 218       8.469  16.503  23.876  1.00  0.00           H  
ATOM   3244  HB3 TYR A 218       7.253  17.735  24.001  1.00  0.00           H  
ATOM   3245  HD1 TYR A 218       7.295  14.348  22.291  1.00  0.00           H  
ATOM   3246  HD2 TYR A 218       5.383  16.982  25.140  1.00  0.00           H  
ATOM   3247  HE1 TYR A 218       5.584  12.626  22.745  1.00  0.00           H  
ATOM   3248  HE2 TYR A 218       3.684  15.258  25.593  1.00  0.00           H  
ATOM   3249  HH  TYR A 218       2.934  13.117  25.120  1.00  0.00           H  
ATOM   3250  N   ARG A 219       5.715  18.529  21.488  1.00 30.00           N  
ATOM   3251  CA  ARG A 219       4.391  18.762  20.897  1.00 30.00           C  
ATOM   3252  C   ARG A 219       4.436  19.270  19.445  1.00 30.00           C  
ATOM   3253  O   ARG A 219       3.446  19.125  18.731  1.00 30.00           O  
ATOM   3254  CB  ARG A 219       3.578  19.731  21.779  1.00 30.00           C  
ATOM   3255  CG  ARG A 219       3.253  19.172  23.175  1.00110.00           C  
ATOM   3256  CD  ARG A 219       2.312  20.095  23.963  1.00110.00           C  
ATOM   3257  NE  ARG A 219       2.113  19.616  25.341  1.00110.00           N  
ATOM   3258  CZ  ARG A 219       1.717  20.348  26.393  1.00110.00           C  
ATOM   3259  NH1 ARG A 219       1.461  21.651  26.266  1.00110.00           N1+
ATOM   3260  NH2 ARG A 219       1.586  19.765  27.583  1.00110.00           N1+
ATOM   3261  H   ARG A 219       6.008  19.164  22.230  1.00  0.00           H  
ATOM   3262  HA  ARG A 219       3.863  17.806  20.875  1.00  0.00           H  
ATOM   3263  HB2 ARG A 219       4.107  20.681  21.871  1.00  0.00           H  
ATOM   3264  HB3 ARG A 219       2.635  19.958  21.279  1.00  0.00           H  
ATOM   3265  HG2 ARG A 219       2.743  18.219  23.026  1.00  0.00           H  
ATOM   3266  HG3 ARG A 219       4.153  18.949  23.749  1.00  0.00           H  
ATOM   3267  HD2 ARG A 219       2.687  21.118  23.930  1.00  0.00           H  
ATOM   3268  HD3 ARG A 219       1.324  20.107  23.501  1.00  0.00           H  
ATOM   3269  HE  ARG A 219       2.207  18.612  25.449  1.00  0.00           H  
ATOM   3270 HH11 ARG A 219       1.523  22.120  25.375  1.00  0.00           H  
ATOM   3271 HH12 ARG A 219       1.157  22.227  27.039  1.00  0.00           H  
ATOM   3272 HH21 ARG A 219       1.774  18.783  27.730  1.00  0.00           H  
ATOM   3273 HH22 ARG A 219       1.285  20.275  28.402  1.00  0.00           H  
ATOM   3274  N   ILE A 220       5.564  19.857  19.033  1.00 30.00           N  
ATOM   3275  CA  ILE A 220       5.780  20.327  17.666  1.00 30.00           C  
ATOM   3276  C   ILE A 220       6.305  19.182  16.768  1.00 30.00           C  
ATOM   3277  O   ILE A 220       5.955  19.133  15.587  1.00 30.00           O  
ATOM   3278  CB  ILE A 220       6.743  21.553  17.651  1.00 30.00           C  
ATOM   3279  CG1 ILE A 220       6.171  22.733  18.480  1.00110.00           C  
ATOM   3280  CG2 ILE A 220       7.166  22.042  16.248  1.00110.00           C  
ATOM   3281  CD1 ILE A 220       4.817  23.287  18.010  1.00110.00           C  
ATOM   3282  H   ILE A 220       6.335  19.945  19.678  1.00  0.00           H  
ATOM   3283  HA  ILE A 220       4.828  20.644  17.237  1.00  0.00           H  
ATOM   3284  HB  ILE A 220       7.664  21.244  18.151  1.00  0.00           H  
ATOM   3285 HG12 ILE A 220       6.056  22.423  19.519  1.00  0.00           H  
ATOM   3286 HG13 ILE A 220       6.900  23.545  18.509  1.00  0.00           H  
ATOM   3287 HG21 ILE A 220       7.773  22.945  16.314  1.00  0.00           H  
ATOM   3288 HG22 ILE A 220       7.769  21.300  15.724  1.00  0.00           H  
ATOM   3289 HG23 ILE A 220       6.303  22.266  15.621  1.00  0.00           H  
ATOM   3290 HD11 ILE A 220       4.637  24.274  18.438  1.00  0.00           H  
ATOM   3291 HD12 ILE A 220       4.765  23.390  16.927  1.00  0.00           H  
ATOM   3292 HD13 ILE A 220       3.996  22.643  18.326  1.00  0.00           H  
ATOM   3293  N   ALA A 221       7.079  18.248  17.344  1.00 30.00           N  
ATOM   3294  CA  ALA A 221       7.507  17.014  16.683  1.00 30.00           C  
ATOM   3295  C   ALA A 221       6.347  16.021  16.481  1.00 30.00           C  
ATOM   3296  O   ALA A 221       6.250  15.421  15.410  1.00 30.00           O  
ATOM   3297  CB  ALA A 221       8.644  16.363  17.485  1.00 30.00           C  
ATOM   3298  H   ALA A 221       7.367  18.360  18.308  1.00  0.00           H  
ATOM   3299  HA  ALA A 221       7.899  17.275  15.697  1.00  0.00           H  
ATOM   3300  HB1 ALA A 221       8.981  15.442  17.008  1.00  0.00           H  
ATOM   3301  HB2 ALA A 221       9.506  17.027  17.556  1.00  0.00           H  
ATOM   3302  HB3 ALA A 221       8.331  16.112  18.499  1.00  0.00           H  
ATOM   3303  N   GLN A 222       5.495  15.872  17.503  1.00 30.00           N  
ATOM   3304  CA  GLN A 222       4.321  15.003  17.494  1.00 30.00           C  
ATOM   3305  C   GLN A 222       3.062  15.865  17.693  1.00 30.00           C  
ATOM   3306  O   GLN A 222       2.682  16.578  16.762  1.00 -1.00           O  
ATOM   3307  CB  GLN A 222       4.509  13.865  18.524  1.00 30.00           C  
ATOM   3308  CG  GLN A 222       5.682  12.935  18.150  1.00110.00           C  
ATOM   3309  CD  GLN A 222       5.737  11.658  18.985  1.00110.00           C  
ATOM   3310  NE2 GLN A 222       6.101  10.544  18.364  1.00110.00           N  
ATOM   3311  OE1 GLN A 222       5.474  11.669  20.185  1.00110.00           O  
ATOM   3312  H   GLN A 222       5.669  16.379  18.366  1.00  0.00           H  
ATOM   3313  HA  GLN A 222       4.197  14.538  16.514  1.00  0.00           H  
ATOM   3314  HB2 GLN A 222       4.672  14.269  19.525  1.00  0.00           H  
ATOM   3315  HB3 GLN A 222       3.593  13.272  18.572  1.00  0.00           H  
ATOM   3316  HG2 GLN A 222       5.605  12.666  17.096  1.00  0.00           H  
ATOM   3317  HG3 GLN A 222       6.631  13.460  18.265  1.00  0.00           H  
ATOM   3318 HE21 GLN A 222       6.297  10.550  17.345  1.00  0.00           H  
ATOM   3319 HE22 GLN A 222       6.154   9.666  18.855  1.00  0.00           H  
TER   
ATOM   3320  N   NME A 223       2.433  15.786  18.872  1.00  0.00           N  
ATOM   3321  CH3 NME A 223       1.236  16.543  19.224  1.00  0.00           C  
ATOM   3322  H   NME A 223       2.808  15.162  19.574  1.00  0.00           H  
ATOM   3323 HH31 NME A 223       1.358  16.992  20.210  1.00  0.00           H  
ATOM   3324 HH32 NME A 223       1.016  17.349  18.523  1.00  0.00           H  
ATOM   3325 HH33 NME A 223       0.370  15.881  19.262  1.00  0.00           H  
ATOM   3326  C   ACE A 264       7.792   4.754  14.833  1.00  0.00           C  
ATOM   3327  O   ACE A 264       7.487   3.561  14.830  1.00  0.00           O  
ATOM   3328  CH3 ACE A 264       6.703   5.800  14.644  1.00  0.00           C  
ATOM   3329 HH31 ACE A 264       7.104   6.814  14.673  1.00  0.00           H  
ATOM   3330 HH32 ACE A 264       6.208   5.658  13.683  1.00  0.00           H  
ATOM   3331 HH33 ACE A 264       5.954   5.710  15.431  1.00  0.00           H  
ATOM   3332  N   LYS A 265       9.049   5.192  14.990  1.00 30.00           N  
ATOM   3333  CA  LYS A 265      10.219   4.338  15.210  1.00 30.00           C  
ATOM   3334  C   LYS A 265      11.434   5.221  15.541  1.00 30.00           C  
ATOM   3335  O   LYS A 265      11.993   5.116  16.634  1.00 30.00           O  
ATOM   3336  CB  LYS A 265      10.475   3.428  13.980  1.00 30.00           C  
ATOM   3337  CG  LYS A 265      11.567   2.366  14.171  1.00110.00           C  
ATOM   3338  CD  LYS A 265      11.659   1.454  12.939  1.00110.00           C  
ATOM   3339  CE  LYS A 265      12.717   0.349  13.080  1.00110.00           C  
ATOM   3340  NZ  LYS A 265      12.794  -0.489  11.872  1.00110.00           N1+
ATOM   3341  H   LYS A 265       9.226   6.185  15.006  1.00  0.00           H  
ATOM   3342  HA  LYS A 265      10.017   3.709  16.080  1.00  0.00           H  
ATOM   3343  HB2 LYS A 265       9.568   2.887  13.719  1.00  0.00           H  
ATOM   3344  HB3 LYS A 265      10.707   4.038  13.105  1.00  0.00           H  
ATOM   3345  HG2 LYS A 265      12.533   2.842  14.348  1.00  0.00           H  
ATOM   3346  HG3 LYS A 265      11.347   1.769  15.058  1.00  0.00           H  
ATOM   3347  HD2 LYS A 265      10.685   0.999  12.753  1.00  0.00           H  
ATOM   3348  HD3 LYS A 265      11.884   2.062  12.061  1.00  0.00           H  
ATOM   3349  HE2 LYS A 265      13.698   0.788  13.266  1.00  0.00           H  
ATOM   3350  HE3 LYS A 265      12.487  -0.286  13.937  1.00  0.00           H  
ATOM   3351  HZ1 LYS A 265      13.045   0.060  11.069  1.00  0.00           H  
ATOM   3352  HZ2 LYS A 265      13.492  -1.201  11.994  1.00  0.00           H  
ATOM   3353  HZ3 LYS A 265      11.916  -0.942  11.693  1.00  0.00           H  
ATOM   3354  N   ARG A 266      11.797   6.108  14.601  1.00 30.00           N  
ATOM   3355  CA  ARG A 266      12.878   7.090  14.753  1.00 30.00           C  
ATOM   3356  C   ARG A 266      12.528   8.132  15.834  1.00 30.00           C  
ATOM   3357  O   ARG A 266      13.365   8.439  16.684  1.00 30.00           O  
ATOM   3358  CB  ARG A 266      13.170   7.734  13.377  1.00 30.00           C  
ATOM   3359  CG  ARG A 266      14.386   8.681  13.329  1.00110.00           C  
ATOM   3360  CD  ARG A 266      14.691   9.148  11.894  1.00110.00           C  
ATOM   3361  NE  ARG A 266      15.760  10.161  11.845  1.00110.00           N  
ATOM   3362  CZ  ARG A 266      16.259  10.727  10.736  1.00110.00           C  
ATOM   3363  NH1 ARG A 266      15.774  10.418   9.531  1.00110.00           N1+
ATOM   3364  NH2 ARG A 266      17.251  11.610  10.838  1.00110.00           N1+
ATOM   3365  H   ARG A 266      11.304   6.112  13.720  1.00  0.00           H  
ATOM   3366  HA  ARG A 266      13.773   6.558  15.082  1.00  0.00           H  
ATOM   3367  HB2 ARG A 266      13.334   6.936  12.650  1.00  0.00           H  
ATOM   3368  HB3 ARG A 266      12.287   8.276  13.033  1.00  0.00           H  
ATOM   3369  HG2 ARG A 266      14.292   9.528  14.010  1.00  0.00           H  
ATOM   3370  HG3 ARG A 266      15.240   8.100  13.679  1.00  0.00           H  
ATOM   3371  HD2 ARG A 266      15.093   8.297  11.342  1.00  0.00           H  
ATOM   3372  HD3 ARG A 266      13.787   9.460  11.369  1.00  0.00           H  
ATOM   3373  HE  ARG A 266      16.138  10.419  12.750  1.00  0.00           H  
ATOM   3374 HH11 ARG A 266      15.021   9.756   9.415  1.00  0.00           H  
ATOM   3375 HH12 ARG A 266      16.127  10.827   8.676  1.00  0.00           H  
ATOM   3376 HH21 ARG A 266      17.650  11.876  11.728  1.00  0.00           H  
ATOM   3377 HH22 ARG A 266      17.656  12.062  10.029  1.00  0.00           H  
ATOM   3378  N   GLU A 267      11.267   8.590  15.812  1.00 30.00           N  
ATOM   3379  CA  GLU A 267      10.670   9.525  16.769  1.00 30.00           C  
ATOM   3380  C   GLU A 267      10.833   9.075  18.232  1.00 30.00           C  
ATOM   3381  O   GLU A 267      11.237   9.880  19.067  1.00 30.00           O  
ATOM   3382  CB  GLU A 267       9.176   9.727  16.444  1.00 30.00           C  
ATOM   3383  CG  GLU A 267       8.895  10.291  15.034  1.00 30.00           C  
ATOM   3384  CD  GLU A 267       7.405  10.470  14.744  1.00 30.00           C  
ATOM   3385  OE1 GLU A 267       6.605  10.525  15.699  1.00 30.00           O  
ATOM   3386  OE2 GLU A 267       7.053  10.548  13.550  1.00 30.00           O1-
ATOM   3387  H   GLU A 267      10.665   8.286  15.063  1.00  0.00           H  
ATOM   3388  HA  GLU A 267      11.185  10.481  16.659  1.00  0.00           H  
ATOM   3389  HB2 GLU A 267       8.637   8.786  16.569  1.00  0.00           H  
ATOM   3390  HB3 GLU A 267       8.754  10.409  17.185  1.00  0.00           H  
ATOM   3391  HG2 GLU A 267       9.387  11.258  14.919  1.00  0.00           H  
ATOM   3392  HG3 GLU A 267       9.317   9.635  14.271  1.00  0.00           H  
ATOM   3393  N   THR A 268      10.561   7.793  18.504  1.00 30.00           N  
ATOM   3394  CA  THR A 268      10.648   7.170  19.821  1.00 30.00           C  
ATOM   3395  C   THR A 268      12.061   7.225  20.449  1.00 30.00           C  
ATOM   3396  O   THR A 268      12.185   7.532  21.635  1.00 30.00           O  
ATOM   3397  CB  THR A 268      10.187   5.688  19.734  1.00 30.00           C  
ATOM   3398  CG2 THR A 268      10.087   4.946  21.077  1.00110.00           C  
ATOM   3399  OG1 THR A 268       8.919   5.629  19.091  1.00110.00           O  
ATOM   3400  H   THR A 268      10.222   7.185  17.772  1.00  0.00           H  
ATOM   3401  HA  THR A 268       9.973   7.712  20.487  1.00  0.00           H  
ATOM   3402  HB  THR A 268      10.887   5.136  19.105  1.00  0.00           H  
ATOM   3403  HG1 THR A 268       8.261   6.029  19.676  1.00  0.00           H  
ATOM   3404 HG21 THR A 268       9.686   3.940  20.943  1.00  0.00           H  
ATOM   3405 HG22 THR A 268      11.063   4.833  21.550  1.00  0.00           H  
ATOM   3406 HG23 THR A 268       9.441   5.472  21.781  1.00  0.00           H  
ATOM   3407  N   LYS A 269      13.109   6.979  19.649  1.00 30.00           N  
ATOM   3408  CA  LYS A 269      14.496   6.978  20.122  1.00 30.00           C  
ATOM   3409  C   LYS A 269      15.026   8.412  20.354  1.00 30.00           C  
ATOM   3410  O   LYS A 269      15.790   8.646  21.294  1.00 30.00           O  
ATOM   3411  CB  LYS A 269      15.356   6.148  19.143  1.00 30.00           C  
ATOM   3412  CG  LYS A 269      16.746   5.755  19.683  1.00 30.00           C  
ATOM   3413  CD  LYS A 269      17.449   4.712  18.794  1.00 30.00           C  
ATOM   3414  CE  LYS A 269      18.813   4.258  19.350  1.00 30.00           C  
ATOM   3415  NZ  LYS A 269      19.436   3.214  18.519  1.00 30.00           N1+
ATOM   3416  H   LYS A 269      12.956   6.787  18.667  1.00  0.00           H  
ATOM   3417  HA  LYS A 269      14.519   6.472  21.090  1.00  0.00           H  
ATOM   3418  HB2 LYS A 269      14.819   5.223  18.931  1.00  0.00           H  
ATOM   3419  HB3 LYS A 269      15.450   6.665  18.187  1.00  0.00           H  
ATOM   3420  HG2 LYS A 269      17.373   6.644  19.771  1.00  0.00           H  
ATOM   3421  HG3 LYS A 269      16.643   5.355  20.692  1.00  0.00           H  
ATOM   3422  HD2 LYS A 269      16.798   3.844  18.676  1.00  0.00           H  
ATOM   3423  HD3 LYS A 269      17.584   5.129  17.794  1.00  0.00           H  
ATOM   3424  HE2 LYS A 269      19.492   5.110  19.419  1.00  0.00           H  
ATOM   3425  HE3 LYS A 269      18.694   3.869  20.362  1.00  0.00           H  
ATOM   3426  HZ1 LYS A 269      20.320   2.944  18.913  1.00  0.00           H  
ATOM   3427  HZ2 LYS A 269      18.855   2.396  18.471  1.00  0.00           H  
ATOM   3428  HZ3 LYS A 269      19.601   3.548  17.586  1.00  0.00           H  
ATOM   3429  N   VAL A 270      14.559   9.366  19.540  1.00 30.00           N  
ATOM   3430  CA  VAL A 270      14.827  10.795  19.709  1.00 30.00           C  
ATOM   3431  C   VAL A 270      14.066  11.378  20.928  1.00 30.00           C  
ATOM   3432  O   VAL A 270      14.644  12.148  21.696  1.00 30.00           O  
ATOM   3433  CB  VAL A 270      14.489  11.576  18.405  1.00 30.00           C  
ATOM   3434  CG1 VAL A 270      14.555  13.113  18.529  1.00110.00           C  
ATOM   3435  CG2 VAL A 270      15.406  11.127  17.249  1.00110.00           C  
ATOM   3436  H   VAL A 270      13.950   9.106  18.773  1.00  0.00           H  
ATOM   3437  HA  VAL A 270      15.894  10.918  19.907  1.00  0.00           H  
ATOM   3438  HB  VAL A 270      13.466  11.326  18.119  1.00  0.00           H  
ATOM   3439 HG11 VAL A 270      14.397  13.593  17.563  1.00  0.00           H  
ATOM   3440 HG12 VAL A 270      13.789  13.505  19.199  1.00  0.00           H  
ATOM   3441 HG13 VAL A 270      15.526  13.439  18.904  1.00  0.00           H  
ATOM   3442 HG21 VAL A 270      15.130  11.614  16.314  1.00  0.00           H  
ATOM   3443 HG22 VAL A 270      16.449  11.372  17.454  1.00  0.00           H  
ATOM   3444 HG23 VAL A 270      15.355  10.053  17.075  1.00  0.00           H  
ATOM   3445  N   LEU A 271      12.817  10.941  21.141  1.00 30.00           N  
ATOM   3446  CA  LEU A 271      11.997  11.259  22.316  1.00 30.00           C  
ATOM   3447  C   LEU A 271      12.608  10.717  23.627  1.00 30.00           C  
ATOM   3448  O   LEU A 271      12.559  11.393  24.658  1.00 30.00           O  
ATOM   3449  CB  LEU A 271      10.558  10.746  22.068  1.00 30.00           C  
ATOM   3450  CG  LEU A 271       9.535  10.971  23.203  1.00 30.00           C  
ATOM   3451  CD1 LEU A 271       9.399  12.457  23.586  1.00 30.00           C  
ATOM   3452  CD2 LEU A 271       8.174  10.341  22.837  1.00 30.00           C  
ATOM   3453  H   LEU A 271      12.370  10.367  20.430  1.00  0.00           H  
ATOM   3454  HA  LEU A 271      11.963  12.346  22.399  1.00  0.00           H  
ATOM   3455  HB2 LEU A 271      10.173  11.212  21.160  1.00  0.00           H  
ATOM   3456  HB3 LEU A 271      10.604   9.678  21.859  1.00  0.00           H  
ATOM   3457  HG  LEU A 271       9.884  10.438  24.089  1.00  0.00           H  
ATOM   3458 HD11 LEU A 271       8.386  12.710  23.896  1.00  0.00           H  
ATOM   3459 HD12 LEU A 271      10.046  12.698  24.429  1.00  0.00           H  
ATOM   3460 HD13 LEU A 271       9.669  13.123  22.765  1.00  0.00           H  
ATOM   3461 HD21 LEU A 271       7.825   9.678  23.630  1.00  0.00           H  
ATOM   3462 HD22 LEU A 271       7.399  11.089  22.674  1.00  0.00           H  
ATOM   3463 HD23 LEU A 271       8.227   9.746  21.924  1.00  0.00           H  
ATOM   3464  N   LYS A 272      13.225   9.528  23.565  1.00 30.00           N  
ATOM   3465  CA  LYS A 272      13.975   8.939  24.675  1.00 30.00           C  
ATOM   3466  C   LYS A 272      15.194   9.801  25.070  1.00 30.00           C  
ATOM   3467  O   LYS A 272      15.473   9.938  26.260  1.00 30.00           O  
ATOM   3468  CB  LYS A 272      14.363   7.483  24.330  1.00 30.00           C  
ATOM   3469  CG  LYS A 272      15.013   6.703  25.493  1.00 30.00           C  
ATOM   3470  CD  LYS A 272      15.299   5.221  25.183  1.00 30.00           C  
ATOM   3471  CE  LYS A 272      16.449   4.996  24.182  1.00 30.00           C  
ATOM   3472  NZ  LYS A 272      16.750   3.565  23.999  1.00 30.00           N1+
ATOM   3473  H   LYS A 272      13.144   8.977  22.718  1.00  0.00           H  
ATOM   3474  HA  LYS A 272      13.304   8.908  25.536  1.00  0.00           H  
ATOM   3475  HB2 LYS A 272      13.463   6.947  24.027  1.00  0.00           H  
ATOM   3476  HB3 LYS A 272      15.027   7.476  23.467  1.00  0.00           H  
ATOM   3477  HG2 LYS A 272      15.942   7.184  25.804  1.00  0.00           H  
ATOM   3478  HG3 LYS A 272      14.353   6.754  26.360  1.00  0.00           H  
ATOM   3479  HD2 LYS A 272      15.527   4.712  26.121  1.00  0.00           H  
ATOM   3480  HD3 LYS A 272      14.388   4.753  24.806  1.00  0.00           H  
ATOM   3481  HE2 LYS A 272      16.204   5.431  23.213  1.00  0.00           H  
ATOM   3482  HE3 LYS A 272      17.352   5.498  24.533  1.00  0.00           H  
ATOM   3483  HZ1 LYS A 272      17.516   3.447  23.360  1.00  0.00           H  
ATOM   3484  HZ2 LYS A 272      17.014   3.143  24.873  1.00  0.00           H  
ATOM   3485  HZ3 LYS A 272      15.956   3.070  23.634  1.00  0.00           H  
ATOM   3486  N   THR A 273      15.863  10.412  24.083  1.00 30.00           N  
ATOM   3487  CA  THR A 273      17.025  11.274  24.303  1.00 30.00           C  
ATOM   3488  C   THR A 273      16.685  12.545  25.121  1.00 30.00           C  
ATOM   3489  O   THR A 273      17.361  12.806  26.118  1.00 30.00           O  
ATOM   3490  CB  THR A 273      17.727  11.654  22.969  1.00 30.00           C  
ATOM   3491  CG2 THR A 273      19.030  12.458  23.129  1.00 30.00           C  
ATOM   3492  OG1 THR A 273      18.046  10.473  22.242  1.00 30.00           O  
ATOM   3493  H   THR A 273      15.533  10.310  23.135  1.00  0.00           H  
ATOM   3494  HA  THR A 273      17.739  10.699  24.899  1.00  0.00           H  
ATOM   3495  HB  THR A 273      17.052  12.250  22.356  1.00  0.00           H  
ATOM   3496  HG1 THR A 273      17.235   9.974  22.055  1.00  0.00           H  
ATOM   3497 HG21 THR A 273      19.514  12.620  22.165  1.00  0.00           H  
ATOM   3498 HG22 THR A 273      18.844  13.442  23.558  1.00  0.00           H  
ATOM   3499 HG23 THR A 273      19.742  11.943  23.775  1.00  0.00           H  
ATOM   3500  N   LEU A 274      15.602  13.264  24.769  1.00 30.00           N  
ATOM   3501  CA  LEU A 274      15.143  14.426  25.549  1.00 30.00           C  
ATOM   3502  C   LEU A 274      14.612  14.041  26.946  1.00 30.00           C  
ATOM   3503  O   LEU A 274      14.788  14.807  27.896  1.00 30.00           O  
ATOM   3504  CB  LEU A 274      14.220  15.354  24.713  1.00 30.00           C  
ATOM   3505  CG  LEU A 274      12.801  14.850  24.345  1.00 30.00           C  
ATOM   3506  CD1 LEU A 274      11.807  14.898  25.527  1.00 30.00           C  
ATOM   3507  CD2 LEU A 274      12.242  15.604  23.114  1.00 30.00           C  
ATOM   3508  H   LEU A 274      15.056  12.999  23.959  1.00  0.00           H  
ATOM   3509  HA  LEU A 274      16.030  15.028  25.741  1.00  0.00           H  
ATOM   3510  HB2 LEU A 274      14.129  16.314  25.224  1.00  0.00           H  
ATOM   3511  HB3 LEU A 274      14.768  15.578  23.797  1.00  0.00           H  
ATOM   3512  HG  LEU A 274      12.905  13.813  24.035  1.00  0.00           H  
ATOM   3513 HD11 LEU A 274      10.835  15.310  25.253  1.00  0.00           H  
ATOM   3514 HD12 LEU A 274      11.617  13.897  25.913  1.00  0.00           H  
ATOM   3515 HD13 LEU A 274      12.180  15.500  26.356  1.00  0.00           H  
ATOM   3516 HD21 LEU A 274      11.385  16.234  23.351  1.00  0.00           H  
ATOM   3517 HD22 LEU A 274      12.982  16.258  22.654  1.00  0.00           H  
ATOM   3518 HD23 LEU A 274      11.920  14.902  22.344  1.00  0.00           H  
ATOM   3519  N   SER A 275      14.042  12.833  27.069  1.00 30.00           N  
ATOM   3520  CA  SER A 275      13.580  12.274  28.339  1.00 30.00           C  
ATOM   3521  C   SER A 275      14.745  11.961  29.305  1.00 30.00           C  
ATOM   3522  O   SER A 275      14.602  12.199  30.503  1.00 30.00           O  
ATOM   3523  CB  SER A 275      12.707  11.032  28.081  1.00 30.00           C  
ATOM   3524  OG  SER A 275      11.566  11.368  27.304  1.00110.00           O  
ATOM   3525  H   SER A 275      13.921  12.260  26.245  1.00  0.00           H  
ATOM   3526  HA  SER A 275      12.957  13.027  28.828  1.00  0.00           H  
ATOM   3527  HB2 SER A 275      13.272  10.246  27.581  1.00  0.00           H  
ATOM   3528  HB3 SER A 275      12.368  10.611  29.029  1.00  0.00           H  
ATOM   3529  HG  SER A 275      11.850  11.469  26.378  1.00  0.00           H  
ATOM   3530  N   VAL A 276      15.891  11.493  28.784  1.00 30.00           N  
ATOM   3531  CA  VAL A 276      17.129  11.328  29.550  1.00 30.00           C  
ATOM   3532  C   VAL A 276      17.715  12.691  29.982  1.00 30.00           C  
ATOM   3533  O   VAL A 276      18.036  12.856  31.160  1.00 30.00           O  
ATOM   3534  CB  VAL A 276      18.192  10.496  28.765  1.00 30.00           C  
ATOM   3535  CG1 VAL A 276      19.630  10.544  29.331  1.00110.00           C  
ATOM   3536  CG2 VAL A 276      17.751   9.025  28.647  1.00110.00           C  
ATOM   3537  H   VAL A 276      15.934  11.267  27.796  1.00  0.00           H  
ATOM   3538  HA  VAL A 276      16.883  10.781  30.464  1.00  0.00           H  
ATOM   3539  HB  VAL A 276      18.244  10.893  27.751  1.00  0.00           H  
ATOM   3540 HG11 VAL A 276      20.288   9.860  28.794  1.00  0.00           H  
ATOM   3541 HG12 VAL A 276      20.075  11.535  29.239  1.00  0.00           H  
ATOM   3542 HG13 VAL A 276      19.653  10.264  30.385  1.00  0.00           H  
ATOM   3543 HG21 VAL A 276      18.431   8.458  28.010  1.00  0.00           H  
ATOM   3544 HG22 VAL A 276      17.731   8.540  29.624  1.00  0.00           H  
ATOM   3545 HG23 VAL A 276      16.755   8.930  28.220  1.00  0.00           H  
ATOM   3546  N   ILE A 277      17.794  13.645  29.039  1.00 30.00           N  
ATOM   3547  CA  ILE A 277      18.302  15.005  29.257  1.00 30.00           C  
ATOM   3548  C   ILE A 277      17.574  15.741  30.406  1.00 30.00           C  
ATOM   3549  O   ILE A 277      18.232  16.266  31.305  1.00 30.00           O  
ATOM   3550  CB  ILE A 277      18.270  15.848  27.938  1.00 30.00           C  
ATOM   3551  CG1 ILE A 277      19.331  15.339  26.934  1.00 30.00           C  
ATOM   3552  CG2 ILE A 277      18.433  17.374  28.113  1.00 30.00           C  
ATOM   3553  CD1 ILE A 277      19.123  15.788  25.481  1.00 30.00           C  
ATOM   3554  H   ILE A 277      17.522  13.416  28.089  1.00  0.00           H  
ATOM   3555  HA  ILE A 277      19.344  14.899  29.565  1.00  0.00           H  
ATOM   3556  HB  ILE A 277      17.291  15.696  27.487  1.00  0.00           H  
ATOM   3557 HG12 ILE A 277      20.309  15.694  27.252  1.00  0.00           H  
ATOM   3558 HG13 ILE A 277      19.391  14.251  26.954  1.00  0.00           H  
ATOM   3559 HG21 ILE A 277      18.427  17.891  27.155  1.00  0.00           H  
ATOM   3560 HG22 ILE A 277      17.628  17.819  28.697  1.00  0.00           H  
ATOM   3561 HG23 ILE A 277      19.376  17.608  28.604  1.00  0.00           H  
ATOM   3562 HD11 ILE A 277      19.798  15.248  24.817  1.00  0.00           H  
ATOM   3563 HD12 ILE A 277      18.107  15.605  25.137  1.00  0.00           H  
ATOM   3564 HD13 ILE A 277      19.336  16.849  25.359  1.00  0.00           H  
ATOM   3565  N   MET A 278      16.234  15.721  30.385  1.00 30.00           N  
ATOM   3566  CA  MET A 278      15.416  16.329  31.433  1.00 30.00           C  
ATOM   3567  C   MET A 278      15.360  15.463  32.710  1.00 30.00           C  
ATOM   3568  O   MET A 278      15.397  16.001  33.815  1.00 30.00           O  
ATOM   3569  CB  MET A 278      14.010  16.637  30.870  1.00 30.00           C  
ATOM   3570  CG  MET A 278      13.140  17.526  31.776  1.00 30.00           C  
ATOM   3571  SD  MET A 278      13.775  19.216  31.972  1.00 30.00           S  
ATOM   3572  CE  MET A 278      12.668  19.829  33.267  1.00 30.00           C  
ATOM   3573  H   MET A 278      15.751  15.296  29.598  1.00  0.00           H  
ATOM   3574  HA  MET A 278      15.881  17.279  31.706  1.00  0.00           H  
ATOM   3575  HB2 MET A 278      14.110  17.134  29.903  1.00  0.00           H  
ATOM   3576  HB3 MET A 278      13.480  15.704  30.667  1.00  0.00           H  
ATOM   3577  HG2 MET A 278      12.135  17.593  31.357  1.00  0.00           H  
ATOM   3578  HG3 MET A 278      13.026  17.075  32.762  1.00  0.00           H  
ATOM   3579  HE1 MET A 278      12.861  20.884  33.463  1.00  0.00           H  
ATOM   3580  HE2 MET A 278      11.630  19.715  32.957  1.00  0.00           H  
ATOM   3581  HE3 MET A 278      12.816  19.275  34.194  1.00  0.00           H  
ATOM   3582  N   GLY A 279      15.259  14.136  32.548  1.00 30.00           N  
ATOM   3583  CA  GLY A 279      14.968  13.195  33.628  1.00 30.00           C  
ATOM   3584  C   GLY A 279      16.119  13.069  34.631  1.00 30.00           C  
ATOM   3585  O   GLY A 279      15.868  13.085  35.836  1.00 30.00           O  
ATOM   3586  H   GLY A 279      15.248  13.746  31.612  1.00  0.00           H  
ATOM   3587  HA2 GLY A 279      14.059  13.503  34.148  1.00  0.00           H  
ATOM   3588  HA3 GLY A 279      14.768  12.211  33.203  1.00  0.00           H  
ATOM   3589  N   VAL A 280      17.373  12.973  34.162  1.00 30.00           N  
ATOM   3590  CA  VAL A 280      18.546  12.851  35.037  1.00 30.00           C  
ATOM   3591  C   VAL A 280      18.773  14.135  35.869  1.00 30.00           C  
ATOM   3592  O   VAL A 280      19.061  14.045  37.063  1.00 30.00           O  
ATOM   3593  CB  VAL A 280      19.830  12.475  34.240  1.00 30.00           C  
ATOM   3594  CG1 VAL A 280      21.133  12.508  35.067  1.00110.00           C  
ATOM   3595  CG2 VAL A 280      19.687  11.086  33.589  1.00110.00           C  
ATOM   3596  H   VAL A 280      17.544  12.973  33.160  1.00  0.00           H  
ATOM   3597  HA  VAL A 280      18.347  12.042  35.743  1.00  0.00           H  
ATOM   3598  HB  VAL A 280      19.947  13.197  33.430  1.00  0.00           H  
ATOM   3599 HG11 VAL A 280      21.965  12.083  34.508  1.00  0.00           H  
ATOM   3600 HG12 VAL A 280      21.424  13.524  35.334  1.00  0.00           H  
ATOM   3601 HG13 VAL A 280      21.035  11.934  35.989  1.00  0.00           H  
ATOM   3602 HG21 VAL A 280      20.559  10.844  32.980  1.00  0.00           H  
ATOM   3603 HG22 VAL A 280      19.582  10.304  34.342  1.00  0.00           H  
ATOM   3604 HG23 VAL A 280      18.818  11.029  32.935  1.00  0.00           H  
ATOM   3605  N   PHE A 281      18.548  15.298  35.242  1.00 30.00           N  
ATOM   3606  CA  PHE A 281      18.498  16.612  35.884  1.00 30.00           C  
ATOM   3607  C   PHE A 281      17.500  16.678  37.058  1.00 30.00           C  
ATOM   3608  O   PHE A 281      17.897  16.984  38.187  1.00 30.00           O  
ATOM   3609  CB  PHE A 281      18.293  17.706  34.806  1.00 30.00           C  
ATOM   3610  CG  PHE A 281      17.788  19.057  35.282  1.00 30.00           C  
ATOM   3611  CD1 PHE A 281      18.512  19.788  36.247  1.00 30.00           C  
ATOM   3612  CD2 PHE A 281      16.591  19.595  34.762  1.00 30.00           C  
ATOM   3613  CE1 PHE A 281      18.046  21.024  36.668  1.00 30.00           C  
ATOM   3614  CE2 PHE A 281      16.154  20.843  35.185  1.00 30.00           C  
ATOM   3615  CZ  PHE A 281      16.886  21.557  36.125  1.00 30.00           C  
ATOM   3616  H   PHE A 281      18.272  15.266  34.271  1.00  0.00           H  
ATOM   3617  HA  PHE A 281      19.479  16.788  36.328  1.00  0.00           H  
ATOM   3618  HB2 PHE A 281      19.241  17.878  34.294  1.00  0.00           H  
ATOM   3619  HB3 PHE A 281      17.614  17.343  34.035  1.00  0.00           H  
ATOM   3620  HD1 PHE A 281      19.428  19.393  36.664  1.00  0.00           H  
ATOM   3621  HD2 PHE A 281      16.016  19.051  34.025  1.00  0.00           H  
ATOM   3622  HE1 PHE A 281      18.591  21.582  37.413  1.00  0.00           H  
ATOM   3623  HE2 PHE A 281      15.252  21.266  34.769  1.00  0.00           H  
ATOM   3624  HZ  PHE A 281      16.558  22.537  36.434  1.00  0.00           H  
ATOM   3625  N   VAL A 282      16.240  16.320  36.776  1.00 30.00           N  
ATOM   3626  CA  VAL A 282      15.159  16.269  37.755  1.00 30.00           C  
ATOM   3627  C   VAL A 282      15.449  15.260  38.888  1.00 30.00           C  
ATOM   3628  O   VAL A 282      15.303  15.614  40.055  1.00 30.00           O  
ATOM   3629  CB  VAL A 282      13.798  15.960  37.060  1.00 30.00           C  
ATOM   3630  CG1 VAL A 282      12.636  15.592  38.004  1.00110.00           C  
ATOM   3631  CG2 VAL A 282      13.359  17.148  36.183  1.00110.00           C  
ATOM   3632  H   VAL A 282      15.990  16.098  35.818  1.00  0.00           H  
ATOM   3633  HA  VAL A 282      15.093  17.259  38.213  1.00  0.00           H  
ATOM   3634  HB  VAL A 282      13.949  15.107  36.396  1.00  0.00           H  
ATOM   3635 HG11 VAL A 282      11.704  15.465  37.452  1.00  0.00           H  
ATOM   3636 HG12 VAL A 282      12.810  14.659  38.540  1.00  0.00           H  
ATOM   3637 HG13 VAL A 282      12.478  16.381  38.737  1.00  0.00           H  
ATOM   3638 HG21 VAL A 282      12.473  16.903  35.597  1.00  0.00           H  
ATOM   3639 HG22 VAL A 282      13.122  18.021  36.792  1.00  0.00           H  
ATOM   3640 HG23 VAL A 282      14.135  17.452  35.482  1.00  0.00           H  
ATOM   3641  N   CYS A 283      15.915  14.054  38.531  1.00 30.00           N  
ATOM   3642  CA  CYS A 283      16.292  12.979  39.452  1.00 30.00           C  
ATOM   3643  C   CYS A 283      17.352  13.426  40.482  1.00 30.00           C  
ATOM   3644  O   CYS A 283      17.168  13.197  41.678  1.00 30.00           O  
ATOM   3645  CB  CYS A 283      16.717  11.715  38.669  1.00 30.00           C  
ATOM   3646  SG  CYS A 283      17.050  10.266  39.718  1.00110.00           S  
ATOM   3647  H   CYS A 283      15.999  13.840  37.540  1.00  0.00           H  
ATOM   3648  HA  CYS A 283      15.389  12.730  40.013  1.00  0.00           H  
ATOM   3649  HB2 CYS A 283      15.931  11.432  37.968  1.00  0.00           H  
ATOM   3650  HB3 CYS A 283      17.607  11.920  38.075  1.00  0.00           H  
ATOM   3651  HG  CYS A 283      15.779  10.068  40.088  1.00  0.00           H  
ATOM   3652  N   CYS A 284      18.412  14.093  40.008  1.00 30.00           N  
ATOM   3653  CA  CYS A 284      19.490  14.615  40.843  1.00 30.00           C  
ATOM   3654  C   CYS A 284      19.030  15.756  41.769  1.00 30.00           C  
ATOM   3655  O   CYS A 284      19.299  15.694  42.970  1.00 30.00           O  
ATOM   3656  CB  CYS A 284      20.697  15.072  40.003  1.00 30.00           C  
ATOM   3657  SG  CYS A 284      21.567  13.629  39.316  1.00 30.00           S  
ATOM   3658  H   CYS A 284      18.516  14.226  39.006  1.00  0.00           H  
ATOM   3659  HA  CYS A 284      19.828  13.804  41.491  1.00  0.00           H  
ATOM   3660  HB2 CYS A 284      20.387  15.740  39.198  1.00  0.00           H  
ATOM   3661  HB3 CYS A 284      21.405  15.626  40.619  1.00  0.00           H  
ATOM   3662  HG  CYS A 284      22.090  13.244  40.490  1.00  0.00           H  
ATOM   3663  N   TRP A 285      18.381  16.787  41.208  1.00 30.00           N  
ATOM   3664  CA  TRP A 285      18.232  18.072  41.894  1.00 30.00           C  
ATOM   3665  C   TRP A 285      16.844  18.368  42.475  1.00 30.00           C  
ATOM   3666  O   TRP A 285      16.787  19.081  43.480  1.00 30.00           O  
ATOM   3667  CB  TRP A 285      18.725  19.203  40.980  1.00 30.00           C  
ATOM   3668  CG  TRP A 285      20.215  19.285  40.877  1.00 30.00           C  
ATOM   3669  CD1 TRP A 285      20.976  18.913  39.823  1.00 30.00           C  
ATOM   3670  CD2 TRP A 285      21.146  19.704  41.918  1.00 30.00           C  
ATOM   3671  CE2 TRP A 285      22.470  19.650  41.392  1.00 30.00           C  
ATOM   3672  CE3 TRP A 285      20.999  20.130  43.259  1.00 30.00           C  
ATOM   3673  NE1 TRP A 285      22.305  19.151  40.117  1.00 30.00           N  
ATOM   3674  CZ2 TRP A 285      23.590  20.045  42.147  1.00 30.00           C  
ATOM   3675  CZ3 TRP A 285      22.113  20.510  44.032  1.00 30.00           C  
ATOM   3676  CH2 TRP A 285      23.404  20.475  43.474  1.00 30.00           C  
ATOM   3677  H   TRP A 285      18.162  16.769  40.216  1.00  0.00           H  
ATOM   3678  HA  TRP A 285      18.880  18.099  42.773  1.00  0.00           H  
ATOM   3679  HB2 TRP A 285      18.287  19.123  39.985  1.00  0.00           H  
ATOM   3680  HB3 TRP A 285      18.401  20.166  41.377  1.00  0.00           H  
ATOM   3681  HD1 TRP A 285      20.585  18.527  38.891  1.00  0.00           H  
ATOM   3682  HE1 TRP A 285      23.052  18.988  39.450  1.00  0.00           H  
ATOM   3683  HE3 TRP A 285      20.012  20.173  43.696  1.00  0.00           H  
ATOM   3684  HZ2 TRP A 285      24.583  19.996  41.722  1.00  0.00           H  
ATOM   3685  HZ3 TRP A 285      21.976  20.835  45.054  1.00  0.00           H  
ATOM   3686  HH2 TRP A 285      24.248  20.767  44.076  1.00  0.00           H  
ATOM   3687  N   LEU A 286      15.758  17.818  41.907  1.00 30.00           N  
ATOM   3688  CA  LEU A 286      14.398  18.069  42.411  1.00 30.00           C  
ATOM   3689  C   LEU A 286      14.165  17.661  43.888  1.00 30.00           C  
ATOM   3690  O   LEU A 286      13.581  18.473  44.608  1.00 30.00           O  
ATOM   3691  CB  LEU A 286      13.315  17.517  41.445  1.00 30.00           C  
ATOM   3692  CG  LEU A 286      11.860  17.956  41.747  1.00 30.00           C  
ATOM   3693  CD1 LEU A 286      11.639  19.468  41.563  1.00 30.00           C  
ATOM   3694  CD2 LEU A 286      10.835  17.149  40.930  1.00 30.00           C  
ATOM   3695  H   LEU A 286      15.849  17.157  41.142  1.00  0.00           H  
ATOM   3696  HA  LEU A 286      14.291  19.154  42.403  1.00  0.00           H  
ATOM   3697  HB2 LEU A 286      13.561  17.803  40.421  1.00  0.00           H  
ATOM   3698  HB3 LEU A 286      13.349  16.430  41.467  1.00  0.00           H  
ATOM   3699  HG  LEU A 286      11.653  17.715  42.788  1.00  0.00           H  
ATOM   3700 HD11 LEU A 286      10.608  19.696  41.289  1.00  0.00           H  
ATOM   3701 HD12 LEU A 286      11.849  20.008  42.487  1.00  0.00           H  
ATOM   3702 HD13 LEU A 286      12.274  19.878  40.780  1.00  0.00           H  
ATOM   3703 HD21 LEU A 286       9.932  16.969  41.515  1.00  0.00           H  
ATOM   3704 HD22 LEU A 286      10.536  17.671  40.019  1.00  0.00           H  
ATOM   3705 HD23 LEU A 286      11.216  16.171  40.637  1.00  0.00           H  
ATOM   3706  N   PRO A 287      14.683  16.495  44.358  1.00 30.00           N  
ATOM   3707  CA  PRO A 287      14.604  16.134  45.787  1.00 30.00           C  
ATOM   3708  C   PRO A 287      15.224  17.168  46.745  1.00 30.00           C  
ATOM   3709  O   PRO A 287      14.583  17.531  47.729  1.00 30.00           O  
ATOM   3710  CB  PRO A 287      15.305  14.764  45.869  1.00 30.00           C  
ATOM   3711  CG  PRO A 287      15.161  14.174  44.478  1.00 30.00           C  
ATOM   3712  CD  PRO A 287      15.277  15.399  43.584  1.00 30.00           C  
ATOM   3713  HA  PRO A 287      13.547  16.012  46.030  1.00  0.00           H  
ATOM   3714  HB2 PRO A 287      16.365  14.875  46.106  1.00  0.00           H  
ATOM   3715  HB3 PRO A 287      14.867  14.118  46.629  1.00  0.00           H  
ATOM   3716  HG2 PRO A 287      15.897  13.402  44.252  1.00  0.00           H  
ATOM   3717  HG3 PRO A 287      14.168  13.735  44.368  1.00  0.00           H  
ATOM   3718  HD2 PRO A 287      16.328  15.618  43.396  1.00  0.00           H  
ATOM   3719  HD3 PRO A 287      14.791  15.222  42.626  1.00  0.00           H  
ATOM   3720  N   PHE A 288      16.442  17.636  46.438  1.00 30.00           N  
ATOM   3721  CA  PHE A 288      17.182  18.587  47.268  1.00 30.00           C  
ATOM   3722  C   PHE A 288      16.484  19.953  47.402  1.00 30.00           C  
ATOM   3723  O   PHE A 288      16.286  20.435  48.519  1.00 30.00           O  
ATOM   3724  CB  PHE A 288      18.648  18.691  46.786  1.00 30.00           C  
ATOM   3725  CG  PHE A 288      19.497  19.710  47.528  1.00 30.00           C  
ATOM   3726  CD1 PHE A 288      19.893  19.462  48.859  1.00 30.00           C  
ATOM   3727  CD2 PHE A 288      19.756  20.975  46.959  1.00 30.00           C  
ATOM   3728  CE1 PHE A 288      20.566  20.441  49.574  1.00 30.00           C  
ATOM   3729  CE2 PHE A 288      20.443  21.936  47.688  1.00 30.00           C  
ATOM   3730  CZ  PHE A 288      20.848  21.670  48.990  1.00 30.00           C  
ATOM   3731  H   PHE A 288      16.892  17.334  45.586  1.00  0.00           H  
ATOM   3732  HA  PHE A 288      17.212  18.166  48.275  1.00  0.00           H  
ATOM   3733  HB2 PHE A 288      19.130  17.721  46.908  1.00  0.00           H  
ATOM   3734  HB3 PHE A 288      18.683  18.908  45.717  1.00  0.00           H  
ATOM   3735  HD1 PHE A 288      19.673  18.516  49.334  1.00  0.00           H  
ATOM   3736  HD2 PHE A 288      19.417  21.210  45.959  1.00  0.00           H  
ATOM   3737  HE1 PHE A 288      20.875  20.242  50.591  1.00  0.00           H  
ATOM   3738  HE2 PHE A 288      20.648  22.900  47.243  1.00  0.00           H  
ATOM   3739  HZ  PHE A 288      21.378  22.423  49.556  1.00  0.00           H  
ATOM   3740  N   PHE A 289      16.086  20.548  46.271  1.00 30.00           N  
ATOM   3741  CA  PHE A 289      15.427  21.855  46.270  1.00 30.00           C  
ATOM   3742  C   PHE A 289      14.001  21.846  46.850  1.00 30.00           C  
ATOM   3743  O   PHE A 289      13.606  22.838  47.464  1.00 30.00           O  
ATOM   3744  CB  PHE A 289      15.527  22.528  44.892  1.00 30.00           C  
ATOM   3745  CG  PHE A 289      16.904  23.107  44.599  1.00 30.00           C  
ATOM   3746  CD1 PHE A 289      17.803  22.445  43.736  1.00 30.00           C  
ATOM   3747  CD2 PHE A 289      17.342  24.259  45.285  1.00 30.00           C  
ATOM   3748  CE1 PHE A 289      19.068  22.975  43.515  1.00 30.00           C  
ATOM   3749  CE2 PHE A 289      18.617  24.762  45.064  1.00 30.00           C  
ATOM   3750  CZ  PHE A 289      19.473  24.129  44.174  1.00 30.00           C  
ATOM   3751  H   PHE A 289      16.267  20.116  45.372  1.00  0.00           H  
ATOM   3752  HA  PHE A 289      15.990  22.492  46.956  1.00  0.00           H  
ATOM   3753  HB2 PHE A 289      15.248  21.824  44.107  1.00  0.00           H  
ATOM   3754  HB3 PHE A 289      14.807  23.346  44.828  1.00  0.00           H  
ATOM   3755  HD1 PHE A 289      17.499  21.550  43.215  1.00  0.00           H  
ATOM   3756  HD2 PHE A 289      16.691  24.749  45.993  1.00  0.00           H  
ATOM   3757  HE1 PHE A 289      19.740  22.492  42.821  1.00  0.00           H  
ATOM   3758  HE2 PHE A 289      18.945  25.646  45.593  1.00  0.00           H  
ATOM   3759  HZ  PHE A 289      20.464  24.526  44.001  1.00  0.00           H  
ATOM   3760  N   ILE A 290      13.275  20.724  46.731  1.00 30.00           N  
ATOM   3761  CA  ILE A 290      12.000  20.515  47.426  1.00 30.00           C  
ATOM   3762  C   ILE A 290      12.173  20.470  48.958  1.00 30.00           C  
ATOM   3763  O   ILE A 290      11.389  21.092  49.675  1.00 30.00           O  
ATOM   3764  CB  ILE A 290      11.243  19.251  46.899  1.00 30.00           C  
ATOM   3765  CG1 ILE A 290      10.564  19.602  45.555  1.00 30.00           C  
ATOM   3766  CG2 ILE A 290      10.216  18.612  47.867  1.00 30.00           C  
ATOM   3767  CD1 ILE A 290       9.862  18.428  44.857  1.00 30.00           C  
ATOM   3768  H   ILE A 290      13.626  19.945  46.185  1.00  0.00           H  
ATOM   3769  HA  ILE A 290      11.375  21.387  47.224  1.00  0.00           H  
ATOM   3770  HB  ILE A 290      11.989  18.480  46.702  1.00  0.00           H  
ATOM   3771 HG12 ILE A 290       9.833  20.394  45.720  1.00  0.00           H  
ATOM   3772 HG13 ILE A 290      11.300  20.028  44.872  1.00  0.00           H  
ATOM   3773 HG21 ILE A 290       9.729  17.743  47.427  1.00  0.00           H  
ATOM   3774 HG22 ILE A 290      10.679  18.251  48.785  1.00  0.00           H  
ATOM   3775 HG23 ILE A 290       9.438  19.321  48.142  1.00  0.00           H  
ATOM   3776 HD11 ILE A 290       9.708  18.645  43.800  1.00  0.00           H  
ATOM   3777 HD12 ILE A 290      10.449  17.512  44.928  1.00  0.00           H  
ATOM   3778 HD13 ILE A 290       8.880  18.238  45.290  1.00  0.00           H  
ATOM   3779  N   LEU A 291      13.213  19.774  49.438  1.00 30.00           N  
ATOM   3780  CA  LEU A 291      13.547  19.692  50.862  1.00 30.00           C  
ATOM   3781  C   LEU A 291      13.948  21.052  51.466  1.00 30.00           C  
ATOM   3782  O   LEU A 291      13.680  21.270  52.648  1.00 30.00           O  
ATOM   3783  CB  LEU A 291      14.625  18.606  51.101  1.00 30.00           C  
ATOM   3784  CG  LEU A 291      14.063  17.248  51.578  1.00110.00           C  
ATOM   3785  CD1 LEU A 291      13.119  16.574  50.569  1.00110.00           C  
ATOM   3786  CD2 LEU A 291      15.191  16.298  52.024  1.00110.00           C  
ATOM   3787  H   LEU A 291      13.807  19.254  48.801  1.00  0.00           H  
ATOM   3788  HA  LEU A 291      12.638  19.396  51.389  1.00  0.00           H  
ATOM   3789  HB2 LEU A 291      15.249  18.475  50.216  1.00  0.00           H  
ATOM   3790  HB3 LEU A 291      15.311  18.953  51.876  1.00  0.00           H  
ATOM   3791  HG  LEU A 291      13.445  17.447  52.451  1.00  0.00           H  
ATOM   3792 HD11 LEU A 291      12.573  15.752  51.034  1.00  0.00           H  
ATOM   3793 HD12 LEU A 291      12.377  17.265  50.172  1.00  0.00           H  
ATOM   3794 HD13 LEU A 291      13.669  16.169  49.723  1.00  0.00           H  
ATOM   3795 HD21 LEU A 291      15.053  15.292  51.633  1.00  0.00           H  
ATOM   3796 HD22 LEU A 291      16.174  16.641  51.698  1.00  0.00           H  
ATOM   3797 HD23 LEU A 291      15.225  16.209  53.110  1.00  0.00           H  
ATOM   3798  N   ASN A 292      14.524  21.954  50.656  1.00 30.00           N  
ATOM   3799  CA  ASN A 292      14.787  23.351  51.027  1.00 30.00           C  
ATOM   3800  C   ASN A 292      13.472  24.112  51.264  1.00 30.00           C  
ATOM   3801  O   ASN A 292      13.259  24.585  52.380  1.00 30.00           O  
ATOM   3802  CB  ASN A 292      15.662  24.066  49.967  1.00 30.00           C  
ATOM   3803  CG  ASN A 292      17.159  23.796  50.109  1.00 30.00           C  
ATOM   3804  ND2 ASN A 292      17.686  22.793  49.418  1.00 30.00           N  
ATOM   3805  OD1 ASN A 292      17.849  24.495  50.847  1.00 30.00           O  
ATOM   3806  H   ASN A 292      14.720  21.678  49.703  1.00  0.00           H  
ATOM   3807  HA  ASN A 292      15.354  23.289  51.959  1.00  0.00           H  
ATOM   3808  HB2 ASN A 292      15.328  23.868  48.951  1.00  0.00           H  
ATOM   3809  HB3 ASN A 292      15.554  25.146  50.089  1.00  0.00           H  
ATOM   3810 HD21 ASN A 292      17.112  22.127  48.910  1.00  0.00           H  
ATOM   3811 HD22 ASN A 292      18.677  22.596  49.467  1.00  0.00           H  
ATOM   3812  N   CYS A 293      12.609  24.211  50.244  1.00110.00           N  
ATOM   3813  CA  CYS A 293      11.387  25.015  50.296  1.00110.00           C  
ATOM   3814  C   CYS A 293      10.398  24.571  49.201  1.00110.00           C  
ATOM   3815  O   CYS A 293      10.821  24.206  48.101  1.00110.00           O  
ATOM   3816  CB  CYS A 293      11.693  26.533  50.228  1.00110.00           C  
ATOM   3817  SG  CYS A 293      12.489  27.042  48.670  1.00110.00           S  
ATOM   3818  H   CYS A 293      12.805  23.783  49.344  1.00  0.00           H  
ATOM   3819  HA  CYS A 293      10.906  24.826  51.258  1.00  0.00           H  
ATOM   3820  HB2 CYS A 293      10.768  27.101  50.335  1.00  0.00           H  
ATOM   3821  HB3 CYS A 293      12.334  26.842  51.053  1.00  0.00           H  
ATOM   3822  HG  CYS A 293      12.727  28.299  49.057  1.00  0.00           H  
ATOM   3823  N   ILE A 294       9.097  24.658  49.511  1.00110.00           N  
ATOM   3824  CA  ILE A 294       7.987  24.476  48.578  1.00110.00           C  
ATOM   3825  C   ILE A 294       6.669  24.912  49.262  1.00110.00           C  
ATOM   3826  O   ILE A 294       6.155  24.185  50.109  1.00110.00           O  
ATOM   3827  CB  ILE A 294       7.879  23.028  47.972  1.00110.00           C  
ATOM   3828  CG1 ILE A 294       6.676  22.851  47.014  1.00110.00           C  
ATOM   3829  CG2 ILE A 294       7.926  21.889  49.011  1.00110.00           C  
ATOM   3830  CD1 ILE A 294       6.734  21.579  46.154  1.00110.00           C  
ATOM   3831  H   ILE A 294       8.824  24.951  50.441  1.00  0.00           H  
ATOM   3832  HA  ILE A 294       8.168  25.159  47.745  1.00  0.00           H  
ATOM   3833  HB  ILE A 294       8.761  22.898  47.344  1.00  0.00           H  
ATOM   3834 HG12 ILE A 294       5.740  22.855  47.574  1.00  0.00           H  
ATOM   3835 HG13 ILE A 294       6.635  23.705  46.338  1.00  0.00           H  
ATOM   3836 HG21 ILE A 294       7.915  20.914  48.530  1.00  0.00           H  
ATOM   3837 HG22 ILE A 294       8.847  21.942  49.582  1.00  0.00           H  
ATOM   3838 HG23 ILE A 294       7.087  21.908  49.704  1.00  0.00           H  
ATOM   3839 HD11 ILE A 294       6.067  21.664  45.296  1.00  0.00           H  
ATOM   3840 HD12 ILE A 294       7.737  21.398  45.771  1.00  0.00           H  
ATOM   3841 HD13 ILE A 294       6.424  20.700  46.720  1.00  0.00           H  
ATOM   3842  N   LEU A 295       6.147  26.090  48.877  1.00110.00           N  
ATOM   3843  CA  LEU A 295       4.790  26.589  49.194  1.00110.00           C  
ATOM   3844  C   LEU A 295       4.569  26.763  50.738  1.00110.00           C  
ATOM   3845  O   LEU A 295       5.563  27.053  51.407  1.00110.00           O  
ATOM   3846  CB  LEU A 295       3.769  25.735  48.376  1.00110.00           C  
ATOM   3847  CG  LEU A 295       4.051  25.650  46.853  1.00110.00           C  
ATOM   3848  CD1 LEU A 295       3.079  24.668  46.166  1.00110.00           C  
ATOM   3849  CD2 LEU A 295       4.058  27.036  46.171  1.00110.00           C  
ATOM   3850  H   LEU A 295       6.675  26.666  48.238  1.00  0.00           H  
ATOM   3851  HA  LEU A 295       4.751  27.607  48.809  1.00  0.00           H  
ATOM   3852  HB2 LEU A 295       3.723  24.732  48.803  1.00  0.00           H  
ATOM   3853  HB3 LEU A 295       2.766  26.137  48.436  1.00  0.00           H  
ATOM   3854  HG  LEU A 295       5.043  25.227  46.712  1.00  0.00           H  
ATOM   3855 HD11 LEU A 295       3.627  23.910  45.605  1.00  0.00           H  
ATOM   3856 HD12 LEU A 295       2.453  24.138  46.885  1.00  0.00           H  
ATOM   3857 HD13 LEU A 295       2.402  25.160  45.467  1.00  0.00           H  
ATOM   3858 HD21 LEU A 295       3.549  27.034  45.207  1.00  0.00           H  
ATOM   3859 HD22 LEU A 295       3.575  27.799  46.781  1.00  0.00           H  
ATOM   3860 HD23 LEU A 295       5.080  27.368  45.983  1.00  0.00           H  
ATOM   3861  N   PRO A 296       3.339  26.679  51.318  1.00110.00           N  
ATOM   3862  CA  PRO A 296       3.162  26.647  52.794  1.00110.00           C  
ATOM   3863  C   PRO A 296       3.795  25.452  53.536  1.00110.00           C  
ATOM   3864  O   PRO A 296       4.344  24.543  52.915  1.00110.00           O  
ATOM   3865  CB  PRO A 296       1.634  26.666  52.988  1.00110.00           C  
ATOM   3866  CG  PRO A 296       1.114  27.391  51.765  1.00110.00           C  
ATOM   3867  CD  PRO A 296       2.041  26.885  50.670  1.00110.00           C  
ATOM   3868  HA  PRO A 296       3.587  27.570  53.192  1.00  0.00           H  
ATOM   3869  HB2 PRO A 296       1.235  25.649  53.005  1.00  0.00           H  
ATOM   3870  HB3 PRO A 296       1.333  27.153  53.916  1.00  0.00           H  
ATOM   3871  HG2 PRO A 296       0.059  27.203  51.562  1.00  0.00           H  
ATOM   3872  HG3 PRO A 296       1.246  28.467  51.893  1.00  0.00           H  
ATOM   3873  HD2 PRO A 296       1.672  25.928  50.300  1.00  0.00           H  
ATOM   3874  HD3 PRO A 296       2.081  27.608  49.854  1.00  0.00           H  
ATOM   3875  N   PHE A 297       3.669  25.471  54.872  1.00110.00           N  
ATOM   3876  CA  PHE A 297       4.123  24.423  55.790  1.00110.00           C  
ATOM   3877  C   PHE A 297       3.488  23.045  55.527  1.00110.00           C  
ATOM   3878  O   PHE A 297       2.360  22.783  55.943  1.00110.00           O  
ATOM   3879  CB  PHE A 297       4.082  24.898  57.262  1.00110.00           C  
ATOM   3880  CG  PHE A 297       2.849  25.650  57.738  1.00110.00           C  
ATOM   3881  CD1 PHE A 297       2.784  27.054  57.602  1.00110.00           C  
ATOM   3882  CD2 PHE A 297       1.715  24.955  58.210  1.00110.00           C  
ATOM   3883  CE1 PHE A 297       1.639  27.737  57.989  1.00110.00           C  
ATOM   3884  CE2 PHE A 297       0.579  25.657  58.591  1.00110.00           C  
ATOM   3885  CZ  PHE A 297       0.544  27.042  58.487  1.00110.00           C  
ATOM   3886  H   PHE A 297       3.150  26.219  55.308  1.00  0.00           H  
ATOM   3887  HA  PHE A 297       5.180  24.274  55.592  1.00  0.00           H  
ATOM   3888  HB2 PHE A 297       4.227  24.044  57.923  1.00  0.00           H  
ATOM   3889  HB3 PHE A 297       4.945  25.537  57.442  1.00  0.00           H  
ATOM   3890  HD1 PHE A 297       3.629  27.607  57.214  1.00  0.00           H  
ATOM   3891  HD2 PHE A 297       1.727  23.876  58.287  1.00  0.00           H  
ATOM   3892  HE1 PHE A 297       1.598  28.814  57.900  1.00  0.00           H  
ATOM   3893  HE2 PHE A 297      -0.283  25.123  58.966  1.00  0.00           H  
ATOM   3894  HZ  PHE A 297      -0.345  27.581  58.785  1.00  0.00           H  
ATOM   3895  N   CYS A 298       4.232  22.205  54.800  1.00110.00           N  
ATOM   3896  CA  CYS A 298       3.805  20.884  54.339  1.00110.00           C  
ATOM   3897  C   CYS A 298       4.933  19.838  54.450  1.00110.00           C  
ATOM   3898  O   CYS A 298       4.675  18.661  54.191  1.00110.00           O  
ATOM   3899  CB  CYS A 298       3.172  20.954  52.931  1.00110.00           C  
ATOM   3900  SG  CYS A 298       4.367  21.473  51.657  1.00110.00           S  
ATOM   3901  H   CYS A 298       5.081  22.567  54.386  1.00  0.00           H  
ATOM   3902  HA  CYS A 298       3.030  20.518  55.015  1.00  0.00           H  
ATOM   3903  HB2 CYS A 298       2.776  19.978  52.650  1.00  0.00           H  
ATOM   3904  HB3 CYS A 298       2.327  21.643  52.929  1.00  0.00           H  
ATOM   3905  HG  CYS A 298       4.439  22.757  52.051  1.00  0.00           H  
ATOM   3906  N   GLY A 299       6.135  20.247  54.885  1.00110.00           N  
ATOM   3907  CA  GLY A 299       7.198  19.313  55.245  1.00110.00           C  
ATOM   3908  C   GLY A 299       8.594  19.860  54.939  1.00110.00           C  
ATOM   3909  O   GLY A 299       9.541  19.376  55.546  1.00110.00           O  
ATOM   3910  H   GLY A 299       6.284  21.220  55.107  1.00  0.00           H  
ATOM   3911  HA2 GLY A 299       7.122  19.097  56.310  1.00  0.00           H  
ATOM   3912  HA3 GLY A 299       7.102  18.359  54.723  1.00  0.00           H  
ATOM   3913  N   SER A 300       8.759  20.838  54.036  1.00110.00           N  
ATOM   3914  CA  SER A 300      10.065  21.391  53.646  1.00110.00           C  
ATOM   3915  C   SER A 300      10.762  22.193  54.769  1.00110.00           C  
ATOM   3916  O   SER A 300      10.082  22.749  55.628  1.00110.00           O  
ATOM   3917  CB  SER A 300       9.876  22.184  52.345  1.00110.00           C  
ATOM   3918  OG  SER A 300       8.907  23.217  52.463  1.00110.00           O  
ATOM   3919  H   SER A 300       7.960  21.254  53.584  1.00  0.00           H  
ATOM   3920  HA  SER A 300      10.716  20.552  53.401  1.00  0.00           H  
ATOM   3921  HB2 SER A 300      10.829  22.606  52.024  1.00  0.00           H  
ATOM   3922  HB3 SER A 300       9.570  21.491  51.564  1.00  0.00           H  
ATOM   3923  HG  SER A 300       8.221  23.054  51.799  1.00  0.00           H  
ATOM   3924  N   GLY A 301      12.103  22.232  54.763  1.00110.00           N  
ATOM   3925  CA  GLY A 301      12.927  22.697  55.884  1.00110.00           C  
ATOM   3926  C   GLY A 301      12.741  24.186  56.214  1.00110.00           C  
ATOM   3927  O   GLY A 301      12.762  24.552  57.389  1.00110.00           O  
ATOM   3928  H   GLY A 301      12.616  21.807  53.990  1.00  0.00           H  
ATOM   3929  HA2 GLY A 301      12.696  22.099  56.768  1.00  0.00           H  
ATOM   3930  HA3 GLY A 301      13.976  22.517  55.647  1.00  0.00           H  
ATOM   3931  N   GLU A 302      12.541  25.040  55.199  1.00 30.00           N  
ATOM   3932  CA  GLU A 302      12.240  26.465  55.366  1.00 30.00           C  
ATOM   3933  C   GLU A 302      10.869  26.689  56.029  1.00 30.00           C  
ATOM   3934  O   GLU A 302      10.753  27.524  56.927  1.00 30.00           O  
ATOM   3935  CB  GLU A 302      12.404  27.169  53.995  1.00 30.00           C  
ATOM   3936  CG  GLU A 302      12.050  28.673  53.903  1.00110.00           C  
ATOM   3937  CD  GLU A 302      10.576  28.965  53.622  1.00110.00           C  
ATOM   3938  OE1 GLU A 302      10.099  28.574  52.540  1.00110.00           O  
ATOM   3939  OE2 GLU A 302       9.927  29.586  54.489  1.00110.00           O1-
ATOM   3940  H   GLU A 302      12.604  24.700  54.244  1.00  0.00           H  
ATOM   3941  HA  GLU A 302      12.990  26.886  56.039  1.00  0.00           H  
ATOM   3942  HB2 GLU A 302      13.439  27.053  53.671  1.00  0.00           H  
ATOM   3943  HB3 GLU A 302      11.807  26.628  53.260  1.00  0.00           H  
ATOM   3944  HG2 GLU A 302      12.366  29.181  54.812  1.00  0.00           H  
ATOM   3945  HG3 GLU A 302      12.625  29.124  53.094  1.00  0.00           H  
ATOM   3946  N   THR A 303       9.870  25.929  55.576  1.00 30.00           N  
ATOM   3947  CA  THR A 303       8.475  26.121  55.942  1.00 30.00           C  
ATOM   3948  C   THR A 303       8.135  25.419  57.277  1.00 30.00           C  
ATOM   3949  O   THR A 303       7.420  25.990  58.101  1.00 30.00           O  
ATOM   3950  CB  THR A 303       7.550  25.596  54.806  1.00 30.00           C  
ATOM   3951  CG2 THR A 303       7.896  26.163  53.425  1.00110.00           C  
ATOM   3952  OG1 THR A 303       7.511  24.180  54.683  1.00110.00           O  
ATOM   3953  H   THR A 303      10.052  25.206  54.896  1.00  0.00           H  
ATOM   3954  HA  THR A 303       8.284  27.190  56.064  1.00  0.00           H  
ATOM   3955  HB  THR A 303       6.539  25.932  55.036  1.00  0.00           H  
ATOM   3956  HG1 THR A 303       8.134  23.911  53.981  1.00  0.00           H  
ATOM   3957 HG21 THR A 303       7.258  25.724  52.659  1.00  0.00           H  
ATOM   3958 HG22 THR A 303       7.752  27.244  53.400  1.00  0.00           H  
ATOM   3959 HG23 THR A 303       8.926  25.963  53.130  1.00  0.00           H  
ATOM   3960  N   GLN A 304       8.672  24.210  57.477  1.00 30.00           N  
ATOM   3961  CA  GLN A 304       8.402  23.311  58.587  1.00 30.00           C  
ATOM   3962  C   GLN A 304       9.769  22.984  59.235  1.00 30.00           C  
ATOM   3963  O   GLN A 304      10.450  22.064  58.770  1.00 30.00           O  
ATOM   3964  CB  GLN A 304       7.699  22.060  57.999  1.00 30.00           C  
ATOM   3965  CG  GLN A 304       7.080  21.107  59.040  1.00 30.00           C  
ATOM   3966  CD  GLN A 304       5.740  21.601  59.576  1.00 30.00           C  
ATOM   3967  NE2 GLN A 304       4.700  21.554  58.753  1.00 30.00           N  
ATOM   3968  OE1 GLN A 304       5.636  22.016  60.726  1.00 30.00           O  
ATOM   3969  H   GLN A 304       9.247  23.802  56.738  1.00  0.00           H  
ATOM   3970  HA  GLN A 304       7.720  23.769  59.300  1.00  0.00           H  
ATOM   3971  HB2 GLN A 304       6.927  22.371  57.294  1.00  0.00           H  
ATOM   3972  HB3 GLN A 304       8.409  21.492  57.397  1.00  0.00           H  
ATOM   3973  HG2 GLN A 304       6.916  20.129  58.587  1.00  0.00           H  
ATOM   3974  HG3 GLN A 304       7.763  20.943  59.874  1.00  0.00           H  
ATOM   3975 HE21 GLN A 304       4.784  21.158  57.830  1.00  0.00           H  
ATOM   3976 HE22 GLN A 304       3.785  21.840  59.072  1.00  0.00           H  
ATOM   3977  N   PRO A 305      10.189  23.753  60.267  1.00 30.00           N  
ATOM   3978  CA  PRO A 305      11.495  23.529  60.914  1.00 30.00           C  
ATOM   3979  C   PRO A 305      11.547  22.200  61.695  1.00 30.00           C  
ATOM   3980  O   PRO A 305      10.552  21.811  62.308  1.00 30.00           O  
ATOM   3981  CB  PRO A 305      11.666  24.761  61.819  1.00 30.00           C  
ATOM   3982  CG  PRO A 305      10.250  25.209  62.144  1.00110.00           C  
ATOM   3983  CD  PRO A 305       9.479  24.886  60.868  1.00110.00           C  
ATOM   3984  HA  PRO A 305      12.282  23.526  60.156  1.00  0.00           H  
ATOM   3985  HB2 PRO A 305      12.257  24.566  62.715  1.00  0.00           H  
ATOM   3986  HB3 PRO A 305      12.179  25.545  61.260  1.00  0.00           H  
ATOM   3987  HG2 PRO A 305       9.861  24.605  62.965  1.00  0.00           H  
ATOM   3988  HG3 PRO A 305      10.180  26.256  62.440  1.00  0.00           H  
ATOM   3989  HD2 PRO A 305       8.437  24.673  61.109  1.00  0.00           H  
ATOM   3990  HD3 PRO A 305       9.508  25.728  60.173  1.00  0.00           H  
ATOM   3991  N   PHE A 306      12.708  21.532  61.643  1.00 30.00           N  
ATOM   3992  CA  PHE A 306      13.002  20.233  62.269  1.00 30.00           C  
ATOM   3993  C   PHE A 306      12.165  19.080  61.668  1.00 30.00           C  
ATOM   3994  O   PHE A 306      11.716  18.193  62.395  1.00 30.00           O  
ATOM   3995  CB  PHE A 306      12.918  20.296  63.819  1.00 30.00           C  
ATOM   3996  CG  PHE A 306      13.877  21.267  64.493  1.00110.00           C  
ATOM   3997  CD1 PHE A 306      15.232  20.916  64.676  1.00110.00           C  
ATOM   3998  CD2 PHE A 306      13.456  22.573  64.824  1.00110.00           C  
ATOM   3999  CE1 PHE A 306      16.114  21.829  65.238  1.00110.00           C  
ATOM   4000  CE2 PHE A 306      14.354  23.470  65.385  1.00110.00           C  
ATOM   4001  CZ  PHE A 306      15.676  23.098  65.598  1.00110.00           C  
ATOM   4002  H   PHE A 306      13.480  21.945  61.139  1.00  0.00           H  
ATOM   4003  HA  PHE A 306      14.036  19.999  62.013  1.00  0.00           H  
ATOM   4004  HB2 PHE A 306      11.902  20.531  64.137  1.00  0.00           H  
ATOM   4005  HB3 PHE A 306      13.123  19.307  64.232  1.00  0.00           H  
ATOM   4006  HD1 PHE A 306      15.587  19.935  64.390  1.00  0.00           H  
ATOM   4007  HD2 PHE A 306      12.432  22.876  64.654  1.00  0.00           H  
ATOM   4008  HE1 PHE A 306      17.149  21.553  65.393  1.00  0.00           H  
ATOM   4009  HE2 PHE A 306      14.025  24.465  65.653  1.00  0.00           H  
ATOM   4010  HZ  PHE A 306      16.370  23.803  66.034  1.00  0.00           H  
ATOM   4011  N   CYS A 307      11.963  19.120  60.343  1.00 30.00           N  
ATOM   4012  CA  CYS A 307      11.179  18.136  59.587  1.00 30.00           C  
ATOM   4013  C   CYS A 307      12.056  17.358  58.577  1.00 30.00           C  
ATOM   4014  O   CYS A 307      11.659  16.278  58.140  1.00 30.00           O  
ATOM   4015  CB  CYS A 307       9.975  18.826  58.911  1.00 30.00           C  
ATOM   4016  SG  CYS A 307       8.696  17.651  58.368  1.00110.00           S  
ATOM   4017  H   CYS A 307      12.294  19.924  59.829  1.00  0.00           H  
ATOM   4018  HA  CYS A 307      10.777  17.387  60.271  1.00  0.00           H  
ATOM   4019  HB2 CYS A 307       9.507  19.505  59.622  1.00  0.00           H  
ATOM   4020  HB3 CYS A 307      10.299  19.433  58.066  1.00  0.00           H  
ATOM   4021  HG  CYS A 307       9.454  17.066  57.431  1.00  0.00           H  
ATOM   4022  N   ILE A 308      13.241  17.890  58.246  1.00 30.00           N  
ATOM   4023  CA  ILE A 308      14.262  17.249  57.416  1.00 30.00           C  
ATOM   4024  C   ILE A 308      15.455  16.925  58.330  1.00 30.00           C  
ATOM   4025  O   ILE A 308      15.855  17.774  59.131  1.00 30.00           O  
ATOM   4026  CB  ILE A 308      14.734  18.183  56.245  1.00 30.00           C  
ATOM   4027  CG1 ILE A 308      13.763  18.138  55.053  1.00 30.00           C  
ATOM   4028  CG2 ILE A 308      16.141  17.895  55.674  1.00 30.00           C  
ATOM   4029  CD1 ILE A 308      12.366  18.674  55.325  1.00 30.00           C  
ATOM   4030  H   ILE A 308      13.549  18.728  58.715  1.00  0.00           H  
ATOM   4031  HA  ILE A 308      13.883  16.316  56.993  1.00  0.00           H  
ATOM   4032  HB  ILE A 308      14.756  19.209  56.615  1.00  0.00           H  
ATOM   4033 HG12 ILE A 308      14.175  18.723  54.229  1.00  0.00           H  
ATOM   4034 HG13 ILE A 308      13.685  17.112  54.695  1.00  0.00           H  
ATOM   4035 HG21 ILE A 308      16.357  18.531  54.816  1.00  0.00           H  
ATOM   4036 HG22 ILE A 308      16.927  18.101  56.401  1.00  0.00           H  
ATOM   4037 HG23 ILE A 308      16.242  16.859  55.347  1.00  0.00           H  
ATOM   4038 HD11 ILE A 308      11.907  18.985  54.390  1.00  0.00           H  
ATOM   4039 HD12 ILE A 308      11.727  17.901  55.752  1.00  0.00           H  
ATOM   4040 HD13 ILE A 308      12.373  19.530  56.000  1.00  0.00           H  
ATOM   4041  N   ASP A 309      16.010  15.718  58.181  1.00 30.00           N  
ATOM   4042  CA  ASP A 309      17.244  15.291  58.845  1.00 30.00           C  
ATOM   4043  C   ASP A 309      18.463  15.852  58.103  1.00 30.00           C  
ATOM   4044  O   ASP A 309      18.469  15.900  56.869  1.00 30.00           O  
ATOM   4045  CB  ASP A 309      17.409  13.757  58.968  1.00 30.00           C  
ATOM   4046  CG  ASP A 309      16.205  13.015  59.535  1.00110.00           C  
ATOM   4047  OD1 ASP A 309      15.361  12.555  58.739  1.00110.00           O  
ATOM   4048  OD2 ASP A 309      16.136  12.863  60.771  1.00110.00           O1-
ATOM   4049  H   ASP A 309      15.625  15.073  57.506  1.00  0.00           H  
ATOM   4050  HA  ASP A 309      17.239  15.696  59.859  1.00  0.00           H  
ATOM   4051  HB2 ASP A 309      17.662  13.313  58.005  1.00  0.00           H  
ATOM   4052  HB3 ASP A 309      18.276  13.519  59.588  1.00  0.00           H  
ATOM   4053  N   SER A 310      19.507  16.186  58.867  1.00 30.00           N  
ATOM   4054  CA  SER A 310      20.822  16.600  58.379  1.00 30.00           C  
ATOM   4055  C   SER A 310      21.473  15.551  57.454  1.00 30.00           C  
ATOM   4056  O   SER A 310      22.030  15.915  56.419  1.00 30.00           O  
ATOM   4057  CB  SER A 310      21.690  16.935  59.611  1.00 30.00           C  
ATOM   4058  OG  SER A 310      21.710  15.853  60.537  1.00110.00           O  
ATOM   4059  H   SER A 310      19.466  16.061  59.870  1.00  0.00           H  
ATOM   4060  HA  SER A 310      20.692  17.513  57.793  1.00  0.00           H  
ATOM   4061  HB2 SER A 310      22.709  17.168  59.298  1.00  0.00           H  
ATOM   4062  HB3 SER A 310      21.309  17.827  60.110  1.00  0.00           H  
ATOM   4063  HG  SER A 310      22.206  16.133  61.321  1.00  0.00           H  
ATOM   4064  N   ASN A 311      21.318  14.268  57.813  1.00 30.00           N  
ATOM   4065  CA  ASN A 311      21.756  13.097  57.050  1.00 30.00           C  
ATOM   4066  C   ASN A 311      21.090  13.034  55.661  1.00 30.00           C  
ATOM   4067  O   ASN A 311      21.793  12.944  54.656  1.00 30.00           O  
ATOM   4068  CB  ASN A 311      21.495  11.827  57.899  1.00 30.00           C  
ATOM   4069  CG  ASN A 311      21.964  10.514  57.261  1.00110.00           C  
ATOM   4070  ND2 ASN A 311      23.255  10.375  56.984  1.00110.00           N  
ATOM   4071  OD1 ASN A 311      21.167   9.604  57.044  1.00110.00           O  
ATOM   4072  H   ASN A 311      20.882  14.096  58.708  1.00  0.00           H  
ATOM   4073  HA  ASN A 311      22.832  13.201  56.901  1.00  0.00           H  
ATOM   4074  HB2 ASN A 311      21.996  11.919  58.863  1.00  0.00           H  
ATOM   4075  HB3 ASN A 311      20.430  11.740  58.121  1.00  0.00           H  
ATOM   4076 HD21 ASN A 311      23.927  11.101  57.192  1.00  0.00           H  
ATOM   4077 HD22 ASN A 311      23.600   9.518  56.574  1.00  0.00           H  
ATOM   4078  N   THR A 312      19.757  13.143  55.627  1.00 30.00           N  
ATOM   4079  CA  THR A 312      18.955  13.143  54.405  1.00 30.00           C  
ATOM   4080  C   THR A 312      19.298  14.324  53.471  1.00 30.00           C  
ATOM   4081  O   THR A 312      19.542  14.107  52.285  1.00 30.00           O  
ATOM   4082  CB  THR A 312      17.439  13.177  54.745  1.00 30.00           C  
ATOM   4083  CG2 THR A 312      16.499  13.011  53.540  1.00110.00           C  
ATOM   4084  OG1 THR A 312      17.165  12.135  55.671  1.00110.00           O  
ATOM   4085  H   THR A 312      19.227  13.199  56.483  1.00  0.00           H  
ATOM   4086  HA  THR A 312      19.172  12.219  53.864  1.00  0.00           H  
ATOM   4087  HB  THR A 312      17.198  14.123  55.234  1.00  0.00           H  
ATOM   4088  HG1 THR A 312      16.255  12.227  55.987  1.00  0.00           H  
ATOM   4089 HG21 THR A 312      15.452  13.028  53.844  1.00  0.00           H  
ATOM   4090 HG22 THR A 312      16.630  13.810  52.810  1.00  0.00           H  
ATOM   4091 HG23 THR A 312      16.680  12.068  53.022  1.00  0.00           H  
ATOM   4092  N   PHE A 313      19.400  15.534  54.041  1.00 30.00           N  
ATOM   4093  CA  PHE A 313      19.778  16.764  53.338  1.00 30.00           C  
ATOM   4094  C   PHE A 313      21.168  16.649  52.674  1.00 30.00           C  
ATOM   4095  O   PHE A 313      21.332  17.035  51.516  1.00 30.00           O  
ATOM   4096  CB  PHE A 313      19.701  17.929  54.348  1.00 30.00           C  
ATOM   4097  CG  PHE A 313      19.766  19.336  53.782  1.00110.00           C  
ATOM   4098  CD1 PHE A 313      18.650  19.877  53.109  1.00110.00           C  
ATOM   4099  CD2 PHE A 313      20.961  20.085  53.844  1.00110.00           C  
ATOM   4100  CE1 PHE A 313      18.710  21.162  52.587  1.00110.00           C  
ATOM   4101  CE2 PHE A 313      20.999  21.368  53.314  1.00110.00           C  
ATOM   4102  CZ  PHE A 313      19.876  21.909  52.701  1.00110.00           C  
ATOM   4103  H   PHE A 313      19.203  15.627  55.033  1.00  0.00           H  
ATOM   4104  HA  PHE A 313      19.038  16.931  52.553  1.00  0.00           H  
ATOM   4105  HB2 PHE A 313      18.760  17.861  54.889  1.00  0.00           H  
ATOM   4106  HB3 PHE A 313      20.476  17.816  55.108  1.00  0.00           H  
ATOM   4107  HD1 PHE A 313      17.738  19.304  53.010  1.00  0.00           H  
ATOM   4108  HD2 PHE A 313      21.843  19.674  54.317  1.00  0.00           H  
ATOM   4109  HE1 PHE A 313      17.849  21.581  52.085  1.00  0.00           H  
ATOM   4110  HE2 PHE A 313      21.908  21.948  53.372  1.00  0.00           H  
ATOM   4111  HZ  PHE A 313      19.914  22.908  52.288  1.00  0.00           H  
ATOM   4112  N   ASP A 314      22.119  16.047  53.403  1.00 30.00           N  
ATOM   4113  CA  ASP A 314      23.490  15.793  52.961  1.00 30.00           C  
ATOM   4114  C   ASP A 314      23.551  14.777  51.802  1.00 30.00           C  
ATOM   4115  O   ASP A 314      24.163  15.050  50.770  1.00 30.00           O  
ATOM   4116  CB  ASP A 314      24.376  15.309  54.129  1.00 30.00           C  
ATOM   4117  CG  ASP A 314      25.860  15.429  53.826  1.00110.00           C  
ATOM   4118  OD1 ASP A 314      26.283  16.570  53.551  1.00110.00           O  
ATOM   4119  OD2 ASP A 314      26.586  14.432  53.999  1.00110.00           O1-
ATOM   4120  H   ASP A 314      21.900  15.760  54.351  1.00  0.00           H  
ATOM   4121  HA  ASP A 314      23.879  16.744  52.593  1.00  0.00           H  
ATOM   4122  HB2 ASP A 314      24.179  15.870  55.041  1.00  0.00           H  
ATOM   4123  HB3 ASP A 314      24.147  14.270  54.371  1.00  0.00           H  
ATOM   4124  N   VAL A 315      22.882  13.629  51.969  1.00 30.00           N  
ATOM   4125  CA  VAL A 315      22.777  12.579  50.951  1.00 30.00           C  
ATOM   4126  C   VAL A 315      22.128  13.098  49.647  1.00 30.00           C  
ATOM   4127  O   VAL A 315      22.605  12.787  48.554  1.00 30.00           O  
ATOM   4128  CB  VAL A 315      22.005  11.346  51.516  1.00 30.00           C  
ATOM   4129  CG1 VAL A 315      21.468  10.337  50.478  1.00110.00           C  
ATOM   4130  CG2 VAL A 315      22.877  10.594  52.540  1.00110.00           C  
ATOM   4131  H   VAL A 315      22.411  13.454  52.853  1.00  0.00           H  
ATOM   4132  HA  VAL A 315      23.794  12.269  50.701  1.00  0.00           H  
ATOM   4133  HB  VAL A 315      21.134  11.723  52.055  1.00  0.00           H  
ATOM   4134 HG11 VAL A 315      21.018   9.472  50.967  1.00  0.00           H  
ATOM   4135 HG12 VAL A 315      20.696  10.768  49.840  1.00  0.00           H  
ATOM   4136 HG13 VAL A 315      22.267   9.971  49.833  1.00  0.00           H  
ATOM   4137 HG21 VAL A 315      22.316   9.798  53.030  1.00  0.00           H  
ATOM   4138 HG22 VAL A 315      23.746  10.142  52.062  1.00  0.00           H  
ATOM   4139 HG23 VAL A 315      23.247  11.254  53.324  1.00  0.00           H  
ATOM   4140  N   PHE A 316      21.097  13.938  49.791  1.00 30.00           N  
ATOM   4141  CA  PHE A 316      20.399  14.584  48.686  1.00 30.00           C  
ATOM   4142  C   PHE A 316      21.268  15.599  47.917  1.00 30.00           C  
ATOM   4143  O   PHE A 316      21.147  15.657  46.694  1.00 30.00           O  
ATOM   4144  CB  PHE A 316      19.054  15.178  49.165  1.00 30.00           C  
ATOM   4145  CG  PHE A 316      17.894  14.196  49.321  1.00110.00           C  
ATOM   4146  CD1 PHE A 316      18.083  12.865  49.766  1.00110.00           C  
ATOM   4147  CD2 PHE A 316      16.571  14.665  49.173  1.00110.00           C  
ATOM   4148  CE1 PHE A 316      16.996  12.026  49.965  1.00110.00           C  
ATOM   4149  CE2 PHE A 316      15.496  13.806  49.365  1.00110.00           C  
ATOM   4150  CZ  PHE A 316      15.707  12.491  49.755  1.00110.00           C  
ATOM   4151  H   PHE A 316      20.736  14.126  50.723  1.00  0.00           H  
ATOM   4152  HA  PHE A 316      20.159  13.805  47.958  1.00  0.00           H  
ATOM   4153  HB2 PHE A 316      19.192  15.704  50.110  1.00  0.00           H  
ATOM   4154  HB3 PHE A 316      18.733  15.942  48.455  1.00  0.00           H  
ATOM   4155  HD1 PHE A 316      19.067  12.472  49.960  1.00  0.00           H  
ATOM   4156  HD2 PHE A 316      16.383  15.693  48.902  1.00  0.00           H  
ATOM   4157  HE1 PHE A 316      17.156  11.008  50.291  1.00  0.00           H  
ATOM   4158  HE2 PHE A 316      14.487  14.161  49.222  1.00  0.00           H  
ATOM   4159  HZ  PHE A 316      14.864  11.833  49.911  1.00  0.00           H  
ATOM   4160  N   VAL A 317      22.156  16.342  48.601  1.00 30.00           N  
ATOM   4161  CA  VAL A 317      23.076  17.266  47.929  1.00 30.00           C  
ATOM   4162  C   VAL A 317      24.261  16.525  47.263  1.00 30.00           C  
ATOM   4163  O   VAL A 317      24.642  16.894  46.153  1.00 30.00           O  
ATOM   4164  CB  VAL A 317      23.552  18.447  48.831  1.00 30.00           C  
ATOM   4165  CG1 VAL A 317      24.781  18.203  49.729  1.00110.00           C  
ATOM   4166  CG2 VAL A 317      23.788  19.711  47.985  1.00110.00           C  
ATOM   4167  H   VAL A 317      22.213  16.280  49.611  1.00  0.00           H  
ATOM   4168  HA  VAL A 317      22.513  17.721  47.110  1.00  0.00           H  
ATOM   4169  HB  VAL A 317      22.732  18.681  49.510  1.00  0.00           H  
ATOM   4170 HG11 VAL A 317      25.009  19.092  50.318  1.00  0.00           H  
ATOM   4171 HG12 VAL A 317      24.603  17.403  50.438  1.00  0.00           H  
ATOM   4172 HG13 VAL A 317      25.675  17.960  49.155  1.00  0.00           H  
ATOM   4173 HG21 VAL A 317      24.105  20.554  48.599  1.00  0.00           H  
ATOM   4174 HG22 VAL A 317      24.551  19.543  47.225  1.00  0.00           H  
ATOM   4175 HG23 VAL A 317      22.876  20.014  47.470  1.00  0.00           H  
ATOM   4176  N   TRP A 318      24.749  15.426  47.867  1.00 30.00           N  
ATOM   4177  CA  TRP A 318      25.712  14.510  47.233  1.00 30.00           C  
ATOM   4178  C   TRP A 318      25.182  13.858  45.944  1.00 30.00           C  
ATOM   4179  O   TRP A 318      25.943  13.676  44.993  1.00 30.00           O  
ATOM   4180  CB  TRP A 318      26.233  13.447  48.224  1.00 30.00           C  
ATOM   4181  CG  TRP A 318      27.494  13.829  48.937  1.00 30.00           C  
ATOM   4182  CD1 TRP A 318      27.592  14.303  50.198  1.00 30.00           C  
ATOM   4183  CD2 TRP A 318      28.851  13.843  48.394  1.00 30.00           C  
ATOM   4184  CE2 TRP A 318      29.732  14.364  49.388  1.00 30.00           C  
ATOM   4185  CE3 TRP A 318      29.427  13.479  47.153  1.00 30.00           C  
ATOM   4186  NE1 TRP A 318      28.914  14.590  50.476  1.00 30.00           N  
ATOM   4187  CZ2 TRP A 318      31.107  14.548  49.148  1.00 30.00           C  
ATOM   4188  CZ3 TRP A 318      30.803  13.658  46.903  1.00 30.00           C  
ATOM   4189  CH2 TRP A 318      31.641  14.209  47.892  1.00 30.00           C  
ATOM   4190  H   TRP A 318      24.431  15.192  48.804  1.00  0.00           H  
ATOM   4191  HA  TRP A 318      26.564  15.103  46.904  1.00  0.00           H  
ATOM   4192  HB2 TRP A 318      25.462  13.159  48.939  1.00  0.00           H  
ATOM   4193  HB3 TRP A 318      26.485  12.531  47.687  1.00  0.00           H  
ATOM   4194  HD1 TRP A 318      26.758  14.421  50.877  1.00  0.00           H  
ATOM   4195  HE1 TRP A 318      29.217  14.903  51.391  1.00  0.00           H  
ATOM   4196  HE3 TRP A 318      28.795  13.069  46.378  1.00  0.00           H  
ATOM   4197  HZ2 TRP A 318      31.753  14.942  49.917  1.00  0.00           H  
ATOM   4198  HZ3 TRP A 318      31.220  13.364  45.952  1.00  0.00           H  
ATOM   4199  HH2 TRP A 318      32.696  14.343  47.700  1.00  0.00           H  
ATOM   4200  N   PHE A 319      23.876  13.570  45.906  1.00 30.00           N  
ATOM   4201  CA  PHE A 319      23.180  13.093  44.711  1.00 30.00           C  
ATOM   4202  C   PHE A 319      23.005  14.215  43.656  1.00 30.00           C  
ATOM   4203  O   PHE A 319      22.837  13.921  42.473  1.00 30.00           O  
ATOM   4204  CB  PHE A 319      21.841  12.464  45.151  1.00 30.00           C  
ATOM   4205  CG  PHE A 319      21.232  11.491  44.158  1.00110.00           C  
ATOM   4206  CD1 PHE A 319      21.911  10.294  43.840  1.00110.00           C  
ATOM   4207  CD2 PHE A 319      20.009  11.781  43.518  1.00110.00           C  
ATOM   4208  CE1 PHE A 319      21.368   9.412  42.917  1.00110.00           C  
ATOM   4209  CE2 PHE A 319      19.481  10.877  42.607  1.00110.00           C  
ATOM   4210  CZ  PHE A 319      20.155   9.701  42.305  1.00110.00           C  
ATOM   4211  H   PHE A 319      23.324  13.681  46.750  1.00  0.00           H  
ATOM   4212  HA  PHE A 319      23.801  12.315  44.262  1.00  0.00           H  
ATOM   4213  HB2 PHE A 319      21.989  11.899  46.072  1.00  0.00           H  
ATOM   4214  HB3 PHE A 319      21.119  13.244  45.395  1.00  0.00           H  
ATOM   4215  HD1 PHE A 319      22.853  10.056  44.314  1.00  0.00           H  
ATOM   4216  HD2 PHE A 319      19.475  12.697  43.734  1.00  0.00           H  
ATOM   4217  HE1 PHE A 319      21.888   8.495  42.676  1.00  0.00           H  
ATOM   4218  HE2 PHE A 319      18.538  11.089  42.126  1.00  0.00           H  
ATOM   4219  HZ  PHE A 319      19.733   9.010  41.589  1.00  0.00           H  
ATOM   4220  N   GLY A 320      23.116  15.479  44.085  1.00 30.00           N  
ATOM   4221  CA  GLY A 320      23.191  16.657  43.229  1.00 30.00           C  
ATOM   4222  C   GLY A 320      24.586  16.743  42.590  1.00 30.00           C  
ATOM   4223  O   GLY A 320      24.680  16.922  41.377  1.00 30.00           O  
ATOM   4224  H   GLY A 320      23.288  15.639  45.070  1.00  0.00           H  
ATOM   4225  HA2 GLY A 320      22.415  16.633  42.464  1.00  0.00           H  
ATOM   4226  HA3 GLY A 320      23.017  17.547  43.834  1.00  0.00           H  
ATOM   4227  N   TRP A 321      25.669  16.563  43.369  1.00 30.00           N  
ATOM   4228  CA  TRP A 321      27.056  16.599  42.869  1.00 30.00           C  
ATOM   4229  C   TRP A 321      27.338  15.543  41.787  1.00 30.00           C  
ATOM   4230  O   TRP A 321      28.087  15.811  40.849  1.00 30.00           O  
ATOM   4231  CB  TRP A 321      28.099  16.453  43.999  1.00 30.00           C  
ATOM   4232  CG  TRP A 321      27.996  17.326  45.214  1.00110.00           C  
ATOM   4233  CD1 TRP A 321      28.399  16.956  46.450  1.00110.00           C  
ATOM   4234  CD2 TRP A 321      27.568  18.717  45.343  1.00110.00           C  
ATOM   4235  CE2 TRP A 321      27.651  19.086  46.722  1.00110.00           C  
ATOM   4236  CE3 TRP A 321      27.107  19.708  44.444  1.00110.00           C  
ATOM   4237  NE1 TRP A 321      28.171  17.975  47.346  1.00110.00           N  
ATOM   4238  CZ2 TRP A 321      27.257  20.350  47.187  1.00110.00           C  
ATOM   4239  CZ3 TRP A 321      26.728  20.985  44.897  1.00110.00           C  
ATOM   4240  CH2 TRP A 321      26.779  21.298  46.266  1.00110.00           C  
ATOM   4241  H   TRP A 321      25.540  16.478  44.373  1.00  0.00           H  
ATOM   4242  HA  TRP A 321      27.197  17.571  42.396  1.00  0.00           H  
ATOM   4243  HB2 TRP A 321      28.083  15.422  44.355  1.00  0.00           H  
ATOM   4244  HB3 TRP A 321      29.092  16.605  43.577  1.00  0.00           H  
ATOM   4245  HD1 TRP A 321      28.822  15.993  46.688  1.00  0.00           H  
ATOM   4246  HE1 TRP A 321      28.380  17.895  48.332  1.00  0.00           H  
ATOM   4247  HE3 TRP A 321      27.039  19.493  43.390  1.00  0.00           H  
ATOM   4248  HZ2 TRP A 321      27.323  20.603  48.235  1.00  0.00           H  
ATOM   4249  HZ3 TRP A 321      26.381  21.723  44.192  1.00  0.00           H  
ATOM   4250  HH2 TRP A 321      26.467  22.271  46.610  1.00  0.00           H  
ATOM   4251  N   ALA A 322      26.690  14.376  41.910  1.00 30.00           N  
ATOM   4252  CA  ALA A 322      26.734  13.279  40.945  1.00 30.00           C  
ATOM   4253  C   ALA A 322      26.288  13.669  39.517  1.00 30.00           C  
ATOM   4254  O   ALA A 322      26.789  13.079  38.558  1.00 30.00           O  
ATOM   4255  CB  ALA A 322      25.892  12.113  41.482  1.00 30.00           C  
ATOM   4256  H   ALA A 322      26.120  14.237  42.735  1.00  0.00           H  
ATOM   4257  HA  ALA A 322      27.772  12.949  40.881  1.00  0.00           H  
ATOM   4258  HB1 ALA A 322      25.959  11.249  40.820  1.00  0.00           H  
ATOM   4259  HB2 ALA A 322      26.236  11.796  42.467  1.00  0.00           H  
ATOM   4260  HB3 ALA A 322      24.838  12.382  41.563  1.00  0.00           H  
ATOM   4261  N   ASN A 323      25.417  14.685  39.389  1.00 30.00           N  
ATOM   4262  CA  ASN A 323      24.928  15.233  38.114  1.00 30.00           C  
ATOM   4263  C   ASN A 323      26.069  15.724  37.200  1.00 30.00           C  
ATOM   4264  O   ASN A 323      26.032  15.493  35.991  1.00 30.00           O  
ATOM   4265  CB  ASN A 323      23.927  16.382  38.378  1.00 30.00           C  
ATOM   4266  CG  ASN A 323      23.068  16.745  37.163  1.00 30.00           C  
ATOM   4267  ND2 ASN A 323      22.130  15.885  36.782  1.00 30.00           N  
ATOM   4268  OD1 ASN A 323      23.232  17.812  36.581  1.00 30.00           O  
ATOM   4269  H   ASN A 323      25.110  15.168  40.227  1.00  0.00           H  
ATOM   4270  HA  ASN A 323      24.425  14.438  37.559  1.00  0.00           H  
ATOM   4271  HB2 ASN A 323      23.246  16.107  39.181  1.00  0.00           H  
ATOM   4272  HB3 ASN A 323      24.452  17.272  38.728  1.00  0.00           H  
ATOM   4273 HD21 ASN A 323      21.954  15.029  37.294  1.00  0.00           H  
ATOM   4274 HD22 ASN A 323      21.575  16.085  35.965  1.00  0.00           H  
ATOM   4275  N   SER A 324      27.107  16.312  37.805  1.00 30.00           N  
ATOM   4276  CA  SER A 324      28.271  16.871  37.125  1.00 30.00           C  
ATOM   4277  C   SER A 324      29.130  15.834  36.363  1.00 30.00           C  
ATOM   4278  O   SER A 324      29.906  16.229  35.496  1.00 30.00           O  
ATOM   4279  CB  SER A 324      29.097  17.652  38.170  1.00 30.00           C  
ATOM   4280  OG  SER A 324      28.375  18.786  38.626  1.00 30.00           O  
ATOM   4281  H   SER A 324      27.089  16.456  38.808  1.00  0.00           H  
ATOM   4282  HA  SER A 324      27.901  17.567  36.370  1.00  0.00           H  
ATOM   4283  HB2 SER A 324      29.356  17.021  39.019  1.00  0.00           H  
ATOM   4284  HB3 SER A 324      30.047  17.985  37.761  1.00  0.00           H  
ATOM   4285  HG  SER A 324      28.283  19.420  37.876  1.00  0.00           H  
ATOM   4286  N   SER A 325      28.989  14.533  36.671  1.00 30.00           N  
ATOM   4287  CA  SER A 325      29.649  13.447  35.935  1.00 30.00           C  
ATOM   4288  C   SER A 325      28.776  12.912  34.784  1.00 30.00           C  
ATOM   4289  O   SER A 325      29.311  12.357  33.824  1.00 30.00           O  
ATOM   4290  CB  SER A 325      30.083  12.336  36.918  1.00 30.00           C  
ATOM   4291  OG  SER A 325      29.009  11.616  37.506  1.00110.00           O  
ATOM   4292  H   SER A 325      28.317  14.268  37.379  1.00  0.00           H  
ATOM   4293  HA  SER A 325      30.565  13.828  35.477  1.00  0.00           H  
ATOM   4294  HB2 SER A 325      30.698  11.616  36.375  1.00  0.00           H  
ATOM   4295  HB3 SER A 325      30.724  12.732  37.701  1.00  0.00           H  
ATOM   4296  HG  SER A 325      28.392  12.218  37.953  1.00  0.00           H  
ATOM   4297  N   LEU A 326      27.455  13.109  34.883  1.00 30.00           N  
ATOM   4298  CA  LEU A 326      26.475  12.667  33.897  1.00 30.00           C  
ATOM   4299  C   LEU A 326      26.412  13.634  32.706  1.00 30.00           C  
ATOM   4300  O   LEU A 326      26.205  13.183  31.583  1.00 30.00           O  
ATOM   4301  CB  LEU A 326      25.094  12.494  34.579  1.00 30.00           C  
ATOM   4302  CG  LEU A 326      24.760  11.041  34.981  1.00110.00           C  
ATOM   4303  CD1 LEU A 326      24.454  10.160  33.751  1.00110.00           C  
ATOM   4304  CD2 LEU A 326      25.809  10.414  35.920  1.00110.00           C  
ATOM   4305  H   LEU A 326      27.087  13.643  35.659  1.00  0.00           H  
ATOM   4306  HA  LEU A 326      26.793  11.703  33.495  1.00  0.00           H  
ATOM   4307  HB2 LEU A 326      25.018  13.137  35.456  1.00  0.00           H  
ATOM   4308  HB3 LEU A 326      24.302  12.847  33.917  1.00  0.00           H  
ATOM   4309  HG  LEU A 326      23.837  11.099  35.559  1.00  0.00           H  
ATOM   4310 HD11 LEU A 326      25.095   9.279  33.699  1.00  0.00           H  
ATOM   4311 HD12 LEU A 326      23.424   9.803  33.780  1.00  0.00           H  
ATOM   4312 HD13 LEU A 326      24.576  10.702  32.812  1.00  0.00           H  
ATOM   4313 HD21 LEU A 326      25.331   9.778  36.666  1.00  0.00           H  
ATOM   4314 HD22 LEU A 326      26.536   9.803  35.384  1.00  0.00           H  
ATOM   4315 HD23 LEU A 326      26.367  11.172  36.469  1.00  0.00           H  
ATOM   4316  N   ASN A 327      26.628  14.933  32.943  1.00 30.00           N  
ATOM   4317  CA  ASN A 327      26.585  15.974  31.905  1.00 30.00           C  
ATOM   4318  C   ASN A 327      27.550  15.746  30.713  1.00 30.00           C  
ATOM   4319  O   ASN A 327      27.071  15.840  29.580  1.00 30.00           O  
ATOM   4320  CB  ASN A 327      26.740  17.379  32.533  1.00 30.00           C  
ATOM   4321  CG  ASN A 327      25.553  17.836  33.386  1.00 30.00           C  
ATOM   4322  ND2 ASN A 327      25.797  18.756  34.307  1.00 30.00           N  
ATOM   4323  OD1 ASN A 327      24.426  17.377  33.215  1.00 30.00           O  
ATOM   4324  H   ASN A 327      26.722  15.241  33.904  1.00  0.00           H  
ATOM   4325  HA  ASN A 327      25.569  15.895  31.515  1.00  0.00           H  
ATOM   4326  HB2 ASN A 327      27.645  17.436  33.135  1.00  0.00           H  
ATOM   4327  HB3 ASN A 327      26.854  18.119  31.741  1.00  0.00           H  
ATOM   4328 HD21 ASN A 327      26.760  19.135  34.424  1.00  0.00           H  
ATOM   4329 HD22 ASN A 327      25.071  19.088  34.923  1.00  0.00           H  
ATOM   4330  N   PRO A 328      28.828  15.340  30.933  1.00 30.00           N  
ATOM   4331  CA  PRO A 328      29.690  14.783  29.868  1.00 30.00           C  
ATOM   4332  C   PRO A 328      29.102  13.641  29.018  1.00 30.00           C  
ATOM   4333  O   PRO A 328      29.342  13.608  27.815  1.00 30.00           O  
ATOM   4334  CB  PRO A 328      30.940  14.305  30.624  1.00 30.00           C  
ATOM   4335  CG  PRO A 328      31.054  15.272  31.782  1.00 30.00           C  
ATOM   4336  CD  PRO A 328      29.604  15.551  32.159  1.00 30.00           C  
ATOM   4337  HA  PRO A 328      29.956  15.611  29.207  1.00  0.00           H  
ATOM   4338  HB2 PRO A 328      30.799  13.293  31.010  1.00  0.00           H  
ATOM   4339  HB3 PRO A 328      31.833  14.299  29.998  1.00  0.00           H  
ATOM   4340  HG2 PRO A 328      31.654  14.902  32.615  1.00  0.00           H  
ATOM   4341  HG3 PRO A 328      31.519  16.189  31.417  1.00  0.00           H  
ATOM   4342  HD2 PRO A 328      29.276  14.859  32.926  1.00  0.00           H  
ATOM   4343  HD3 PRO A 328      29.517  16.563  32.552  1.00  0.00           H  
ATOM   4344  N   ILE A 329      28.362  12.718  29.639  1.00 30.00           N  
ATOM   4345  CA  ILE A 329      27.759  11.571  28.961  1.00 30.00           C  
ATOM   4346  C   ILE A 329      26.516  12.013  28.157  1.00 30.00           C  
ATOM   4347  O   ILE A 329      26.342  11.589  27.014  1.00 30.00           O  
ATOM   4348  CB  ILE A 329      27.363  10.454  29.980  1.00 30.00           C  
ATOM   4349  CG1 ILE A 329      28.580  10.010  30.832  1.00110.00           C  
ATOM   4350  CG2 ILE A 329      26.694   9.222  29.331  1.00110.00           C  
ATOM   4351  CD1 ILE A 329      28.213   9.137  32.041  1.00110.00           C  
ATOM   4352  H   ILE A 329      28.143  12.813  30.621  1.00  0.00           H  
ATOM   4353  HA  ILE A 329      28.486  11.154  28.261  1.00  0.00           H  
ATOM   4354  HB  ILE A 329      26.626  10.873  30.665  1.00  0.00           H  
ATOM   4355 HG12 ILE A 329      29.289   9.474  30.199  1.00  0.00           H  
ATOM   4356 HG13 ILE A 329      29.126  10.873  31.214  1.00  0.00           H  
ATOM   4357 HG21 ILE A 329      26.441   8.465  30.074  1.00  0.00           H  
ATOM   4358 HG22 ILE A 329      25.762   9.474  28.826  1.00  0.00           H  
ATOM   4359 HG23 ILE A 329      27.353   8.756  28.598  1.00  0.00           H  
ATOM   4360 HD11 ILE A 329      28.925   9.280  32.854  1.00  0.00           H  
ATOM   4361 HD12 ILE A 329      27.224   9.379  32.431  1.00  0.00           H  
ATOM   4362 HD13 ILE A 329      28.219   8.078  31.781  1.00  0.00           H  
ATOM   4363  N   ILE A 330      25.693  12.874  28.766  1.00 30.00           N  
ATOM   4364  CA  ILE A 330      24.444  13.378  28.206  1.00 30.00           C  
ATOM   4365  C   ILE A 330      24.663  14.369  27.041  1.00 30.00           C  
ATOM   4366  O   ILE A 330      24.057  14.183  25.989  1.00 30.00           O  
ATOM   4367  CB  ILE A 330      23.549  14.023  29.313  1.00 30.00           C  
ATOM   4368  CG1 ILE A 330      23.085  12.954  30.330  1.00 30.00           C  
ATOM   4369  CG2 ILE A 330      22.316  14.790  28.790  1.00 30.00           C  
ATOM   4370  CD1 ILE A 330      22.452  13.537  31.602  1.00 30.00           C  
ATOM   4371  H   ILE A 330      25.899  13.145  29.725  1.00  0.00           H  
ATOM   4372  HA  ILE A 330      23.901  12.522  27.799  1.00  0.00           H  
ATOM   4373  HB  ILE A 330      24.168  14.744  29.849  1.00  0.00           H  
ATOM   4374 HG12 ILE A 330      22.370  12.284  29.852  1.00  0.00           H  
ATOM   4375 HG13 ILE A 330      23.917  12.318  30.630  1.00  0.00           H  
ATOM   4376 HG21 ILE A 330      21.737  15.224  29.604  1.00  0.00           H  
ATOM   4377 HG22 ILE A 330      22.581  15.627  28.144  1.00  0.00           H  
ATOM   4378 HG23 ILE A 330      21.660  14.123  28.231  1.00  0.00           H  
ATOM   4379 HD11 ILE A 330      22.471  12.799  32.401  1.00  0.00           H  
ATOM   4380 HD12 ILE A 330      22.987  14.420  31.953  1.00  0.00           H  
ATOM   4381 HD13 ILE A 330      21.409  13.810  31.440  1.00  0.00           H  
ATOM   4382  N   TYR A 331      25.486  15.408  27.239  1.00 30.00           N  
ATOM   4383  CA  TYR A 331      25.547  16.556  26.325  1.00 30.00           C  
ATOM   4384  C   TYR A 331      26.605  16.426  25.217  1.00 30.00           C  
ATOM   4385  O   TYR A 331      26.501  17.146  24.224  1.00 30.00           O  
ATOM   4386  CB  TYR A 331      25.716  17.864  27.129  1.00 30.00           C  
ATOM   4387  CG  TYR A 331      24.462  18.262  27.892  1.00 30.00           C  
ATOM   4388  CD1 TYR A 331      24.317  17.946  29.258  1.00 30.00           C  
ATOM   4389  CD2 TYR A 331      23.411  18.921  27.220  1.00 30.00           C  
ATOM   4390  CE1 TYR A 331      23.128  18.265  29.941  1.00 30.00           C  
ATOM   4391  CE2 TYR A 331      22.219  19.238  27.900  1.00 30.00           C  
ATOM   4392  CZ  TYR A 331      22.075  18.907  29.260  1.00 30.00           C  
ATOM   4393  OH  TYR A 331      20.917  19.215  29.911  1.00 30.00           O  
ATOM   4394  H   TYR A 331      25.982  15.503  28.123  1.00  0.00           H  
ATOM   4395  HA  TYR A 331      24.591  16.637  25.804  1.00  0.00           H  
ATOM   4396  HB2 TYR A 331      26.570  17.801  27.804  1.00  0.00           H  
ATOM   4397  HB3 TYR A 331      25.946  18.686  26.449  1.00  0.00           H  
ATOM   4398  HD1 TYR A 331      25.112  17.449  29.790  1.00  0.00           H  
ATOM   4399  HD2 TYR A 331      23.506  19.173  26.176  1.00  0.00           H  
ATOM   4400  HE1 TYR A 331      23.034  18.010  30.987  1.00  0.00           H  
ATOM   4401  HE2 TYR A 331      21.412  19.727  27.374  1.00  0.00           H  
ATOM   4402  HH  TYR A 331      20.943  18.982  30.845  1.00  0.00           H  
ATOM   4403  N   ALA A 332      27.575  15.514  25.365  1.00 30.00           N  
ATOM   4404  CA  ALA A 332      28.666  15.310  24.410  1.00 30.00           C  
ATOM   4405  C   ALA A 332      28.578  13.916  23.760  1.00 30.00           C  
ATOM   4406  O   ALA A 332      29.580  13.210  23.651  1.00 30.00           O  
ATOM   4407  CB  ALA A 332      30.009  15.586  25.106  1.00 30.00           C  
ATOM   4408  H   ALA A 332      27.581  14.925  26.187  1.00  0.00           H  
ATOM   4409  HA  ALA A 332      28.588  16.022  23.588  1.00  0.00           H  
ATOM   4410  HB1 ALA A 332      30.835  15.497  24.405  1.00  0.00           H  
ATOM   4411  HB2 ALA A 332      30.044  16.596  25.516  1.00  0.00           H  
ATOM   4412  HB3 ALA A 332      30.210  14.885  25.912  1.00  0.00           H  
ATOM   4413  N   PHE A 333      27.367  13.541  23.327  1.00 30.00           N  
ATOM   4414  CA  PHE A 333      27.056  12.246  22.705  1.00 30.00           C  
ATOM   4415  C   PHE A 333      27.157  12.295  21.162  1.00 30.00           C  
ATOM   4416  O   PHE A 333      26.945  11.268  20.515  1.00 30.00           O  
ATOM   4417  CB  PHE A 333      25.660  11.785  23.192  1.00 30.00           C  
ATOM   4418  CG  PHE A 333      24.441  12.448  22.560  1.00110.00           C  
ATOM   4419  CD1 PHE A 333      24.111  13.785  22.866  1.00110.00           C  
ATOM   4420  CD2 PHE A 333      23.676  11.762  21.591  1.00110.00           C  
ATOM   4421  CE1 PHE A 333      23.018  14.389  22.261  1.00110.00           C  
ATOM   4422  CE2 PHE A 333      22.586  12.384  20.997  1.00110.00           C  
ATOM   4423  CZ  PHE A 333      22.256  13.690  21.335  1.00110.00           C  
ATOM   4424  H   PHE A 333      26.588  14.169  23.460  1.00  0.00           H  
ATOM   4425  HA  PHE A 333      27.780  11.506  23.051  1.00  0.00           H  
ATOM   4426  HB2 PHE A 333      25.578  10.709  23.030  1.00  0.00           H  
ATOM   4427  HB3 PHE A 333      25.594  11.910  24.274  1.00  0.00           H  
ATOM   4428  HD1 PHE A 333      24.693  14.346  23.580  1.00  0.00           H  
ATOM   4429  HD2 PHE A 333      23.928  10.748  21.311  1.00  0.00           H  
ATOM   4430  HE1 PHE A 333      22.761  15.407  22.509  1.00  0.00           H  
ATOM   4431  HE2 PHE A 333      21.994  11.851  20.267  1.00  0.00           H  
ATOM   4432  HZ  PHE A 333      21.406  14.167  20.868  1.00  0.00           H  
ATOM   4433  N   ASN A 334      27.471  13.470  20.596  1.00 30.00           N  
ATOM   4434  CA  ASN A 334      27.636  13.709  19.155  1.00 30.00           C  
ATOM   4435  C   ASN A 334      28.805  12.893  18.575  1.00 30.00           C  
ATOM   4436  O   ASN A 334      29.795  12.655  19.272  1.00 30.00           O  
ATOM   4437  CB  ASN A 334      27.898  15.214  18.895  1.00 30.00           C  
ATOM   4438  CG  ASN A 334      26.688  16.114  19.154  1.00110.00           C  
ATOM   4439  ND2 ASN A 334      26.812  17.093  20.045  1.00110.00           N  
ATOM   4440  OD1 ASN A 334      25.646  15.957  18.524  1.00110.00           O  
ATOM   4441  H   ASN A 334      27.638  14.250  21.211  1.00  0.00           H  
ATOM   4442  HA  ASN A 334      26.698  13.410  18.682  1.00  0.00           H  
ATOM   4443  HB2 ASN A 334      28.767  15.555  19.457  1.00  0.00           H  
ATOM   4444  HB3 ASN A 334      28.156  15.361  17.845  1.00  0.00           H  
ATOM   4445 HD21 ASN A 334      27.665  17.258  20.557  1.00  0.00           H  
ATOM   4446 HD22 ASN A 334      26.026  17.695  20.242  1.00  0.00           H  
ATOM   4447  N   ALA A 335      28.710  12.553  17.281  1.00 30.00           N  
ATOM   4448  CA  ALA A 335      29.763  11.876  16.512  1.00 30.00           C  
ATOM   4449  C   ALA A 335      31.079  12.679  16.451  1.00 30.00           C  
ATOM   4450  O   ALA A 335      32.159  12.088  16.493  1.00 30.00           O  
ATOM   4451  CB  ALA A 335      29.246  11.577  15.098  1.00 30.00           C  
ATOM   4452  H   ALA A 335      27.864  12.777  16.775  1.00  0.00           H  
ATOM   4453  HA  ALA A 335      29.977  10.926  17.006  1.00  0.00           H  
ATOM   4454  HB1 ALA A 335      30.001  11.055  14.509  1.00  0.00           H  
ATOM   4455  HB2 ALA A 335      28.362  10.940  15.127  1.00  0.00           H  
ATOM   4456  HB3 ALA A 335      28.985  12.490  14.561  1.00  0.00           H  
ATOM   4457  N   ASP A 336      30.945  14.013  16.425  1.00 30.00           N  
ATOM   4458  CA  ASP A 336      32.016  15.008  16.575  1.00 30.00           C  
ATOM   4459  C   ASP A 336      32.839  14.780  17.856  1.00 30.00           C  
ATOM   4460  O   ASP A 336      34.064  14.662  17.789  1.00 30.00           O  
ATOM   4461  CB  ASP A 336      31.490  16.468  16.559  1.00 30.00           C  
ATOM   4462  CG  ASP A 336      30.718  16.893  15.314  1.00 30.00           C  
ATOM   4463  OD1 ASP A 336      29.673  17.560  15.481  1.00 30.00           O  
ATOM   4464  OD2 ASP A 336      31.208  16.649  14.194  1.00 30.00           O1-
ATOM   4465  H   ASP A 336      30.008  14.378  16.353  1.00  0.00           H  
ATOM   4466  HA  ASP A 336      32.692  14.881  15.726  1.00  0.00           H  
ATOM   4467  HB2 ASP A 336      30.824  16.598  17.414  1.00  0.00           H  
ATOM   4468  HB3 ASP A 336      32.298  17.178  16.714  1.00  0.00           H  
ATOM   4469  N   PHE A 337      32.132  14.681  18.992  1.00 30.00           N  
ATOM   4470  CA  PHE A 337      32.695  14.412  20.316  1.00 30.00           C  
ATOM   4471  C   PHE A 337      33.275  13.000  20.457  1.00 30.00           C  
ATOM   4472  O   PHE A 337      34.389  12.855  20.958  1.00 30.00           O  
ATOM   4473  CB  PHE A 337      31.666  14.699  21.433  1.00 30.00           C  
ATOM   4474  CG  PHE A 337      31.624  16.130  21.940  1.00 30.00           C  
ATOM   4475  CD1 PHE A 337      30.471  16.929  21.785  1.00 30.00           C  
ATOM   4476  CD2 PHE A 337      32.747  16.668  22.604  1.00 30.00           C  
ATOM   4477  CE1 PHE A 337      30.440  18.211  22.320  1.00 30.00           C  
ATOM   4478  CE2 PHE A 337      32.696  17.951  23.128  1.00 30.00           C  
ATOM   4479  CZ  PHE A 337      31.546  18.718  22.991  1.00 30.00           C  
ATOM   4480  H   PHE A 337      31.127  14.726  18.940  1.00  0.00           H  
ATOM   4481  HA  PHE A 337      33.540  15.086  20.454  1.00  0.00           H  
ATOM   4482  HB2 PHE A 337      30.669  14.389  21.121  1.00  0.00           H  
ATOM   4483  HB3 PHE A 337      31.889  14.084  22.307  1.00  0.00           H  
ATOM   4484  HD1 PHE A 337      29.601  16.541  21.284  1.00  0.00           H  
ATOM   4485  HD2 PHE A 337      33.642  16.076  22.730  1.00  0.00           H  
ATOM   4486  HE1 PHE A 337      29.552  18.819  22.219  1.00  0.00           H  
ATOM   4487  HE2 PHE A 337      33.553  18.348  23.653  1.00  0.00           H  
ATOM   4488  HZ  PHE A 337      31.512  19.716  23.405  1.00  0.00           H  
ATOM   4489  N   ARG A 338      32.534  11.986  19.987  1.00 30.00           N  
ATOM   4490  CA  ARG A 338      32.923  10.573  20.050  1.00 30.00           C  
ATOM   4491  C   ARG A 338      34.274  10.300  19.345  1.00 30.00           C  
ATOM   4492  O   ARG A 338      35.102   9.548  19.866  1.00 30.00           O  
ATOM   4493  CB  ARG A 338      31.772   9.709  19.482  1.00 30.00           C  
ATOM   4494  CG  ARG A 338      31.965   8.183  19.624  1.00 30.00           C  
ATOM   4495  CD  ARG A 338      31.531   7.589  20.978  1.00 30.00           C  
ATOM   4496  NE  ARG A 338      30.063   7.482  21.089  1.00 30.00           N  
ATOM   4497  CZ  ARG A 338      29.379   6.643  21.882  1.00 30.00           C  
ATOM   4498  NH1 ARG A 338      30.012   5.799  22.698  1.00 30.00           N1+
ATOM   4499  NH2 ARG A 338      28.047   6.646  21.847  1.00 30.00           N1+
ATOM   4500  H   ARG A 338      31.610  12.193  19.615  1.00  0.00           H  
ATOM   4501  HA  ARG A 338      33.054  10.325  21.106  1.00  0.00           H  
ATOM   4502  HB2 ARG A 338      30.822  10.001  19.930  1.00  0.00           H  
ATOM   4503  HB3 ARG A 338      31.679   9.938  18.419  1.00  0.00           H  
ATOM   4504  HG2 ARG A 338      31.292   7.748  18.883  1.00  0.00           H  
ATOM   4505  HG3 ARG A 338      32.952   7.833  19.322  1.00  0.00           H  
ATOM   4506  HD2 ARG A 338      32.047   6.643  21.147  1.00  0.00           H  
ATOM   4507  HD3 ARG A 338      31.828   8.254  21.790  1.00  0.00           H  
ATOM   4508  HE  ARG A 338      29.551   8.155  20.529  1.00  0.00           H  
ATOM   4509 HH11 ARG A 338      31.020   5.771  22.754  1.00  0.00           H  
ATOM   4510 HH12 ARG A 338      29.526   5.151  23.302  1.00  0.00           H  
ATOM   4511 HH21 ARG A 338      27.522   7.254  21.233  1.00  0.00           H  
ATOM   4512 HH22 ARG A 338      27.493   6.028  22.423  1.00  0.00           H  
ATOM   4513  N   LYS A 339      34.488  10.960  18.198  1.00 30.00           N  
ATOM   4514  CA  LYS A 339      35.746  10.961  17.453  1.00 30.00           C  
ATOM   4515  C   LYS A 339      36.880  11.674  18.221  1.00 30.00           C  
ATOM   4516  O   LYS A 339      37.997  11.159  18.288  1.00 30.00           O  
ATOM   4517  CB  LYS A 339      35.494  11.595  16.066  1.00 30.00           C  
ATOM   4518  CG  LYS A 339      36.718  11.598  15.128  1.00110.00           C  
ATOM   4519  CD  LYS A 339      36.425  12.140  13.717  1.00110.00           C  
ATOM   4520  CE  LYS A 339      36.128  13.652  13.675  1.00110.00           C  
ATOM   4521  NZ  LYS A 339      35.949  14.150  12.300  1.00110.00           N1+
ATOM   4522  H   LYS A 339      33.742  11.535  17.821  1.00  0.00           H  
ATOM   4523  HA  LYS A 339      36.049   9.922  17.303  1.00  0.00           H  
ATOM   4524  HB2 LYS A 339      34.688  11.047  15.576  1.00  0.00           H  
ATOM   4525  HB3 LYS A 339      35.129  12.614  16.200  1.00  0.00           H  
ATOM   4526  HG2 LYS A 339      37.535  12.176  15.563  1.00  0.00           H  
ATOM   4527  HG3 LYS A 339      37.095  10.578  15.041  1.00  0.00           H  
ATOM   4528  HD2 LYS A 339      37.280  11.919  13.078  1.00  0.00           H  
ATOM   4529  HD3 LYS A 339      35.585  11.589  13.290  1.00  0.00           H  
ATOM   4530  HE2 LYS A 339      35.231  13.887  14.251  1.00  0.00           H  
ATOM   4531  HE3 LYS A 339      36.953  14.197  14.135  1.00  0.00           H  
ATOM   4532  HZ1 LYS A 339      35.766  15.138  12.306  1.00  0.00           H  
ATOM   4533  HZ2 LYS A 339      36.774  13.990  11.749  1.00  0.00           H  
ATOM   4534  HZ3 LYS A 339      35.173  13.693  11.852  1.00  0.00           H  
ATOM   4535  N   ALA A 340      36.578  12.848  18.790  1.00 30.00           N  
ATOM   4536  CA  ALA A 340      37.529  13.663  19.544  1.00 30.00           C  
ATOM   4537  C   ALA A 340      38.046  12.968  20.814  1.00 30.00           C  
ATOM   4538  O   ALA A 340      39.257  12.928  21.025  1.00 30.00           O  
ATOM   4539  CB  ALA A 340      36.893  15.013  19.879  1.00 30.00           C  
ATOM   4540  H   ALA A 340      35.636  13.210  18.710  1.00  0.00           H  
ATOM   4541  HA  ALA A 340      38.391  13.851  18.901  1.00  0.00           H  
ATOM   4542  HB1 ALA A 340      37.567  15.625  20.477  1.00  0.00           H  
ATOM   4543  HB2 ALA A 340      36.665  15.559  18.965  1.00  0.00           H  
ATOM   4544  HB3 ALA A 340      35.971  14.900  20.448  1.00  0.00           H  
ATOM   4545  N   PHE A 341      37.137  12.386  21.609  1.00 30.00           N  
ATOM   4546  CA  PHE A 341      37.474  11.687  22.853  1.00 30.00           C  
ATOM   4547  C   PHE A 341      38.365  10.457  22.629  1.00 30.00           C  
ATOM   4548  O   PHE A 341      39.322  10.259  23.376  1.00 30.00           O  
ATOM   4549  CB  PHE A 341      36.202  11.278  23.623  1.00 30.00           C  
ATOM   4550  CG  PHE A 341      35.276  12.396  24.077  1.00 30.00           C  
ATOM   4551  CD1 PHE A 341      35.772  13.667  24.444  1.00 30.00           C  
ATOM   4552  CD2 PHE A 341      33.911  12.110  24.298  1.00 30.00           C  
ATOM   4553  CE1 PHE A 341      34.905  14.635  24.924  1.00 30.00           C  
ATOM   4554  CE2 PHE A 341      33.064  13.091  24.796  1.00 30.00           C  
ATOM   4555  CZ  PHE A 341      33.559  14.351  25.099  1.00 30.00           C  
ATOM   4556  H   PHE A 341      36.147  12.489  21.390  1.00  0.00           H  
ATOM   4557  HA  PHE A 341      38.059  12.369  23.471  1.00  0.00           H  
ATOM   4558  HB2 PHE A 341      35.620  10.591  23.006  1.00  0.00           H  
ATOM   4559  HB3 PHE A 341      36.484  10.712  24.513  1.00  0.00           H  
ATOM   4560  HD1 PHE A 341      36.817  13.919  24.344  1.00  0.00           H  
ATOM   4561  HD2 PHE A 341      33.514  11.130  24.073  1.00  0.00           H  
ATOM   4562  HE1 PHE A 341      35.285  15.615  25.161  1.00  0.00           H  
ATOM   4563  HE2 PHE A 341      32.014  12.876  24.944  1.00  0.00           H  
ATOM   4564  HZ  PHE A 341      32.895  15.114  25.474  1.00  0.00           H  
ATOM   4565  N   SER A 342      38.080   9.676  21.581  1.00 30.00           N  
ATOM   4566  CA  SER A 342      38.898   8.526  21.202  1.00 30.00           C  
ATOM   4567  C   SER A 342      40.271   8.935  20.616  1.00 30.00           C  
ATOM   4568  O   SER A 342      41.236   8.185  20.757  1.00 30.00           O  
ATOM   4569  CB  SER A 342      38.057   7.567  20.331  1.00 30.00           C  
ATOM   4570  OG  SER A 342      37.494   8.196  19.191  1.00110.00           O  
ATOM   4571  H   SER A 342      37.307   9.904  20.971  1.00  0.00           H  
ATOM   4572  HA  SER A 342      39.128   7.971  22.115  1.00  0.00           H  
ATOM   4573  HB2 SER A 342      38.662   6.721  20.007  1.00  0.00           H  
ATOM   4574  HB3 SER A 342      37.246   7.146  20.927  1.00  0.00           H  
ATOM   4575  HG  SER A 342      36.642   8.591  19.445  1.00  0.00           H  
ATOM   4576  N   THR A 343      40.380  10.141  20.044  1.00 30.00           N  
ATOM   4577  CA  THR A 343      41.661  10.713  19.628  1.00 30.00           C  
ATOM   4578  C   THR A 343      42.499  11.222  20.830  1.00 30.00           C  
ATOM   4579  O   THR A 343      43.717  11.043  20.835  1.00 30.00           O  
ATOM   4580  CB  THR A 343      41.468  11.849  18.589  1.00 30.00           C  
ATOM   4581  CG2 THR A 343      42.772  12.357  17.954  1.00110.00           C  
ATOM   4582  OG1 THR A 343      40.648  11.390  17.525  1.00110.00           O  
ATOM   4583  H   THR A 343      39.559  10.723  19.944  1.00  0.00           H  
ATOM   4584  HA  THR A 343      42.247   9.925  19.151  1.00  0.00           H  
ATOM   4585  HB  THR A 343      40.958  12.692  19.057  1.00  0.00           H  
ATOM   4586  HG1 THR A 343      39.746  11.243  17.863  1.00  0.00           H  
ATOM   4587 HG21 THR A 343      42.574  13.079  17.161  1.00  0.00           H  
ATOM   4588 HG22 THR A 343      43.417  12.848  18.683  1.00  0.00           H  
ATOM   4589 HG23 THR A 343      43.338  11.536  17.517  1.00  0.00           H  
ATOM   4590  N   LEU A 344      41.837  11.784  21.855  1.00 30.00           N  
ATOM   4591  CA  LEU A 344      42.452  12.194  23.126  1.00 30.00           C  
ATOM   4592  C   LEU A 344      42.938  10.998  23.967  1.00 30.00           C  
ATOM   4593  O   LEU A 344      43.944  11.120  24.667  1.00 30.00           O  
ATOM   4594  CB  LEU A 344      41.445  13.035  23.945  1.00 30.00           C  
ATOM   4595  CG  LEU A 344      41.201  14.449  23.378  1.00 30.00           C  
ATOM   4596  CD1 LEU A 344      39.891  15.056  23.922  1.00 30.00           C  
ATOM   4597  CD2 LEU A 344      42.420  15.368  23.600  1.00 30.00           C  
ATOM   4598  H   LEU A 344      40.842  11.958  21.761  1.00  0.00           H  
ATOM   4599  HA  LEU A 344      43.328  12.805  22.901  1.00  0.00           H  
ATOM   4600  HB2 LEU A 344      40.503  12.490  23.998  1.00  0.00           H  
ATOM   4601  HB3 LEU A 344      41.778  13.126  24.981  1.00  0.00           H  
ATOM   4602  HG  LEU A 344      41.066  14.354  22.300  1.00  0.00           H  
ATOM   4603 HD11 LEU A 344      40.029  16.034  24.378  1.00  0.00           H  
ATOM   4604 HD12 LEU A 344      39.167  15.180  23.115  1.00  0.00           H  
ATOM   4605 HD13 LEU A 344      39.420  14.424  24.675  1.00  0.00           H  
ATOM   4606 HD21 LEU A 344      42.145  16.371  23.926  1.00  0.00           H  
ATOM   4607 HD22 LEU A 344      43.112  14.966  24.341  1.00  0.00           H  
ATOM   4608 HD23 LEU A 344      42.974  15.480  22.671  1.00  0.00           H  
ATOM   4609  N   LEU A 345      42.214   9.874  23.900  1.00110.00           N  
ATOM   4610  CA  LEU A 345      42.484   8.645  24.642  1.00110.00           C  
ATOM   4611  C   LEU A 345      43.691   7.883  24.055  1.00110.00           C  
ATOM   4612  O   LEU A 345      43.516   6.885  23.354  1.00110.00           O  
ATOM   4613  CB  LEU A 345      41.187   7.798  24.690  1.00110.00           C  
ATOM   4614  CG  LEU A 345      41.224   6.593  25.660  1.00110.00           C  
ATOM   4615  CD1 LEU A 345      41.401   7.038  27.129  1.00110.00           C  
ATOM   4616  CD2 LEU A 345      39.987   5.690  25.465  1.00110.00           C  
ATOM   4617  H   LEU A 345      41.360   9.888  23.354  1.00  0.00           H  
ATOM   4618  HA  LEU A 345      42.742   8.929  25.664  1.00  0.00           H  
ATOM   4619  HB2 LEU A 345      40.349   8.435  24.978  1.00  0.00           H  
ATOM   4620  HB3 LEU A 345      40.961   7.449  23.681  1.00  0.00           H  
ATOM   4621  HG  LEU A 345      42.086   5.976  25.404  1.00  0.00           H  
ATOM   4622 HD11 LEU A 345      40.743   6.505  27.816  1.00  0.00           H  
ATOM   4623 HD12 LEU A 345      42.421   6.852  27.467  1.00  0.00           H  
ATOM   4624 HD13 LEU A 345      41.203   8.102  27.266  1.00  0.00           H  
ATOM   4625 HD21 LEU A 345      39.346   5.649  26.346  1.00  0.00           H  
ATOM   4626 HD22 LEU A 345      39.359   6.025  24.638  1.00  0.00           H  
ATOM   4627 HD23 LEU A 345      40.287   4.666  25.238  1.00  0.00           H  
ATOM   4628  N   GLY A 346      44.903   8.372  24.347  1.00110.00           N  
ATOM   4629  CA  GLY A 346      46.171   7.780  23.924  1.00110.00           C  
ATOM   4630  C   GLY A 346      46.314   7.912  22.403  1.00110.00           C  
ATOM   4631  O   GLY A 346      46.666   8.979  21.900  1.00110.00           O  
ATOM   4632  H   GLY A 346      44.946   9.261  24.832  1.00  0.00           H  
ATOM   4633  HA2 GLY A 346      46.995   8.303  24.411  1.00  0.00           H  
ATOM   4634  HA3 GLY A 346      46.228   6.735  24.234  1.00  0.00           H  
ATOM   4635  N   CYS A 347      46.034   6.822  21.685  1.00110.00           N  
ATOM   4636  CA  CYS A 347      46.094   6.725  20.230  1.00110.00           C  
ATOM   4637  C   CYS A 347      45.057   5.693  19.743  1.00110.00           C  
ATOM   4638  O   CYS A 347      45.375   4.820  18.934  1.00110.00           O  
ATOM   4639  CB  CYS A 347      47.541   6.510  19.719  1.00110.00           C  
ATOM   4640  SG  CYS A 347      48.318   5.010  20.407  1.00110.00           S  
ATOM   4641  H   CYS A 347      45.714   5.990  22.161  1.00  0.00           H  
ATOM   4642  HA  CYS A 347      45.752   7.675  19.812  1.00  0.00           H  
ATOM   4643  HB2 CYS A 347      47.546   6.438  18.630  1.00  0.00           H  
ATOM   4644  HB3 CYS A 347      48.160   7.372  19.968  1.00  0.00           H  
ATOM   4645  HG  CYS A 347      47.512   4.153  19.765  1.00  0.00           H  
ATOM   4646  N   TYR A 348      43.818   5.800  20.252  1.00110.00           N  
ATOM   4647  CA  TYR A 348      42.682   4.953  19.853  1.00110.00           C  
ATOM   4648  C   TYR A 348      42.185   5.276  18.421  1.00110.00           C  
ATOM   4649  O   TYR A 348      41.547   4.434  17.790  1.00110.00           O  
ATOM   4650  CB  TYR A 348      41.536   5.097  20.887  1.00110.00           C  
ATOM   4651  CG  TYR A 348      40.822   3.813  21.264  1.00110.00           C  
ATOM   4652  CD1 TYR A 348      41.277   3.052  22.361  1.00110.00           C  
ATOM   4653  CD2 TYR A 348      39.690   3.386  20.538  1.00110.00           C  
ATOM   4654  CE1 TYR A 348      40.609   1.867  22.724  1.00110.00           C  
ATOM   4655  CE2 TYR A 348      39.023   2.200  20.902  1.00110.00           C  
ATOM   4656  CZ  TYR A 348      39.484   1.438  21.994  1.00110.00           C  
ATOM   4657  OH  TYR A 348      38.848   0.285  22.349  1.00110.00           O  
ATOM   4658  H   TYR A 348      43.625   6.510  20.949  1.00  0.00           H  
ATOM   4659  HA  TYR A 348      43.020   3.915  19.853  1.00  0.00           H  
ATOM   4660  HB2 TYR A 348      41.915   5.523  21.815  1.00  0.00           H  
ATOM   4661  HB3 TYR A 348      40.787   5.801  20.534  1.00  0.00           H  
ATOM   4662  HD1 TYR A 348      42.139   3.373  22.930  1.00  0.00           H  
ATOM   4663  HD2 TYR A 348      39.332   3.962  19.696  1.00  0.00           H  
ATOM   4664  HE1 TYR A 348      40.966   1.288  23.565  1.00  0.00           H  
ATOM   4665  HE2 TYR A 348      38.159   1.885  20.333  1.00  0.00           H  
ATOM   4666  HH  TYR A 348      38.092   0.078  21.782  1.00  0.00           H  
ATOM   4667  N   ARG A 349      42.501   6.482  17.930  1.00 30.00           N  
ATOM   4668  CA  ARG A 349      42.333   6.937  16.549  1.00 30.00           C  
ATOM   4669  C   ARG A 349      43.708   7.354  15.986  1.00 30.00           C  
ATOM   4670  O   ARG A 349      44.713   7.274  16.697  1.00 30.00           O  
ATOM   4671  CB  ARG A 349      41.351   8.134  16.510  1.00 30.00           C  
ATOM   4672  CG  ARG A 349      39.949   7.859  17.082  1.00 30.00           C  
ATOM   4673  CD  ARG A 349      39.027   7.018  16.185  1.00 30.00           C  
ATOM   4674  NE  ARG A 349      38.632   7.744  14.962  1.00 30.00           N  
ATOM   4675  CZ  ARG A 349      37.484   7.607  14.281  1.00 30.00           C  
ATOM   4676  NH1 ARG A 349      36.520   6.795  14.717  1.00 30.00           N1+
ATOM   4677  NH2 ARG A 349      37.304   8.296  13.155  1.00 30.00           N1+
ATOM   4678  H   ARG A 349      43.081   7.078  18.503  1.00  0.00           H  
ATOM   4679  HA  ARG A 349      41.957   6.129  15.920  1.00  0.00           H  
ATOM   4680  HB2 ARG A 349      41.794   8.953  17.076  1.00  0.00           H  
ATOM   4681  HB3 ARG A 349      41.248   8.516  15.494  1.00  0.00           H  
ATOM   4682  HG2 ARG A 349      39.984   7.454  18.092  1.00  0.00           H  
ATOM   4683  HG3 ARG A 349      39.471   8.834  17.188  1.00  0.00           H  
ATOM   4684  HD2 ARG A 349      39.546   6.122  15.843  1.00  0.00           H  
ATOM   4685  HD3 ARG A 349      38.178   6.671  16.774  1.00  0.00           H  
ATOM   4686  HE  ARG A 349      39.350   8.353  14.590  1.00  0.00           H  
ATOM   4687 HH11 ARG A 349      36.625   6.263  15.568  1.00  0.00           H  
ATOM   4688 HH12 ARG A 349      35.649   6.662  14.223  1.00  0.00           H  
ATOM   4689 HH21 ARG A 349      38.013   8.904  12.771  1.00  0.00           H  
ATOM   4690 HH22 ARG A 349      36.460   8.213  12.606  1.00  0.00           H  
ATOM   4691  N   LEU A 350      43.694   7.838  14.735  1.00 30.00           N  
ATOM   4692  CA  LEU A 350      44.812   8.311  13.906  1.00 30.00           C  
ATOM   4693  C   LEU A 350      45.582   7.127  13.291  1.00 30.00           C  
ATOM   4694  O   LEU A 350      45.949   6.188  14.000  1.00110.00           O  
ATOM   4695  CB  LEU A 350      45.769   9.290  14.644  1.00 30.00           C  
ATOM   4696  CG  LEU A 350      45.101  10.503  15.338  1.00110.00           C  
ATOM   4697  CD1 LEU A 350      46.113  11.254  16.232  1.00110.00           C  
ATOM   4698  CD2 LEU A 350      44.378  11.439  14.346  1.00110.00           C  
ATOM   4699  H   LEU A 350      42.809   7.835  14.250  1.00  0.00           H  
ATOM   4700  HA  LEU A 350      44.346   8.859  13.086  1.00  0.00           H  
ATOM   4701  HB2 LEU A 350      46.341   8.728  15.384  1.00  0.00           H  
ATOM   4702  HB3 LEU A 350      46.514   9.654  13.934  1.00  0.00           H  
ATOM   4703  HG  LEU A 350      44.341  10.114  16.015  1.00  0.00           H  
ATOM   4704 HD11 LEU A 350      46.255  12.294  15.937  1.00  0.00           H  
ATOM   4705 HD12 LEU A 350      45.784  11.259  17.271  1.00  0.00           H  
ATOM   4706 HD13 LEU A 350      47.100  10.790  16.216  1.00  0.00           H  
ATOM   4707 HD21 LEU A 350      44.615  12.492  14.502  1.00  0.00           H  
ATOM   4708 HD22 LEU A 350      44.625  11.211  13.309  1.00  0.00           H  
ATOM   4709 HD23 LEU A 350      43.296  11.344  14.449  1.00  0.00           H  
TER   
HETATM 4710  N   UNL Z   1      21.348  29.776  24.350  1.00  0.00           N  
HETATM 4711  C   UNL Z   1      19.481  31.306  23.112  1.00  0.00           C  
HETATM 4712  C   UNL Z   1      19.300  32.686  22.949  1.00  0.00           C  
HETATM 4713  C   UNL Z   1      18.822  33.195  21.738  1.00  0.00           C  
HETATM 4714  C   UNL Z   1      18.518  32.330  20.673  1.00  0.00           C  
HETATM 4715  C   UNL Z   1      18.718  30.949  20.837  1.00  0.00           C  
HETATM 4716  C   UNL Z   1      19.196  30.442  22.048  1.00  0.00           C  
HETATM 4717  C   UNL Z   1      18.020  32.866  19.383  1.00  0.00           C  
HETATM 4718  C   UNL Z   1      18.783  32.679  18.217  1.00  0.00           C  
HETATM 4719  C   UNL Z   1      18.343  33.185  16.993  1.00  0.00           C  
HETATM 4720  C   UNL Z   1      17.138  33.881  16.917  1.00  0.00           C  
HETATM 4721  C   UNL Z   1      16.363  34.068  18.063  1.00  0.00           C  
HETATM 4722  C   UNL Z   1      16.789  33.559  19.307  1.00  0.00           C  
HETATM 4723  C   UNL Z   1      15.100  34.767  20.716  1.00  0.00           C  
HETATM 4724  C   UNL Z   1      20.546  32.005  25.704  1.00  0.00           C  
HETATM 4725  O   UNL Z   1      16.014  33.703  20.470  1.00  0.00           O  
HETATM 4726  O   UNL Z   1      19.045  29.822  25.299  1.00  0.00           O  
HETATM 4727  F   UNL Z   1      15.712  35.984  20.472  1.00  0.00           F  
HETATM 4728  S   UNL Z   1      20.098  30.659  24.629  1.00  0.00           S  
HETATM 4729  H   UNL Z   1      21.287  28.749  24.408  1.00  0.00           H  
CONECT 4710 4729 4728
CONECT 4711 4712 4716 4728
CONECT 4712 4711 4713
CONECT 4713 4712 4714
CONECT 4714 4713 4715 4717
CONECT 4715 4714 4716
CONECT 4716 4711 4715
CONECT 4717 4714 4718 4722
CONECT 4718 4717 4719
CONECT 4719 4718 4720
CONECT 4720 4719 4721
CONECT 4721 4720 4722
CONECT 4722 4717 4721 4725
CONECT 4723 4727 4725
CONECT 4724 4728
CONECT 4725 4722 4723
CONECT 4726 4728
CONECT 4727 4723
CONECT 4728 4711 4710 4724 4726
CONECT 4729 4710
END
