# Supplementary material for: 2-(Fluoromethoxy)-4′-(S-methanesulfonimidoyl)-1,1′-biphenyl (UCM-1306), an Orally Bioavailable Positive Allosteric Modulator of the Human Dopamine D1 Receptor for Parkinson’s Disease
Source: J Med Chem. 2022 Aug 31;65(18):12256–72. doi: 10.1021/acs.jmedchem.2c00949 (PMC9511493; doi:10.1021/acs.jmedchem.2c00949)
Supplement: Supplementary file 5 — jm2c00949_si_005.pdb [file jm2c00949_si_005.pdb]

ATOM      1  N   GLN A  12      62.228  45.353   6.510  0.00  0.00           N  
ATOM      2  CA  GLN A  12      62.696  44.342   7.449  0.00  0.00           C  
ATOM      3  C   GLN A  12      61.602  43.977   8.447  0.00  0.00           C  
ATOM      4  O   GLN A  12      60.690  43.220   8.137  0.00  0.00           O  
ATOM      5  CB  GLN A  12      63.941  44.833   8.188  0.00  0.00           C  
ATOM      6  CG  GLN A  12      65.124  45.137   7.294  0.00  0.00           C  
ATOM      7  CD  GLN A  12      66.329  45.615   8.055  0.00  0.00           C  
ATOM     18  NE2 GLN A  12      67.398  45.918   7.312  0.00  0.00           N  
ATOM     17  OE1 GLN A  12      66.331  45.741   9.284  0.00  0.00           O  
ATOM     12  H   GLN A  12      62.831  45.378   5.709  0.00  0.00           H  
ATOM     13  HA  GLN A  12      62.923  43.512   6.926  0.00  0.00           H  
ATOM     15  HB2 GLN A  12      63.705  45.670   8.692  0.00  0.00           H  
ATOM     11  HB3 GLN A  12      64.219  44.128   8.849  0.00  0.00           H  
ATOM     14  HG2 GLN A  12      65.369  44.302   6.793  0.00  0.00           H  
ATOM     10  HG3 GLN A  12      64.855  45.844   6.635  0.00  0.00           H  
ATOM     19 HE21 GLN A  12      68.252  46.264   7.755  0.00  0.00           H  
ATOM     16 HE22 GLN A  12      67.345  45.797   6.308  0.00  0.00           H  
ATOM      8  H2  GLN A  12      61.295  45.135   6.212  0.00  0.00           H  
ATOM      9  H3  GLN A  12      62.230  46.254   6.952  0.00  0.00           H  
ATOM     20  N   ARG A  13      61.720  44.478   9.672  0.00  0.00           N  
ATOM     21  CA  ARG A  13      60.601  44.378  10.601  0.00  0.00           C  
ATOM     22  C   ARG A  13      59.416  45.239  10.176  0.00  0.00           C  
ATOM     23  O   ARG A  13      58.259  44.871  10.431  0.00  0.00           O  
ATOM     24  CB  ARG A  13      61.057  44.774  12.007  0.00  0.00           C  
ATOM     25  CG  ARG A  13      61.929  43.741  12.715  0.00  0.00           C  
ATOM     26  CD  ARG A  13      63.383  43.824  12.270  0.00  0.00           C  
ATOM     27  NE  ARG A  13      63.935  45.163  12.443  0.00  0.00           N  
ATOM     28  CZ  ARG A  13      65.027  45.606  11.835  0.00  0.00           C  
ATOM     29  NH1 ARG A  13      65.719  44.838  11.008  0.00  0.00           N1+
ATOM     30  NH2 ARG A  13      65.436  46.850  12.062  0.00  0.00           N  
ATOM     37  H   ARG A  13      62.619  44.916   9.892  0.00  0.00           H  
ATOM     32  HA  ARG A  13      60.298  43.413  10.642  0.00  0.00           H  
ATOM     43  HB2 ARG A  13      61.580  45.622  11.939  0.00  0.00           H  
ATOM     42  HB3 ARG A  13      60.245  44.925  12.568  0.00  0.00           H  
ATOM     34  HG2 ARG A  13      61.895  43.898  13.699  0.00  0.00           H  
ATOM     31  HG3 ARG A  13      61.592  42.826  12.506  0.00  0.00           H  
ATOM     39  HD2 ARG A  13      63.909  43.176  12.815  0.00  0.00           H  
ATOM     38  HD3 ARG A  13      63.424  43.571  11.306  0.00  0.00           H  
ATOM     33  HE  ARG A  13      63.454  45.793  13.066  0.00  0.00           H  
ATOM     41 HH11 ARG A  13      65.412  43.905  10.812  0.00  0.00           H  
ATOM     40 HH12 ARG A  13      66.552  45.188  10.574  0.00  0.00           H  
ATOM     36 HH21 ARG A  13      64.912  47.448  12.669  0.00  0.00           H  
ATOM     35 HH22 ARG A  13      66.270  47.191  11.624  0.00  0.00           H  
ATOM     44  N   ASN A  14      59.671  46.373   9.516  0.00  0.00           N  
ATOM     45  CA  ASN A  14      58.570  47.135   8.936  0.00  0.00           C  
ATOM     46  C   ASN A  14      57.794  46.342   7.892  0.00  0.00           C  
ATOM     47  O   ASN A  14      56.563  46.448   7.824  0.00  0.00           O  
ATOM     48  CB  ASN A  14      59.107  48.430   8.326  0.00  0.00           C  
ATOM     49  CG  ASN A  14      60.316  48.195   7.440  0.00  0.00           C  
ATOM     55  ND2 ASN A  14      60.882  49.274   6.912  0.00  0.00           N  
ATOM     54  OD1 ASN A  14      60.735  47.058   7.233  0.00  0.00           O  
ATOM     51  H   ASN A  14      60.657  46.641   9.459  0.00  0.00           H  
ATOM     50  HA  ASN A  14      57.925  47.344   9.688  0.00  0.00           H  
ATOM     53  HB2 ASN A  14      58.386  48.842   7.777  0.00  0.00           H  
ATOM     52  HB3 ASN A  14      59.370  49.042   9.066  0.00  0.00           H  
ATOM     57 HD21 ASN A  14      60.510  50.183   7.113  0.00  0.00           H  
ATOM     56 HD22 ASN A  14      61.678  49.184   6.316  0.00  0.00           H  
ATOM     58  N   GLU A  15      58.480  45.575   7.036  0.00  0.00           N  
ATOM     59  CA  GLU A  15      57.704  44.805   6.069  0.00  0.00           C  
ATOM     60  C   GLU A  15      56.885  43.730   6.771  0.00  0.00           C  
ATOM     61  O   GLU A  15      55.799  43.371   6.303  0.00  0.00           O  
ATOM     62  CB  GLU A  15      58.592  44.203   4.974  0.00  0.00           C  
ATOM     63  CG  GLU A  15      59.652  43.228   5.422  0.00  0.00           C  
ATOM     64  CD  GLU A  15      59.133  41.808   5.546  0.00  0.00           C  
ATOM     65  OE1 GLU A  15      58.083  41.503   4.944  0.00  0.00           O  
ATOM     66  OE2 GLU A  15      59.773  40.997   6.248  0.00  0.00           O1-
ATOM     70  H   GLU A  15      59.481  45.582   7.118  0.00  0.00           H  
ATOM     68  HA  GLU A  15      57.089  45.419   5.563  0.00  0.00           H  
ATOM     72  HB2 GLU A  15      57.992  43.728   4.336  0.00  0.00           H  
ATOM     71  HB3 GLU A  15      59.049  44.960   4.515  0.00  0.00           H  
ATOM     67  HG2 GLU A  15      60.374  43.220   4.753  0.00  0.00           H  
ATOM     69  HG3 GLU A  15      59.976  43.501   6.311  0.00  0.00           H  
ATOM     73  N   GLU A  16      57.351  43.269   7.938  0.00  0.00           N  
ATOM     74  CA  GLU A  16      56.554  42.352   8.743  0.00  0.00           C  
ATOM     75  C   GLU A  16      55.329  43.031   9.329  0.00  0.00           C  
ATOM     76  O   GLU A  16      54.250  42.426   9.372  0.00  0.00           O  
ATOM     77  CB  GLU A  16      57.411  41.753   9.859  0.00  0.00           C  
ATOM     78  CG  GLU A  16      58.283  40.588   9.419  0.00  0.00           C  
ATOM     79  CD  GLU A  16      57.520  39.281   9.353  0.00  0.00           C  
ATOM     80  OE1 GLU A  16      56.515  39.141  10.080  0.00  0.00           O  
ATOM     81  OE2 GLU A  16      57.927  38.392   8.575  0.00  0.00           O1-
ATOM     85  H   GLU A  16      58.286  43.609   8.201  0.00  0.00           H  
ATOM     83  HA  GLU A  16      56.265  41.567   8.173  0.00  0.00           H  
ATOM     87  HB2 GLU A  16      58.007  42.463  10.192  0.00  0.00           H  
ATOM     86  HB3 GLU A  16      56.803  41.423  10.560  0.00  0.00           H  
ATOM     82  HG2 GLU A  16      58.622  40.781   8.518  0.00  0.00           H  
ATOM     84  HG3 GLU A  16      59.006  40.478  10.075  0.00  0.00           H  
ATOM     88  N   LYS A  17      55.434  44.311   9.692  0.00  0.00           N  
ATOM     89  CA  LYS A  17      54.240  44.949  10.228  0.00  0.00           C  
ATOM     90  C   LYS A  17      53.275  45.308   9.110  0.00  0.00           C  
ATOM     91  O   LYS A  17      52.050  45.268   9.306  0.00  0.00           O  
ATOM     92  CB  LYS A  17      54.614  46.196  11.030  0.00  0.00           C  
ATOM     93  CG  LYS A  17      53.491  46.728  11.906  0.00  0.00           C  
ATOM     94  CD  LYS A  17      52.874  45.619  12.744  0.00  0.00           C  
ATOM     95  CE  LYS A  17      51.692  46.125  13.552  0.00  0.00           C  
ATOM     96  NZ  LYS A  17      52.106  47.129  14.570  0.00  0.00           N1+
ATOM    107  H   LYS A  17      56.332  44.748   9.570  0.00  0.00           H  
ATOM     97  HA  LYS A  17      53.783  44.310  10.858  0.00  0.00           H  
ATOM    109  HB2 LYS A  17      55.389  45.969  11.617  0.00  0.00           H  
ATOM    108  HB3 LYS A  17      54.877  46.913  10.387  0.00  0.00           H  
ATOM    100  HG2 LYS A  17      53.857  47.429  12.517  0.00  0.00           H  
ATOM    101  HG3 LYS A  17      52.783  47.126  11.325  0.00  0.00           H  
ATOM    106  HD2 LYS A  17      52.559  44.896  12.138  0.00  0.00           H  
ATOM    105  HD3 LYS A  17      53.562  45.269  13.372  0.00  0.00           H  
ATOM     98  HE2 LYS A  17      51.026  46.544  12.928  0.00  0.00           H  
ATOM     99  HE3 LYS A  17      51.257  45.348  14.015  0.00  0.00           H  
ATOM    102  HZ1 LYS A  17      52.178  46.686  15.463  0.00  0.00           H  
ATOM    104  HZ2 LYS A  17      51.424  47.859  14.612  0.00  0.00           H  
ATOM    103  HZ3 LYS A  17      52.993  47.513  14.315  0.00  0.00           H  
ATOM    110  N   ALA A  18      53.800  45.562   7.910  0.00  0.00           N  
ATOM    111  CA  ALA A  18      52.906  45.856   6.800  0.00  0.00           C  
ATOM    112  C   ALA A  18      52.197  44.583   6.369  0.00  0.00           C  
ATOM    113  O   ALA A  18      51.010  44.609   6.027  0.00  0.00           O  
ATOM    114  CB  ALA A  18      53.684  46.471   5.637  0.00  0.00           C  
ATOM    115  H   ALA A  18      54.816  45.532   7.850  0.00  0.00           H  
ATOM    116  HA  ALA A  18      52.219  46.520   7.103  0.00  0.00           H  
ATOM    117  HB1 ALA A  18      53.647  45.856   4.851  0.00  0.00           H  
ATOM    119  HB2 ALA A  18      54.635  46.608   5.910  0.00  0.00           H  
ATOM    118  HB3 ALA A  18      53.276  47.349   5.394  0.00  0.00           H  
ATOM    120  N   GLN A  19      52.901  43.447   6.439  0.00  0.00           N  
ATOM    121  CA  GLN A  19      52.275  42.181   6.094  0.00  0.00           C  
ATOM    122  C   GLN A  19      51.237  41.812   7.141  0.00  0.00           C  
ATOM    123  O   GLN A  19      50.192  41.240   6.810  0.00  0.00           O  
ATOM    124  CB  GLN A  19      53.346  41.100   5.972  0.00  0.00           C  
ATOM    125  CG  GLN A  19      52.849  39.746   5.529  0.00  0.00           C  
ATOM    126  CD  GLN A  19      53.980  38.750   5.379  0.00  0.00           C  
ATOM    127  NE2 GLN A  19      53.652  37.542   4.952  0.00  0.00           N  
ATOM    128  OE1 GLN A  19      55.140  39.066   5.645  0.00  0.00           O  
ATOM    132  H   GLN A  19      53.875  43.552   6.744  0.00  0.00           H  
ATOM    130  HA  GLN A  19      51.800  42.296   5.217  0.00  0.00           H  
ATOM    136  HB2 GLN A  19      54.041  41.412   5.311  0.00  0.00           H  
ATOM    135  HB3 GLN A  19      53.795  40.993   6.870  0.00  0.00           H  
ATOM    129  HG2 GLN A  19      52.207  39.396   6.209  0.00  0.00           H  
ATOM    131  HG3 GLN A  19      52.390  39.840   4.648  0.00  0.00           H  
ATOM    134 HE21 GLN A  19      54.362  36.822   4.813  0.00  0.00           H  
ATOM    133 HE22 GLN A  19      52.669  37.343   4.763  0.00  0.00           H  
ATOM    137  N   ARG A  20      51.489  42.177   8.401  0.00  0.00           N  
ATOM    138  CA  ARG A  20      50.565  41.829   9.473  0.00  0.00           C  
ATOM    139  C   ARG A  20      49.284  42.643   9.361  0.00  0.00           C  
ATOM    140  O   ARG A  20      48.183  42.119   9.561  0.00  0.00           O  
ATOM    141  CB  ARG A  20      51.227  42.043  10.835  0.00  0.00           C  
ATOM    142  CG  ARG A  20      52.093  40.881  11.289  0.00  0.00           C  
ATOM    143  CD  ARG A  20      52.106  40.758  12.803  0.00  0.00           C  
ATOM    144  NE  ARG A  20      53.313  40.099  13.285  0.00  0.00           N  
ATOM    145  CZ  ARG A  20      54.439  40.729  13.591  0.00  0.00           C  
ATOM    146  NH1 ARG A  20      54.550  42.042  13.475  0.00  0.00           N1+
ATOM    147  NH2 ARG A  20      55.480  40.023  14.025  0.00  0.00           N  
ATOM    154  H   ARG A  20      52.362  42.706   8.538  0.00  0.00           H  
ATOM    149  HA  ARG A  20      50.334  40.853   9.399  0.00  0.00           H  
ATOM    160  HB2 ARG A  20      51.802  42.854  10.778  0.00  0.00           H  
ATOM    159  HB3 ARG A  20      50.510  42.178  11.512  0.00  0.00           H  
ATOM    151  HG2 ARG A  20      51.735  40.031  10.911  0.00  0.00           H  
ATOM    148  HG3 ARG A  20      53.030  41.024  10.981  0.00  0.00           H  
ATOM    156  HD2 ARG A  20      52.054  41.676  13.188  0.00  0.00           H  
ATOM    155  HD3 ARG A  20      51.308  40.227  13.076  0.00  0.00           H  
ATOM    150  HE  ARG A  20      53.290  39.096  13.393  0.00  0.00           H  
ATOM    158 HH11 ARG A  20      53.769  42.588  13.169  0.00  0.00           H  
ATOM    157 HH12 ARG A  20      55.418  42.496  13.694  0.00  0.00           H  
ATOM    153 HH21 ARG A  20      55.402  39.032  14.136  0.00  0.00           H  
ATOM    152 HH22 ARG A  20      56.342  40.484  14.242  0.00  0.00           H  
ATOM    161  N   GLU A  21      49.401  43.915   8.973  0.00  0.00           N  
ATOM    162  CA  GLU A  21      48.191  44.717   8.829  0.00  0.00           C  
ATOM    163  C   GLU A  21      47.483  44.451   7.504  0.00  0.00           C  
ATOM    164  O   GLU A  21      46.254  44.584   7.427  0.00  0.00           O  
ATOM    165  CB  GLU A  21      48.539  46.202   8.963  0.00  0.00           C  
ATOM    166  CG  GLU A  21      47.383  47.160   8.718  0.00  0.00           C  
ATOM    167  CD  GLU A  21      47.830  48.607   8.662  0.00  0.00           C  
ATOM    168  OE1 GLU A  21      49.039  48.865   8.842  0.00  0.00           O  
ATOM    169  OE2 GLU A  21      46.973  49.487   8.439  0.00  0.00           O1-
ATOM    173  H   GLU A  21      50.346  44.247   8.800  0.00  0.00           H  
ATOM    171  HA  GLU A  21      47.559  44.516   9.592  0.00  0.00           H  
ATOM    175  HB2 GLU A  21      48.860  46.352   9.886  0.00  0.00           H  
ATOM    174  HB3 GLU A  21      49.242  46.406   8.299  0.00  0.00           H  
ATOM    170  HG2 GLU A  21      46.979  46.939   7.851  0.00  0.00           H  
ATOM    172  HG3 GLU A  21      46.747  47.073   9.461  0.00  0.00           H  
ATOM    176  N   ALA A  22      48.210  43.994   6.483  0.00  0.00           N  
ATOM    177  CA  ALA A  22      47.553  43.460   5.294  0.00  0.00           C  
ATOM    178  C   ALA A  22      46.761  42.197   5.608  0.00  0.00           C  
ATOM    179  O   ALA A  22      45.610  42.052   5.173  0.00  0.00           O  
ATOM    180  CB  ALA A  22      48.587  43.185   4.203  0.00  0.00           C  
ATOM    181  H   ALA A  22      49.229  44.050   6.605  0.00  0.00           H  
ATOM    182  HA  ALA A  22      46.917  44.158   4.935  0.00  0.00           H  
ATOM    183  HB1 ALA A  22      49.504  43.236   4.595  0.00  0.00           H  
ATOM    185  HB2 ALA A  22      48.494  43.867   3.479  0.00  0.00           H  
ATOM    184  HB3 ALA A  22      48.435  42.273   3.825  0.00  0.00           H  
ATOM    186  N   ASN A  23      47.322  41.306   6.431  0.00  0.00           N  
ATOM    187  CA  ASN A  23      46.547  40.153   6.874  0.00  0.00           C  
ATOM    188  C   ASN A  23      45.362  40.566   7.731  0.00  0.00           C  
ATOM    189  O   ASN A  23      44.312  39.918   7.682  0.00  0.00           O  
ATOM    190  CB  ASN A  23      47.441  39.186   7.647  0.00  0.00           C  
ATOM    191  CG  ASN A  23      46.670  38.020   8.229  0.00  0.00           C  
ATOM    197  ND2 ASN A  23      46.405  38.077   9.527  0.00  0.00           N  
ATOM    196  OD1 ASN A  23      46.314  37.082   7.520  0.00  0.00           O  
ATOM    193  H   ASN A  23      48.288  41.498   6.704  0.00  0.00           H  
ATOM    192  HA  ASN A  23      46.174  39.710   6.047  0.00  0.00           H  
ATOM    195  HB2 ASN A  23      48.134  38.831   7.025  0.00  0.00           H  
ATOM    194  HB3 ASN A  23      47.874  39.685   8.393  0.00  0.00           H  
ATOM    199 HD21 ASN A  23      46.707  38.866  10.066  0.00  0.00           H  
ATOM    198 HD22 ASN A  23      45.903  37.335   9.973  0.00  0.00           H  
ATOM    200  N   LYS A  24      45.498  41.632   8.520  0.00  0.00           N  
ATOM    201  CA  LYS A  24      44.364  42.040   9.340  0.00  0.00           C  
ATOM    202  C   LYS A  24      43.233  42.570   8.466  0.00  0.00           C  
ATOM    203  O   LYS A  24      42.062  42.211   8.664  0.00  0.00           O  
ATOM    204  CB  LYS A  24      44.797  43.089  10.364  0.00  0.00           C  
ATOM    205  CG  LYS A  24      45.572  42.521  11.541  0.00  0.00           C  
ATOM    206  CD  LYS A  24      45.756  43.566  12.629  0.00  0.00           C  
ATOM    207  CE  LYS A  24      44.446  43.849  13.346  0.00  0.00           C  
ATOM    208  NZ  LYS A  24      44.630  44.761  14.507  0.00  0.00           N1+
ATOM    219  H   LYS A  24      46.400  42.098   8.497  0.00  0.00           H  
ATOM    209  HA  LYS A  24      44.028  41.243   9.853  0.00  0.00           H  
ATOM    221  HB2 LYS A  24      45.375  43.757   9.900  0.00  0.00           H  
ATOM    220  HB3 LYS A  24      43.977  43.539  10.715  0.00  0.00           H  
ATOM    212  HG2 LYS A  24      45.069  41.745  11.920  0.00  0.00           H  
ATOM    213  HG3 LYS A  24      46.470  42.219  11.227  0.00  0.00           H  
ATOM    218  HD2 LYS A  24      46.414  43.228  13.292  0.00  0.00           H  
ATOM    217  HD3 LYS A  24      46.080  44.409  12.216  0.00  0.00           H  
ATOM    210  HE2 LYS A  24      43.804  44.268  12.697  0.00  0.00           H  
ATOM    211  HE3 LYS A  24      44.057  42.980  13.668  0.00  0.00           H  
ATOM    214  HZ1 LYS A  24      44.656  45.707  14.185  0.00  0.00           H  
ATOM    216  HZ2 LYS A  24      45.489  44.541  14.969  0.00  0.00           H  
ATOM    215  HZ3 LYS A  24      43.868  44.645  15.144  0.00  0.00           H  
ATOM    222  N   LYS A  25      43.571  43.396   7.464  0.00  0.00           N  
ATOM    223  CA  LYS A  25      42.541  43.905   6.565  0.00  0.00           C  
ATOM    224  C   LYS A  25      41.911  42.772   5.772  0.00  0.00           C  
ATOM    225  O   LYS A  25      40.693  42.780   5.527  0.00  0.00           O  
ATOM    226  CB  LYS A  25      43.138  44.945   5.618  0.00  0.00           C  
ATOM    227  CG  LYS A  25      43.581  46.227   6.296  0.00  0.00           C  
ATOM    228  CD  LYS A  25      44.588  46.984   5.444  0.00  0.00           C  
ATOM    229  CE  LYS A  25      44.168  47.018   3.984  0.00  0.00           C  
ATOM    230  NZ  LYS A  25      42.941  47.835   3.778  0.00  0.00           N1+
ATOM    241  H   LYS A  25      44.567  43.621   7.396  0.00  0.00           H  
ATOM    231  HA  LYS A  25      41.825  44.355   7.112  0.00  0.00           H  
ATOM    243  HB2 LYS A  25      43.932  44.536   5.167  0.00  0.00           H  
ATOM    242  HB3 LYS A  25      42.447  45.173   4.931  0.00  0.00           H  
ATOM    234  HG2 LYS A  25      42.783  46.811   6.447  0.00  0.00           H  
ATOM    235  HG3 LYS A  25      44.004  46.006   7.175  0.00  0.00           H  
ATOM    240  HD2 LYS A  25      44.653  47.919   5.778  0.00  0.00           H  
ATOM    239  HD3 LYS A  25      45.471  46.531   5.510  0.00  0.00           H  
ATOM    232  HE2 LYS A  25      44.917  47.405   3.439  0.00  0.00           H  
ATOM    233  HE3 LYS A  25      43.994  46.079   3.673  0.00  0.00           H  
ATOM    236  HZ1 LYS A  25      42.530  48.046   4.665  0.00  0.00           H  
ATOM    238  HZ2 LYS A  25      42.290  47.320   3.221  0.00  0.00           H  
ATOM    237  HZ3 LYS A  25      43.183  48.685   3.310  0.00  0.00           H  
ATOM    244  N   ILE A  26      42.682  41.714   5.514  0.00  0.00           N  
ATOM    245  CA  ILE A  26      42.141  40.606   4.743  0.00  0.00           C  
ATOM    246  C   ILE A  26      41.161  39.842   5.611  0.00  0.00           C  
ATOM    247  O   ILE A  26      40.051  39.511   5.182  0.00  0.00           O  
ATOM    248  CB  ILE A  26      43.264  39.699   4.212  0.00  0.00           C  
ATOM    249  CG1 ILE A  26      44.037  40.407   3.099  0.00  0.00           C  
ATOM    250  CG2 ILE A  26      42.699  38.377   3.726  0.00  0.00           C  
ATOM    251  CD1 ILE A  26      43.160  40.937   1.992  0.00  0.00           C  
ATOM    259  H   ILE A  26      43.633  41.755   5.888  0.00  0.00           H  
ATOM    252  HA  ILE A  26      41.612  41.011   4.000  0.00  0.00           H  
ATOM    255  HB  ILE A  26      43.894  39.520   4.960  0.00  0.00           H  
ATOM    256 HG12 ILE A  26      44.547  41.165   3.503  0.00  0.00           H  
ATOM    257 HG13 ILE A  26      44.689  39.756   2.710  0.00  0.00           H  
ATOM    254 HG21 ILE A  26      42.201  37.941   4.474  0.00  0.00           H  
ATOM    253 HG22 ILE A  26      43.451  37.790   3.430  0.00  0.00           H  
ATOM    261 HG23 ILE A  26      42.080  38.549   2.961  0.00  0.00           H  
ATOM    262 HD11 ILE A  26      42.660  40.180   1.571  0.00  0.00           H  
ATOM    260 HD12 ILE A  26      43.728  41.385   1.302  0.00  0.00           H  
ATOM    258 HD13 ILE A  26      42.510  41.597   2.368  0.00  0.00           H  
ATOM    263  N   GLU A  27      41.588  39.493   6.825  0.00  0.00           N  
ATOM    264  CA  GLU A  27      40.763  38.640   7.658  0.00  0.00           C  
ATOM    265  C   GLU A  27      39.477  39.356   8.045  0.00  0.00           C  
ATOM    266  O   GLU A  27      38.430  38.718   8.168  0.00  0.00           O  
ATOM    267  CB  GLU A  27      41.538  38.210   8.902  0.00  0.00           C  
ATOM    268  CG  GLU A  27      40.771  37.275   9.821  0.00  0.00           C  
ATOM    269  CD  GLU A  27      40.475  35.934   9.178  0.00  0.00           C  
ATOM    270  OE1 GLU A  27      41.230  35.526   8.271  0.00  0.00           O  
ATOM    271  OE2 GLU A  27      39.486  35.287   9.581  0.00  0.00           O1-
ATOM    275  H   GLU A  27      42.504  39.866   7.096  0.00  0.00           H  
ATOM    273  HA  GLU A  27      40.538  37.793   7.164  0.00  0.00           H  
ATOM    277  HB2 GLU A  27      42.348  37.736   8.602  0.00  0.00           H  
ATOM    276  HB3 GLU A  27      41.756  39.021   9.416  0.00  0.00           H  
ATOM    272  HG2 GLU A  27      41.320  37.107  10.619  0.00  0.00           H  
ATOM    274  HG3 GLU A  27      39.910  37.694  10.042  0.00  0.00           H  
ATOM    278  N   LYS A  28      39.516  40.688   8.203  0.00  0.00           N  
ATOM    279  CA  LYS A  28      38.273  41.384   8.528  0.00  0.00           C  
ATOM    280  C   LYS A  28      37.375  41.617   7.314  0.00  0.00           C  
ATOM    281  O   LYS A  28      36.140  41.615   7.458  0.00  0.00           O  
ATOM    282  CB  LYS A  28      38.569  42.721   9.207  0.00  0.00           C  
ATOM    283  CG  LYS A  28      39.289  43.729   8.331  0.00  0.00           C  
ATOM    284  CD  LYS A  28      39.523  45.032   9.075  0.00  0.00           C  
ATOM    285  CE  LYS A  28      40.612  44.883  10.123  0.00  0.00           C  
ATOM    286  NZ  LYS A  28      40.940  46.185  10.767  0.00  0.00           N1+
ATOM    297  H   LYS A  28      40.420  41.128   8.084  0.00  0.00           H  
ATOM    287  HA  LYS A  28      37.758  40.830   9.207  0.00  0.00           H  
ATOM    299  HB2 LYS A  28      37.699  43.122   9.498  0.00  0.00           H  
ATOM    298  HB3 LYS A  28      39.136  42.542  10.013  0.00  0.00           H  
ATOM    290  HG2 LYS A  28      40.172  43.351   8.055  0.00  0.00           H  
ATOM    291  HG3 LYS A  28      38.735  43.914   7.520  0.00  0.00           H  
ATOM    296  HD2 LYS A  28      39.803  45.730   8.423  0.00  0.00           H  
ATOM    295  HD3 LYS A  28      38.680  45.301   9.529  0.00  0.00           H  
ATOM    288  HE2 LYS A  28      40.302  44.238  10.826  0.00  0.00           H  
ATOM    289  HE3 LYS A  28      41.437  44.516   9.686  0.00  0.00           H  
ATOM    292  HZ1 LYS A  28      41.177  46.853  10.062  0.00  0.00           H  
ATOM    294  HZ2 LYS A  28      41.715  46.062  11.386  0.00  0.00           H  
ATOM    293  HZ3 LYS A  28      40.147  46.509  11.282  0.00  0.00           H  
ATOM    300  N   GLN A  29      37.935  41.678   6.098  0.00  0.00           N  
ATOM    301  CA  GLN A  29      37.053  41.606   4.936  0.00  0.00           C  
ATOM    302  C   GLN A  29      36.417  40.229   4.811  0.00  0.00           C  
ATOM    303  O   GLN A  29      35.224  40.115   4.497  0.00  0.00           O  
ATOM    304  CB  GLN A  29      37.827  41.960   3.668  0.00  0.00           C  
ATOM    305  CG  GLN A  29      36.971  41.983   2.416  0.00  0.00           C  
ATOM    306  CD  GLN A  29      35.877  43.028   2.482  0.00  0.00           C  
ATOM    315  NE2 GLN A  29      36.254  44.290   2.313  0.00  0.00           N  
ATOM    314  OE1 GLN A  29      34.707  42.705   2.684  0.00  0.00           O  
ATOM    310  H   GLN A  29      38.940  41.771   6.067  0.00  0.00           H  
ATOM    308  HA  GLN A  29      36.313  42.277   5.067  0.00  0.00           H  
ATOM    312  HB2 GLN A  29      38.236  42.867   3.784  0.00  0.00           H  
ATOM    311  HB3 GLN A  29      38.555  41.284   3.536  0.00  0.00           H  
ATOM    307  HG2 GLN A  29      37.555  42.183   1.630  0.00  0.00           H  
ATOM    309  HG3 GLN A  29      36.548  41.085   2.299  0.00  0.00           H  
ATOM    316 HE21 GLN A  29      35.571  45.047   2.331  0.00  0.00           H  
ATOM    313 HE22 GLN A  29      37.243  44.484   2.166  0.00  0.00           H  
ATOM    317  N   LEU A  30      37.188  39.173   5.061  0.00  0.00           N  
ATOM    318  CA  LEU A  30      36.611  37.840   5.040  0.00  0.00           C  
ATOM    319  C   LEU A  30      35.611  37.646   6.171  0.00  0.00           C  
ATOM    320  O   LEU A  30      34.678  36.851   6.035  0.00  0.00           O  
ATOM    321  CB  LEU A  30      37.728  36.805   5.123  0.00  0.00           C  
ATOM    322  CG  LEU A  30      37.341  35.343   4.973  0.00  0.00           C  
ATOM    323  CD1 LEU A  30      38.325  34.659   4.050  0.00  0.00           C  
ATOM    324  CD2 LEU A  30      37.326  34.693   6.344  0.00  0.00           C  
ATOM    328  H   LEU A  30      38.173  39.379   5.259  0.00  0.00           H  
ATOM    332  HA  LEU A  30      36.127  37.711   4.163  0.00  0.00           H  
ATOM    335  HB2 LEU A  30      38.392  37.015   4.400  0.00  0.00           H  
ATOM    334  HB3 LEU A  30      38.173  36.908   6.015  0.00  0.00           H  
ATOM    333  HG  LEU A  30      36.425  35.285   4.586  0.00  0.00           H  
ATOM    331 HD11 LEU A  30      38.311  35.101   3.151  0.00  0.00           H  
ATOM    330 HD12 LEU A  30      38.077  33.694   3.945  0.00  0.00           H  
ATOM    329 HD13 LEU A  30      39.249  34.722   4.433  0.00  0.00           H  
ATOM    327 HD21 LEU A  30      38.235  34.759   6.758  0.00  0.00           H  
ATOM    325 HD22 LEU A  30      36.661  35.158   6.930  0.00  0.00           H  
ATOM    326 HD23 LEU A  30      37.072  33.729   6.257  0.00  0.00           H  
ATOM    336  N   GLN A  31      35.750  38.414   7.251  0.00  0.00           N  
ATOM    337  CA  GLN A  31      34.793  38.352   8.348  0.00  0.00           C  
ATOM    338  C   GLN A  31      33.473  38.984   7.942  0.00  0.00           C  
ATOM    339  O   GLN A  31      32.400  38.486   8.303  0.00  0.00           O  
ATOM    340  CB  GLN A  31      35.365  39.037   9.588  0.00  0.00           C  
ATOM    341  CG  GLN A  31      34.543  38.814  10.840  0.00  0.00           C  
ATOM    342  CD  GLN A  31      34.310  37.343  11.119  0.00  0.00           C  
ATOM    351  NE2 GLN A  31      35.353  36.653  11.563  0.00  0.00           N  
ATOM    350  OE1 GLN A  31      33.206  36.832  10.932  0.00  0.00           O  
ATOM    346  H   GLN A  31      36.574  39.039   7.240  0.00  0.00           H  
ATOM    344  HA  GLN A  31      34.621  37.383   8.556  0.00  0.00           H  
ATOM    348  HB2 GLN A  31      36.288  38.685   9.752  0.00  0.00           H  
ATOM    347  HB3 GLN A  31      35.414  40.023   9.416  0.00  0.00           H  
ATOM    343  HG2 GLN A  31      35.025  39.212  11.619  0.00  0.00           H  
ATOM    345  HG3 GLN A  31      33.657  39.261  10.729  0.00  0.00           H  
ATOM    352 HE21 GLN A  31      35.269  35.661  11.785  0.00  0.00           H  
ATOM    349 HE22 GLN A  31      36.242  37.138  11.676  0.00  0.00           H  
ATOM    353  N   LYS A  32      33.534  40.086   7.193  0.00  0.00           N  
ATOM    354  CA  LYS A  32      32.297  40.672   6.684  0.00  0.00           C  
ATOM    355  C   LYS A  32      31.655  39.770   5.634  0.00  0.00           C  
ATOM    356  O   LYS A  32      30.425  39.675   5.555  0.00  0.00           O  
ATOM    357  CB  LYS A  32      32.577  42.055   6.097  0.00  0.00           C  
ATOM    358  CG  LYS A  32      33.126  43.058   7.096  0.00  0.00           C  
ATOM    359  CD  LYS A  32      33.498  44.364   6.414  0.00  0.00           C  
ATOM    360  CE  LYS A  32      34.153  45.328   7.388  0.00  0.00           C  
ATOM    361  NZ  LYS A  32      34.587  46.585   6.717  0.00  0.00           N1+
ATOM    372  H   LYS A  32      34.468  40.458   7.019  0.00  0.00           H  
ATOM    362  HA  LYS A  32      31.651  40.786   7.449  0.00  0.00           H  
ATOM    374  HB2 LYS A  32      33.242  41.951   5.358  0.00  0.00           H  
ATOM    373  HB3 LYS A  32      31.721  42.415   5.727  0.00  0.00           H  
ATOM    365  HG2 LYS A  32      32.431  43.242   7.790  0.00  0.00           H  
ATOM    366  HG3 LYS A  32      33.941  42.676   7.530  0.00  0.00           H  
ATOM    371  HD2 LYS A  32      34.138  44.172   5.678  0.00  0.00           H  
ATOM    370  HD3 LYS A  32      32.673  44.787   6.055  0.00  0.00           H  
ATOM    363  HE2 LYS A  32      33.498  45.553   8.115  0.00  0.00           H  
ATOM    364  HE3 LYS A  32      34.953  44.883   7.800  0.00  0.00           H  
ATOM    367  HZ1 LYS A  32      34.390  46.523   5.739  0.00  0.00           H  
ATOM    369  HZ2 LYS A  32      35.569  46.711   6.854  0.00  0.00           H  
ATOM    368  HZ3 LYS A  32      34.091  47.358   7.111  0.00  0.00           H  
ATOM    375  N   ASP A  33      32.476  39.104   4.820  0.00  0.00           N  
ATOM    376  CA  ASP A  33      31.977  38.177   3.802  0.00  0.00           C  
ATOM    377  C   ASP A  33      31.334  36.927   4.402  0.00  0.00           C  
ATOM    378  O   ASP A  33      30.382  36.382   3.826  0.00  0.00           O  
ATOM    379  CB  ASP A  33      33.103  37.782   2.851  0.00  0.00           C  
ATOM    380  CG  ASP A  33      32.586  37.183   1.562  0.00  0.00           C  
ATOM    381  OD1 ASP A  33      32.185  37.955   0.667  0.00  0.00           O  
ATOM    382  OD2 ASP A  33      32.576  35.940   1.446  0.00  0.00           O1-
ATOM    383  H   ASP A  33      33.486  39.298   4.969  0.00  0.00           H  
ATOM    384  HA  ASP A  33      31.253  38.663   3.287  0.00  0.00           H  
ATOM    386  HB2 ASP A  33      33.626  38.599   2.638  0.00  0.00           H  
ATOM    385  HB3 ASP A  33      33.673  37.112   3.310  0.00  0.00           H  
ATOM    387  N   LYS A  34      31.859  36.447   5.532  0.00  0.00           N  
ATOM    388  CA  LYS A  34      31.302  35.268   6.194  0.00  0.00           C  
ATOM    389  C   LYS A  34      29.856  35.471   6.625  0.00  0.00           C  
ATOM    390  O   LYS A  34      29.037  34.558   6.490  0.00  0.00           O  
ATOM    391  CB  LYS A  34      32.157  34.882   7.400  0.00  0.00           C  
ATOM    392  CG  LYS A  34      31.578  33.725   8.203  0.00  0.00           C  
ATOM    393  CD  LYS A  34      32.411  33.411   9.433  0.00  0.00           C  
ATOM    394  CE  LYS A  34      33.672  32.648   9.073  0.00  0.00           C  
ATOM    395  NZ  LYS A  34      34.223  31.911  10.243  0.00  0.00           N1+
ATOM    406  H   LYS A  34      32.677  36.972   5.890  0.00  0.00           H  
ATOM    396  HA  LYS A  34      31.342  34.486   5.550  0.00  0.00           H  
ATOM    408  HB2 LYS A  34      33.058  34.615   7.073  0.00  0.00           H  
ATOM    407  HB3 LYS A  34      32.229  35.674   7.999  0.00  0.00           H  
ATOM    399  HG2 LYS A  34      30.648  33.964   8.493  0.00  0.00           H  
ATOM    400  HG3 LYS A  34      31.540  32.911   7.620  0.00  0.00           H  
ATOM    405  HD2 LYS A  34      32.671  34.266   9.873  0.00  0.00           H  
ATOM    404  HD3 LYS A  34      31.870  32.855  10.056  0.00  0.00           H  
ATOM    397  HE2 LYS A  34      33.460  31.994   8.342  0.00  0.00           H  
ATOM    398  HE3 LYS A  34      34.362  33.296   8.738  0.00  0.00           H  
ATOM    401  HZ1 LYS A  34      34.098  30.929  10.105  0.00  0.00           H  
ATOM    403  HZ2 LYS A  34      33.742  32.196  11.071  0.00  0.00           H  
ATOM    402  HZ3 LYS A  34      35.197  32.115  10.335  0.00  0.00           H  
ATOM    409  N   GLN A  35      29.519  36.643   7.163  0.00  0.00           N  
ATOM    410  CA  GLN A  35      28.143  36.861   7.599  0.00  0.00           C  
ATOM    411  C   GLN A  35      27.178  36.822   6.420  0.00  0.00           C  
ATOM    412  O   GLN A  35      26.053  36.325   6.546  0.00  0.00           O  
ATOM    413  CB  GLN A  35      28.036  38.199   8.331  0.00  0.00           C  
ATOM    414  CG  GLN A  35      28.844  38.269   9.612  0.00  0.00           C  
ATOM    415  CD  GLN A  35      28.326  37.324  10.671  0.00  0.00           C  
ATOM    416  NE2 GLN A  35      27.007  37.205  10.768  0.00  0.00           N  
ATOM    417  OE1 GLN A  35      29.104  36.710  11.401  0.00  0.00           O  
ATOM    421  H   GLN A  35      30.268  37.333   7.237  0.00  0.00           H  
ATOM    419  HA  GLN A  35      27.894  36.112   8.226  0.00  0.00           H  
ATOM    425  HB2 GLN A  35      28.356  38.926   7.719  0.00  0.00           H  
ATOM    424  HB3 GLN A  35      27.073  38.364   8.559  0.00  0.00           H  
ATOM    418  HG2 GLN A  35      29.793  38.030   9.407  0.00  0.00           H  
ATOM    420  HG3 GLN A  35      28.803  39.203   9.967  0.00  0.00           H  
ATOM    423 HE21 GLN A  35      26.587  36.576  11.451  0.00  0.00           H  
ATOM    422 HE22 GLN A  35      26.425  37.761  10.143  0.00  0.00           H  
ATOM    426  N   VAL A  36      27.599  37.342   5.268  0.00  0.00           N  
ATOM    427  CA  VAL A  36      26.755  37.308   4.077  0.00  0.00           C  
ATOM    428  C   VAL A  36      26.598  35.880   3.566  0.00  0.00           C  
ATOM    429  O   VAL A  36      25.483  35.410   3.311  0.00  0.00           O  
ATOM    430  CB  VAL A  36      27.327  38.233   2.989  0.00  0.00           C  
ATOM    431  CG1 VAL A  36      26.523  38.102   1.707  0.00  0.00           C  
ATOM    432  CG2 VAL A  36      27.343  39.675   3.472  0.00  0.00           C  
ATOM    439  H   VAL A  36      28.544  37.757   5.292  0.00  0.00           H  
ATOM    433  HA  VAL A  36      25.843  37.649   4.329  0.00  0.00           H  
ATOM    436  HB  VAL A  36      28.252  37.927   2.787  0.00  0.00           H  
ATOM    434 HG11 VAL A  36      27.143  38.085   0.922  0.00  0.00           H  
ATOM    437 HG12 VAL A  36      25.993  37.254   1.729  0.00  0.00           H  
ATOM    438 HG13 VAL A  36      25.900  38.880   1.621  0.00  0.00           H  
ATOM    435 HG21 VAL A  36      26.850  39.739   4.340  0.00  0.00           H  
ATOM    441 HG22 VAL A  36      26.900  40.257   2.790  0.00  0.00           H  
ATOM    440 HG23 VAL A  36      28.290  39.970   3.601  0.00  0.00           H  
ATOM    442  N   TYR A  37      27.717  35.171   3.401  0.00  0.00           N  
ATOM    443  CA  TYR A  37      27.682  33.784   2.936  0.00  0.00           C  
ATOM    444  C   TYR A  37      26.919  32.850   3.872  0.00  0.00           C  
ATOM    445  O   TYR A  37      26.293  31.892   3.405  0.00  0.00           O  
ATOM    446  CB  TYR A  37      29.108  33.269   2.736  0.00  0.00           C  
ATOM    447  CG  TYR A  37      29.206  31.814   2.325  0.00  0.00           C  
ATOM    448  CD1 TYR A  37      29.295  30.806   3.276  0.00  0.00           C  
ATOM    449  CD2 TYR A  37      29.216  31.450   0.986  0.00  0.00           C  
ATOM    450  CE1 TYR A  37      29.387  29.483   2.907  0.00  0.00           C  
ATOM    451  CE2 TYR A  37      29.309  30.127   0.608  0.00  0.00           C  
ATOM    452  CZ  TYR A  37      29.394  29.148   1.573  0.00  0.00           C  
ATOM    453  OH  TYR A  37      29.485  27.827   1.202  0.00  0.00           O  
ATOM    457  H   TYR A  37      28.592  35.678   3.626  0.00  0.00           H  
ATOM    454  HA  TYR A  37      27.220  33.767   2.031  0.00  0.00           H  
ATOM    461  HB2 TYR A  37      29.544  33.823   2.026  0.00  0.00           H  
ATOM    460  HB3 TYR A  37      29.605  33.381   3.597  0.00  0.00           H  
ATOM    459  HD1 TYR A  37      29.293  31.049   4.251  0.00  0.00           H  
ATOM    458  HD2 TYR A  37      29.154  32.161   0.285  0.00  0.00           H  
ATOM    455  HE1 TYR A  37      29.447  28.765   3.608  0.00  0.00           H  
ATOM    456  HE2 TYR A  37      29.315  29.879  -0.363  0.00  0.00           H  
ATOM    462  HH  TYR A  37      28.567  27.464   1.054  0.00  0.00           H  
ATOM    463  N   ARG A  38      26.964  33.087   5.182  0.00  0.00           N  
ATOM    464  CA  ARG A  38      26.286  32.189   6.113  0.00  0.00           C  
ATOM    465  C   ARG A  38      24.767  32.251   5.990  0.00  0.00           C  
ATOM    466  O   ARG A  38      24.090  31.261   6.287  0.00  0.00           O  
ATOM    467  CB  ARG A  38      26.708  32.489   7.554  0.00  0.00           C  
ATOM    468  CG  ARG A  38      26.139  31.492   8.559  0.00  0.00           C  
ATOM    469  CD  ARG A  38      26.599  31.735   9.988  0.00  0.00           C  
ATOM    470  NE  ARG A  38      26.119  33.002  10.522  0.00  0.00           N  
ATOM    471  CZ  ARG A  38      26.891  34.033  10.834  0.00  0.00           C  
ATOM    472  NH1 ARG A  38      28.201  33.993  10.658  0.00  0.00           N1+
ATOM    473  NH2 ARG A  38      26.335  35.127  11.343  0.00  0.00           N  
ATOM    480  H   ARG A  38      27.494  33.920   5.465  0.00  0.00           H  
ATOM    475  HA  ARG A  38      26.585  31.239   5.923  0.00  0.00           H  
ATOM    486  HB2 ARG A  38      27.696  32.447   7.605  0.00  0.00           H  
ATOM    485  HB3 ARG A  38      26.377  33.390   7.795  0.00  0.00           H  
ATOM    477  HG2 ARG A  38      25.135  31.542   8.542  0.00  0.00           H  
ATOM    474  HG3 ARG A  38      26.419  30.563   8.296  0.00  0.00           H  
ATOM    482  HD2 ARG A  38      26.257  30.986  10.554  0.00  0.00           H  
ATOM    481  HD3 ARG A  38      27.599  31.730   9.994  0.00  0.00           H  
ATOM    476  HE  ARG A  38      25.122  33.103  10.666  0.00  0.00           H  
ATOM    484 HH11 ARG A  38      28.632  33.180  10.263  0.00  0.00           H  
ATOM    483 HH12 ARG A  38      28.769  34.778  10.919  0.00  0.00           H  
ATOM    479 HH21 ARG A  38      25.344  35.175  11.469  0.00  0.00           H  
ATOM    478 HH22 ARG A  38      26.909  35.907  11.601  0.00  0.00           H  
ATOM    487  N   ALA A  39      24.207  33.370   5.537  0.00  0.00           N  
ATOM    488  CA  ALA A  39      22.757  33.508   5.518  0.00  0.00           C  
ATOM    489  C   ALA A  39      22.130  33.267   4.152  0.00  0.00           C  
ATOM    490  O   ALA A  39      20.917  33.453   4.011  0.00  0.00           O  
ATOM    491  CB  ALA A  39      22.357  34.898   6.020  0.00  0.00           C  
ATOM    492  H   ALA A  39      24.862  34.095   5.216  0.00  0.00           H  
ATOM    493  HA  ALA A  39      22.359  32.838   6.177  0.00  0.00           H  
ATOM    494  HB1 ALA A  39      21.741  34.802   6.799  0.00  0.00           H  
ATOM    496  HB2 ALA A  39      21.896  35.394   5.286  0.00  0.00           H  
ATOM    495  HB3 ALA A  39      23.176  35.396   6.299  0.00  0.00           H  
ATOM    497  N   THR A  40      22.904  32.872   3.146  0.00  0.00           N  
ATOM    498  CA  THR A  40      22.372  32.651   1.808  0.00  0.00           C  
ATOM    499  C   THR A  40      22.100  31.157   1.665  0.00  0.00           C  
ATOM    500  O   THR A  40      22.976  30.330   1.940  0.00  0.00           O  
ATOM    501  CB  THR A  40      23.321  33.170   0.721  0.00  0.00           C  
ATOM    502  CG2 THR A  40      24.659  32.446   0.726  0.00  0.00           C  
ATOM    503  OG1 THR A  40      22.705  33.037  -0.565  0.00  0.00           O  
ATOM    507  H   THR A  40      23.905  32.737   3.394  0.00  0.00           H  
ATOM    504  HA  THR A  40      21.510  33.137   1.721  0.00  0.00           H  
ATOM    508  HB  THR A  40      23.502  34.162   0.885  0.00  0.00           H  
ATOM    510  HG1 THR A  40      22.396  32.091  -0.709  0.00  0.00           H  
ATOM    506 HG21 THR A  40      25.343  32.991   0.234  0.00  0.00           H  
ATOM    505 HG22 THR A  40      24.565  31.554   0.277  0.00  0.00           H  
ATOM    509 HG23 THR A  40      24.968  32.308   1.670  0.00  0.00           H  
ATOM    511  N   HIS A  41      20.871  30.808   1.295  0.00  0.00           N  
ATOM    512  CA  HIS A  41      20.505  29.408   1.072  0.00  0.00           C  
ATOM    513  C   HIS A  41      20.650  29.033  -0.400  0.00  0.00           C  
ATOM    514  O   HIS A  41      19.830  29.422  -1.233  0.00  0.00           O  
ATOM    515  CB  HIS A  41      19.103  29.141   1.599  0.00  0.00           C  
ATOM    516  CG  HIS A  41      19.035  29.073   3.091  0.00  0.00           C  
ATOM    521  CD2 HIS A  41      18.613  29.975   4.007  0.00  0.00           C  
ATOM    525  ND1 HIS A  41      19.455  27.971   3.802  0.00  0.00           N  
ATOM    524  CE1 HIS A  41      19.289  28.194   5.092  0.00  0.00           C  
ATOM    526  NE2 HIS A  41      18.779  29.403   5.244  0.00  0.00           N  
ATOM    517  H   HIS A  41      20.207  31.596   1.180  0.00  0.00           H  
ATOM    518  HA  HIS A  41      21.128  28.828   1.608  0.00  0.00           H  
ATOM    520  HB2 HIS A  41      18.488  29.873   1.288  0.00  0.00           H  
ATOM    519  HB3 HIS A  41      18.773  28.267   1.229  0.00  0.00           H  
ATOM    522  HD1 HIS A  41      19.828  27.134   3.401  0.00  0.00           H  
ATOM    527  HD2 HIS A  41      18.249  30.883   3.821  0.00  0.00           H  
ATOM    523  HE1 HIS A  41      19.509  27.559   5.828  0.00  0.00           H  
ATOM    528  N   ARG A  42      21.735  28.338  -0.741  0.00  0.00           N  
ATOM    529  CA  ARG A  42      21.935  27.920  -2.122  0.00  0.00           C  
ATOM    530  C   ARG A  42      21.043  26.726  -2.451  0.00  0.00           C  
ATOM    531  O   ARG A  42      20.996  25.745  -1.705  0.00  0.00           O  
ATOM    532  CB  ARG A  42      23.401  27.567  -2.362  0.00  0.00           C  
ATOM    533  CG  ARG A  42      24.339  28.760  -2.303  0.00  0.00           C  
ATOM    534  CD  ARG A  42      25.753  28.340  -1.950  0.00  0.00           C  
ATOM    535  NE  ARG A  42      25.785  27.481  -0.773  0.00  0.00           N  
ATOM    536  CZ  ARG A  42      25.653  27.915   0.474  0.00  0.00           C  
ATOM    537  NH1 ARG A  42      25.478  29.197   0.745  0.00  0.00           N1+
ATOM    538  NH2 ARG A  42      25.695  27.038   1.473  0.00  0.00           N  
ATOM    545  H   ARG A  42      22.388  28.134   0.027  0.00  0.00           H  
ATOM    540  HA  ARG A  42      21.690  28.680  -2.732  0.00  0.00           H  
ATOM    551  HB2 ARG A  42      23.684  26.916  -1.664  0.00  0.00           H  
ATOM    550  HB3 ARG A  42      23.480  27.157  -3.265  0.00  0.00           H  
ATOM    542  HG2 ARG A  42      24.360  29.211  -3.192  0.00  0.00           H  
ATOM    539  HG3 ARG A  42      24.021  29.399  -1.606  0.00  0.00           H  
ATOM    547  HD2 ARG A  42      26.134  27.848  -2.728  0.00  0.00           H  
ATOM    546  HD3 ARG A  42      26.285  29.164  -1.772  0.00  0.00           H  
ATOM    541  HE  ARG A  42      25.916  26.492  -0.916  0.00  0.00           H  
ATOM    549 HH11 ARG A  42      25.422  29.866   0.002  0.00  0.00           H  
ATOM    548 HH12 ARG A  42      25.399  29.505   1.697  0.00  0.00           H  
ATOM    544 HH21 ARG A  42      25.805  26.063   1.280  0.00  0.00           H  
ATOM    543 HH22 ARG A  42      25.615  27.354   2.420  0.00  0.00           H  
ATOM    552  N   LEU A  43      20.347  26.824  -3.580  0.00  0.00           N  
ATOM    553  CA  LEU A  43      19.409  25.821  -4.077  0.00  0.00           C  
ATOM    554  C   LEU A  43      19.773  25.446  -5.504  0.00  0.00           C  
ATOM    555  O   LEU A  43      19.846  26.324  -6.369  0.00  0.00           O  
ATOM    556  CB  LEU A  43      17.963  26.315  -4.040  0.00  0.00           C  
ATOM    557  CG  LEU A  43      17.301  26.713  -2.731  0.00  0.00           C  
ATOM    558  CD1 LEU A  43      15.929  27.250  -3.058  0.00  0.00           C  
ATOM    559  CD2 LEU A  43      17.205  25.523  -1.805  0.00  0.00           C  
ATOM    563  H   LEU A  43      20.536  27.725  -4.110  0.00  0.00           H  
ATOM    567  HA  LEU A  43      19.482  25.003  -3.503  0.00  0.00           H  
ATOM    570  HB2 LEU A  43      17.905  27.122  -4.661  0.00  0.00           H  
ATOM    569  HB3 LEU A  43      17.385  25.587  -4.458  0.00  0.00           H  
ATOM    568  HG  LEU A  43      17.841  27.418  -2.294  0.00  0.00           H  
ATOM    566 HD11 LEU A  43      16.009  28.047  -3.661  0.00  0.00           H  
ATOM    565 HD12 LEU A  43      15.460  27.524  -2.215  0.00  0.00           H  
ATOM    564 HD13 LEU A  43      15.387  26.544  -3.519  0.00  0.00           H  
ATOM    562 HD21 LEU A  43      16.661  24.800  -2.235  0.00  0.00           H  
ATOM    560 HD22 LEU A  43      18.122  25.170  -1.609  0.00  0.00           H  
ATOM    561 HD23 LEU A  43      16.768  25.795  -0.945  0.00  0.00           H  
ATOM    571  N   LEU A  44      20.024  24.170  -5.761  0.00  0.00           N  
ATOM    572  CA  LEU A  44      20.380  23.776  -7.117  0.00  0.00           C  
ATOM    573  C   LEU A  44      19.127  23.241  -7.794  0.00  0.00           C  
ATOM    574  O   LEU A  44      18.471  22.348  -7.261  0.00  0.00           O  
ATOM    575  CB  LEU A  44      21.469  22.703  -7.112  0.00  0.00           C  
ATOM    576  CG  LEU A  44      21.616  21.869  -8.389  0.00  0.00           C  
ATOM    577  CD1 LEU A  44      22.297  22.661  -9.489  0.00  0.00           C  
ATOM    578  CD2 LEU A  44      22.365  20.577  -8.115  0.00  0.00           C  
ATOM    582  H   LEU A  44      19.950  23.527  -4.970  0.00  0.00           H  
ATOM    586  HA  LEU A  44      20.691  24.580  -7.615  0.00  0.00           H  
ATOM    589  HB2 LEU A  44      22.344  23.156  -6.952  0.00  0.00           H  
ATOM    588  HB3 LEU A  44      21.273  22.071  -6.366  0.00  0.00           H  
ATOM    587  HG  LEU A  44      20.704  21.586  -8.696  0.00  0.00           H  
ATOM    585 HD11 LEU A  44      21.755  23.475  -9.703  0.00  0.00           H  
ATOM    584 HD12 LEU A  44      22.380  22.094 -10.310  0.00  0.00           H  
ATOM    583 HD13 LEU A  44      23.210  22.941  -9.187  0.00  0.00           H  
ATOM    581 HD21 LEU A  44      23.279  20.785  -7.764  0.00  0.00           H  
ATOM    579 HD22 LEU A  44      21.866  20.036  -7.437  0.00  0.00           H  
ATOM    580 HD23 LEU A  44      22.449  20.050  -8.962  0.00  0.00           H  
ATOM    590  N   LEU A  45      18.830  23.748  -8.989  0.00  0.00           N  
ATOM    591  CA  LEU A  45      17.689  23.300  -9.776  0.00  0.00           C  
ATOM    592  C   LEU A  45      18.186  22.303 -10.809  0.00  0.00           C  
ATOM    593  O   LEU A  45      19.072  22.626 -11.607  0.00  0.00           O  
ATOM    594  CB  LEU A  45      16.997  24.480 -10.456  0.00  0.00           C  
ATOM    595  CG  LEU A  45      15.822  24.145 -11.372  0.00  0.00           C  
ATOM    596  CD1 LEU A  45      14.550  23.979 -10.571  0.00  0.00           C  
ATOM    597  CD2 LEU A  45      15.650  25.215 -12.431  0.00  0.00           C  
ATOM    601  H   LEU A  45      19.488  24.495  -9.312  0.00  0.00           H  
ATOM    605  HA  LEU A  45      17.044  22.838  -9.173  0.00  0.00           H  
ATOM    608  HB2 LEU A  45      16.653  25.086  -9.741  0.00  0.00           H  
ATOM    607  HB3 LEU A  45      17.677  24.958 -11.007  0.00  0.00           H  
ATOM    606  HG  LEU A  45      16.025  23.295 -11.860  0.00  0.00           H  
ATOM    604 HD11 LEU A  45      14.661  23.237  -9.907  0.00  0.00           H  
ATOM    603 HD12 LEU A  45      13.789  23.760 -11.185  0.00  0.00           H  
ATOM    602 HD13 LEU A  45      14.343  24.829 -10.082  0.00  0.00           H  
ATOM    600 HD21 LEU A  45      15.476  26.099 -11.994  0.00  0.00           H  
ATOM    598 HD22 LEU A  45      16.482  25.280 -12.985  0.00  0.00           H  
ATOM    599 HD23 LEU A  45      14.877  24.983 -13.024  0.00  0.00           H  
ATOM    609  N   LEU A  46      17.619  21.102 -10.806  0.00  0.00           N  
ATOM    610  CA  LEU A  46      18.002  20.090 -11.779  0.00  0.00           C  
ATOM    611  C   LEU A  46      16.764  19.456 -12.400  0.00  0.00           C  
ATOM    612  O   LEU A  46      15.659  19.576 -11.858  0.00  0.00           O  
ATOM    613  CB  LEU A  46      18.921  19.056 -11.122  0.00  0.00           C  
ATOM    614  CG  LEU A  46      19.510  17.939 -11.970  0.00  0.00           C  
ATOM    615  CD1 LEU A  46      20.386  18.552 -13.037  0.00  0.00           C  
ATOM    616  CD2 LEU A  46      20.361  17.076 -11.089  0.00  0.00           C  
ATOM    620  H   LEU A  46      16.904  20.955 -10.073  0.00  0.00           H  
ATOM    624  HA  LEU A  46      18.533  20.530 -12.510  0.00  0.00           H  
ATOM    627  HB2 LEU A  46      19.695  19.559 -10.710  0.00  0.00           H  
ATOM    626  HB3 LEU A  46      18.400  18.622 -10.373  0.00  0.00           H  
ATOM    625  HG  LEU A  46      18.771  17.429 -12.396  0.00  0.00           H  
ATOM    623 HD11 LEU A  46      19.841  19.163 -13.615  0.00  0.00           H  
ATOM    622 HD12 LEU A  46      20.784  17.830 -13.607  0.00  0.00           H  
ATOM    621 HD13 LEU A  46      21.125  19.077 -12.610  0.00  0.00           H  
ATOM    619 HD21 LEU A  46      21.102  17.619 -10.683  0.00  0.00           H  
ATOM    617 HD22 LEU A  46      19.807  16.683 -10.350  0.00  0.00           H  
ATOM    618 HD23 LEU A  46      20.765  16.327 -11.623  0.00  0.00           H  
ATOM    628  N   GLY A  47      16.953  18.799 -13.541  0.00  0.00           N  
ATOM    629  CA  GLY A  47      15.869  18.156 -14.258  0.00  0.00           C  
ATOM    630  C   GLY A  47      16.092  18.214 -15.753  0.00  0.00           C  
ATOM    631  O   GLY A  47      16.872  19.026 -16.262  0.00  0.00           O  
ATOM    632  H   GLY A  47      17.945  18.789 -13.871  0.00  0.00           H  
ATOM    633  HA2 GLY A  47      15.798  17.192 -13.967  0.00  0.00           H  
ATOM    634  HA3 GLY A  47      14.997  18.612 -14.031  0.00  0.00           H  
ATOM    635  N   ALA A  48      15.381  17.332 -16.453  0.00  0.00           N  
ATOM    636  CA  ALA A  48      15.467  17.220 -17.900  0.00  0.00           C  
ATOM    637  C   ALA A  48      14.942  18.473 -18.595  0.00  0.00           C  
ATOM    638  O   ALA A  48      14.318  19.350 -17.989  0.00  0.00           O  
ATOM    639  CB  ALA A  48      14.699  15.991 -18.385  0.00  0.00           C  
ATOM    640  H   ALA A  48      14.756  16.728 -15.869  0.00  0.00           H  
ATOM    641  HA  ALA A  48      16.435  17.092 -18.161  0.00  0.00           H  
ATOM    642  HB1 ALA A  48      14.929  15.813 -19.340  0.00  0.00           H  
ATOM    644  HB2 ALA A  48      13.718  16.160 -18.302  0.00  0.00           H  
ATOM    643  HB3 ALA A  48      14.951  15.202 -17.827  0.00  0.00           H  
ATOM    645  N   ASP A  49      15.204  18.539 -19.898  0.00  0.00           N  
ATOM    646  CA  ASP A  49      14.618  19.566 -20.742  0.00  0.00           C  
ATOM    647  C   ASP A  49      13.155  19.240 -21.022  0.00  0.00           C  
ATOM    648  O   ASP A  49      12.643  18.182 -20.646  0.00  0.00           O  
ATOM    649  CB  ASP A  49      15.391  19.690 -22.056  0.00  0.00           C  
ATOM    650  CG  ASP A  49      15.449  18.384 -22.823  0.00  0.00           C  
ATOM    651  OD1 ASP A  49      14.492  18.087 -23.569  0.00  0.00           O  
ATOM    652  OD2 ASP A  49      16.451  17.652 -22.679  0.00  0.00           O1-
ATOM    653  H   ASP A  49      15.851  17.806 -20.248  0.00  0.00           H  
ATOM    654  HA  ASP A  49      14.632  20.426 -20.224  0.00  0.00           H  
ATOM    656  HB2 ASP A  49      14.935  20.371 -22.617  0.00  0.00           H  
ATOM    655  HB3 ASP A  49      16.317  19.977 -21.842  0.00  0.00           H  
ATOM    657  N   ASN A  50      12.476  20.179 -21.681  0.00  0.00           N  
ATOM    658  CA  ASN A  50      11.035  20.113 -21.925  0.00  0.00           C  
ATOM    659  C   ASN A  50      10.238  20.004 -20.630  0.00  0.00           C  
ATOM    660  O   ASN A  50       9.039  19.712 -20.657  0.00  0.00           O  
ATOM    661  CB  ASN A  50      10.671  18.959 -22.867  0.00  0.00           C  
ATOM    662  CG  ASN A  50      10.830  19.328 -24.329  0.00  0.00           C  
ATOM    668  ND2 ASN A  50      11.348  18.398 -25.122  0.00  0.00           N  
ATOM    667  OD1 ASN A  50      10.486  20.437 -24.742  0.00  0.00           O  
ATOM    664  H   ASN A  50      13.070  20.979 -22.014  0.00  0.00           H  
ATOM    663  HA  ASN A  50      10.769  20.983 -22.364  0.00  0.00           H  
ATOM    666  HB2 ASN A  50      11.270  18.190 -22.665  0.00  0.00           H  
ATOM    665  HB3 ASN A  50       9.721  18.709 -22.702  0.00  0.00           H  
ATOM    670 HD21 ASN A  50      11.605  17.506 -24.745  0.00  0.00           H  
ATOM    669 HD22 ASN A  50      11.483  18.583 -26.095  0.00  0.00           H  
ATOM    671  N   SER A  51      10.889  20.233 -19.495  0.00  0.00           N  
ATOM    672  CA  SER A  51      10.218  20.333 -18.213  0.00  0.00           C  
ATOM    673  C   SER A  51       9.778  21.773 -17.988  0.00  0.00           C  
ATOM    674  O   SER A  51      10.065  22.667 -18.787  0.00  0.00           O  
ATOM    675  CB  SER A  51      11.137  19.876 -17.081  0.00  0.00           C  
ATOM    676  OG  SER A  51      11.555  18.538 -17.275  0.00  0.00           O  
ATOM    677  H   SER A  51      11.925  20.334 -19.608  0.00  0.00           H  
ATOM    678  HA  SER A  51       9.397  19.762 -18.241  0.00  0.00           H  
ATOM    680  HB2 SER A  51      11.938  20.467 -17.059  0.00  0.00           H  
ATOM    679  HB3 SER A  51      10.641  19.939 -16.220  0.00  0.00           H  
ATOM    681  HG  SER A  51      12.517  18.524 -17.546  0.00  0.00           H  
ATOM    682  N   GLY A  52       9.080  21.993 -16.884  0.00  0.00           N  
ATOM    683  CA  GLY A  52       8.689  23.345 -16.552  0.00  0.00           C  
ATOM    684  C   GLY A  52       9.663  24.049 -15.633  0.00  0.00           C  
ATOM    685  O   GLY A  52       9.298  25.039 -14.994  0.00  0.00           O  
ATOM    686  H   GLY A  52       8.857  21.165 -16.323  0.00  0.00           H  
ATOM    687  HA2 GLY A  52       8.588  23.888 -17.410  0.00  0.00           H  
ATOM    688  HA3 GLY A  52       7.767  23.332 -16.114  0.00  0.00           H  
ATOM    689  N   LYS A  53      10.904  23.560 -15.556  0.00  0.00           N  
ATOM    690  CA  LYS A  53      11.870  24.186 -14.660  0.00  0.00           C  
ATOM    691  C   LYS A  53      12.164  25.620 -15.079  0.00  0.00           C  
ATOM    692  O   LYS A  53      12.100  26.544 -14.256  0.00  0.00           O  
ATOM    693  CB  LYS A  53      13.158  23.359 -14.610  0.00  0.00           C  
ATOM    694  CG  LYS A  53      13.711  22.957 -15.966  0.00  0.00           C  
ATOM    695  CD  LYS A  53      15.046  22.246 -15.831  0.00  0.00           C  
ATOM    696  CE  LYS A  53      16.173  23.237 -15.606  0.00  0.00           C  
ATOM    697  NZ  LYS A  53      17.508  22.587 -15.701  0.00  0.00           N1+
ATOM    708  H   LYS A  53      11.101  22.752 -16.151  0.00  0.00           H  
ATOM    698  HA  LYS A  53      11.490  24.194 -13.725  0.00  0.00           H  
ATOM    710  HB2 LYS A  53      13.854  23.898 -14.133  0.00  0.00           H  
ATOM    709  HB3 LYS A  53      12.971  22.526 -14.086  0.00  0.00           H  
ATOM    701  HG2 LYS A  53      13.061  22.343 -16.415  0.00  0.00           H  
ATOM    702  HG3 LYS A  53      13.835  23.777 -16.525  0.00  0.00           H  
ATOM    707  HD2 LYS A  53      15.005  21.629 -15.053  0.00  0.00           H  
ATOM    706  HD3 LYS A  53      15.229  21.741 -16.667  0.00  0.00           H  
ATOM    699  HE2 LYS A  53      16.111  23.964 -16.296  0.00  0.00           H  
ATOM    700  HE3 LYS A  53      16.071  23.646 -14.695  0.00  0.00           H  
ATOM    703  HZ1 LYS A  53      17.405  21.674 -16.095  0.00  0.00           H  
ATOM    705  HZ2 LYS A  53      17.907  22.514 -14.787  0.00  0.00           H  
ATOM    704  HZ3 LYS A  53      18.104  23.138 -16.284  0.00  0.00           H  
ATOM    711  N   SER A  54      12.500  25.832 -16.356  0.00  0.00           N  
ATOM    712  CA  SER A  54      12.828  27.189 -16.767  0.00  0.00           C  
ATOM    713  C   SER A  54      11.617  28.105 -16.668  0.00  0.00           C  
ATOM    714  O   SER A  54      11.769  29.290 -16.352  0.00  0.00           O  
ATOM    715  CB  SER A  54      13.382  27.189 -18.190  0.00  0.00           C  
ATOM    716  OG  SER A  54      12.404  26.746 -19.114  0.00  0.00           O  
ATOM    717  H   SER A  54      12.503  25.018 -16.961  0.00  0.00           H  
ATOM    718  HA  SER A  54      13.536  27.543 -16.142  0.00  0.00           H  
ATOM    720  HB2 SER A  54      13.657  28.115 -18.428  0.00  0.00           H  
ATOM    719  HB3 SER A  54      14.166  26.577 -18.230  0.00  0.00           H  
ATOM    721  HG  SER A  54      11.495  27.003 -18.787  0.00  0.00           H  
ATOM    722  N   THR A  55      10.408  27.580 -16.904  0.00  0.00           N  
ATOM    723  CA  THR A  55       9.235  28.429 -16.738  0.00  0.00           C  
ATOM    724  C   THR A  55       9.020  28.763 -15.272  0.00  0.00           C  
ATOM    725  O   THR A  55       8.563  29.863 -14.940  0.00  0.00           O  
ATOM    726  CB  THR A  55       7.999  27.744 -17.320  0.00  0.00           C  
ATOM    727  CG2 THR A  55       6.818  28.701 -17.344  0.00  0.00           C  
ATOM    728  OG1 THR A  55       8.278  27.308 -18.656  0.00  0.00           O  
ATOM    732  H   THR A  55      10.391  26.605 -17.189  0.00  0.00           H  
ATOM    729  HA  THR A  55       9.388  29.287 -17.241  0.00  0.00           H  
ATOM    733  HB  THR A  55       7.778  26.920 -16.759  0.00  0.00           H  
ATOM    735  HG1 THR A  55       7.850  26.415 -18.829  0.00  0.00           H  
ATOM    731 HG21 THR A  55       6.918  29.347 -18.105  0.00  0.00           H  
ATOM    730 HG22 THR A  55       6.777  29.213 -16.482  0.00  0.00           H  
ATOM    734 HG23 THR A  55       5.965  28.186 -17.461  0.00  0.00           H  
ATOM    736  N   ILE A  56       9.380  27.835 -14.383  0.00  0.00           N  
ATOM    737  CA  ILE A  56       9.253  28.081 -12.954  0.00  0.00           C  
ATOM    738  C   ILE A  56      10.204  29.192 -12.539  0.00  0.00           C  
ATOM    739  O   ILE A  56       9.845  30.094 -11.768  0.00  0.00           O  
ATOM    740  CB  ILE A  56       9.507  26.784 -12.163  0.00  0.00           C  
ATOM    741  CG1 ILE A  56       8.261  25.904 -12.149  0.00  0.00           C  
ATOM    742  CG2 ILE A  56       9.902  27.083 -10.740  0.00  0.00           C  
ATOM    743  CD1 ILE A  56       8.500  24.569 -11.492  0.00  0.00           C  
ATOM    751  H   ILE A  56       9.744  26.958 -14.789  0.00  0.00           H  
ATOM    744  HA  ILE A  56       8.325  28.428 -12.808  0.00  0.00           H  
ATOM    747  HB  ILE A  56      10.236  26.284 -12.622  0.00  0.00           H  
ATOM    748 HG12 ILE A  56       7.540  26.384 -11.660  0.00  0.00           H  
ATOM    749 HG13 ILE A  56       7.974  25.753 -13.091  0.00  0.00           H  
ATOM    746 HG21 ILE A  56      10.719  27.660 -10.737  0.00  0.00           H  
ATOM    745 HG22 ILE A  56      10.095  26.225 -10.263  0.00  0.00           H  
ATOM    753 HG23 ILE A  56       9.152  27.561 -10.281  0.00  0.00           H  
ATOM    754 HD11 ILE A  56       9.217  24.077 -11.986  0.00  0.00           H  
ATOM    752 HD12 ILE A  56       7.656  24.032 -11.509  0.00  0.00           H  
ATOM    750 HD13 ILE A  56       8.786  24.709 -10.544  0.00  0.00           H  
ATOM    755  N   VAL A  57      11.426  29.161 -13.079  0.00  0.00           N  
ATOM    756  CA  VAL A  57      12.384  30.205 -12.752  0.00  0.00           C  
ATOM    757  C   VAL A  57      11.933  31.537 -13.330  0.00  0.00           C  
ATOM    758  O   VAL A  57      12.075  32.585 -12.689  0.00  0.00           O  
ATOM    759  CB  VAL A  57      13.770  29.806 -13.294  0.00  0.00           C  
ATOM    760  CG1 VAL A  57      14.721  30.995 -13.316  0.00  0.00           C  
ATOM    761  CG2 VAL A  57      14.336  28.636 -12.531  0.00  0.00           C  
ATOM    768  H   VAL A  57      11.611  28.375 -13.709  0.00  0.00           H  
ATOM    762  HA  VAL A  57      12.420  30.297 -11.751  0.00  0.00           H  
ATOM    765  HB  VAL A  57      13.652  29.510 -14.240  0.00  0.00           H  
ATOM    763 HG11 VAL A  57      15.665  30.668 -13.275  0.00  0.00           H  
ATOM    766 HG12 VAL A  57      14.585  31.515 -14.159  0.00  0.00           H  
ATOM    767 HG13 VAL A  57      14.538  31.583 -12.528  0.00  0.00           H  
ATOM    764 HG21 VAL A  57      13.623  28.234 -11.953  0.00  0.00           H  
ATOM    770 HG22 VAL A  57      15.095  28.945 -11.954  0.00  0.00           H  
ATOM    769 HG23 VAL A  57      14.670  27.944 -13.174  0.00  0.00           H  
ATOM    771  N   LYS A  58      11.375  31.520 -14.544  0.00  0.00           N  
ATOM    772  CA  LYS A  58      10.842  32.749 -15.120  0.00  0.00           C  
ATOM    773  C   LYS A  58       9.744  33.338 -14.247  0.00  0.00           C  
ATOM    774  O   LYS A  58       9.680  34.558 -14.050  0.00  0.00           O  
ATOM    775  CB  LYS A  58      10.323  32.489 -16.533  0.00  0.00           C  
ATOM    776  CG  LYS A  58      11.414  32.233 -17.559  0.00  0.00           C  
ATOM    777  CD  LYS A  58      12.295  33.458 -17.747  0.00  0.00           C  
ATOM    778  CE  LYS A  58      13.445  33.171 -18.702  0.00  0.00           C  
ATOM    779  NZ  LYS A  58      12.971  32.933 -20.095  0.00  0.00           N1+
ATOM    790  H   LYS A  58      11.358  30.606 -15.010  0.00  0.00           H  
ATOM    780  HA  LYS A  58      11.589  33.423 -15.199  0.00  0.00           H  
ATOM    792  HB2 LYS A  58       9.725  31.689 -16.504  0.00  0.00           H  
ATOM    791  HB3 LYS A  58       9.798  33.288 -16.825  0.00  0.00           H  
ATOM    783  HG2 LYS A  58      11.982  31.471 -17.249  0.00  0.00           H  
ATOM    784  HG3 LYS A  58      10.992  32.000 -18.435  0.00  0.00           H  
ATOM    789  HD2 LYS A  58      11.746  34.195 -18.125  0.00  0.00           H  
ATOM    788  HD3 LYS A  58      12.673  33.722 -16.867  0.00  0.00           H  
ATOM    781  HE2 LYS A  58      14.074  33.954 -18.698  0.00  0.00           H  
ATOM    782  HE3 LYS A  58      13.940  32.358 -18.380  0.00  0.00           H  
ATOM    785  HZ1 LYS A  58      12.370  33.681 -20.372  0.00  0.00           H  
ATOM    787  HZ2 LYS A  58      12.470  32.069 -20.131  0.00  0.00           H  
ATOM    786  HZ3 LYS A  58      13.758  32.890 -20.709  0.00  0.00           H  
ATOM    793  N   GLN A  59       8.861  32.482 -13.722  0.00  0.00           N  
ATOM    794  CA  GLN A  59       7.785  32.968 -12.867  0.00  0.00           C  
ATOM    795  C   GLN A  59       8.319  33.539 -11.561  0.00  0.00           C  
ATOM    796  O   GLN A  59       7.808  34.552 -11.068  0.00  0.00           O  
ATOM    797  CB  GLN A  59       6.781  31.845 -12.614  0.00  0.00           C  
ATOM    798  CG  GLN A  59       5.530  32.285 -11.890  0.00  0.00           C  
ATOM    799  CD  GLN A  59       4.488  31.191 -11.825  0.00  0.00           C  
ATOM    808  NE2 GLN A  59       3.331  31.512 -11.261  0.00  0.00           N  
ATOM    807  OE1 GLN A  59       4.712  30.073 -12.288  0.00  0.00           O  
ATOM    803  H   GLN A  59       9.006  31.495 -13.967  0.00  0.00           H  
ATOM    801  HA  GLN A  59       7.310  33.712 -13.357  0.00  0.00           H  
ATOM    805  HB2 GLN A  59       6.512  31.451 -13.497  0.00  0.00           H  
ATOM    804  HB3 GLN A  59       7.229  31.133 -12.065  0.00  0.00           H  
ATOM    800  HG2 GLN A  59       5.772  32.550 -10.956  0.00  0.00           H  
ATOM    802  HG3 GLN A  59       5.138  33.071 -12.368  0.00  0.00           H  
ATOM    809 HE21 GLN A  59       2.574  30.830 -11.193  0.00  0.00           H  
ATOM    806 HE22 GLN A  59       3.214  32.456 -10.896  0.00  0.00           H  
ATOM    810  N   MET A  60       9.339  32.904 -10.978  0.00  0.00           N  
ATOM    811  CA  MET A  60       9.867  33.412  -9.714  0.00  0.00           C  
ATOM    812  C   MET A  60      10.575  34.757  -9.851  0.00  0.00           C  
ATOM    813  O   MET A  60      11.134  35.233  -8.857  0.00  0.00           O  
ATOM    814  CB  MET A  60      10.783  32.388  -9.043  0.00  0.00           C  
ATOM    815  CG  MET A  60      10.035  31.146  -8.583  0.00  0.00           C  
ATOM    816  SD  MET A  60      11.071  29.953  -7.726  0.00  0.00           S  
ATOM    817  CE  MET A  60      11.986  29.278  -9.095  0.00  0.00           C  
ATOM    824  H   MET A  60       9.693  32.082 -11.468  0.00  0.00           H  
ATOM    825  HA  MET A  60       9.087  33.535  -9.075  0.00  0.00           H  
ATOM    822  HB2 MET A  60      11.494  32.109  -9.693  0.00  0.00           H  
ATOM    826  HB3 MET A  60      11.218  32.812  -8.245  0.00  0.00           H  
ATOM    818  HG2 MET A  60       9.250  31.446  -7.985  0.00  0.00           H  
ATOM    823  HG3 MET A  60       9.586  30.716  -9.406  0.00  0.00           H  
ATOM    819  HE1 MET A  60      12.911  29.666  -9.112  0.00  0.00           H  
ATOM    820  HE2 MET A  60      12.051  28.281  -9.004  0.00  0.00           H  
ATOM    821  HE3 MET A  60      11.523  29.498  -9.957  0.00  0.00           H  
ATOM    827  N   ARG A  61      10.587  35.350 -11.043  0.00  0.00           N  
ATOM    828  CA  ARG A  61      11.175  36.668 -11.280  0.00  0.00           C  
ATOM    829  C   ARG A  61      12.678  36.651 -11.017  0.00  0.00           C  
ATOM    830  O   ARG A  61      13.441  36.038 -11.765  0.00  0.00           O  
ATOM    831  CB  ARG A  61      10.499  37.735 -10.414  0.00  0.00           C  
ATOM    832  CG  ARG A  61       8.990  37.818 -10.579  0.00  0.00           C  
ATOM    833  CD  ARG A  61       8.603  38.281 -11.973  0.00  0.00           C  
ATOM    834  NE  ARG A  61       7.199  38.013 -12.259  0.00  0.00           N  
ATOM    835  CZ  ARG A  61       6.769  37.240 -13.246  0.00  0.00           C  
ATOM    836  NH1 ARG A  61       7.612  36.642 -14.072  0.00  0.00           N1+
ATOM    837  NH2 ARG A  61       5.461  37.062 -13.409  0.00  0.00           N  
ATOM    844  H   ARG A  61      10.135  34.787 -11.805  0.00  0.00           H  
ATOM    839  HA  ARG A  61      11.020  36.924 -12.241  0.00  0.00           H  
ATOM    850  HB2 ARG A  61      10.695  37.529  -9.458  0.00  0.00           H  
ATOM    849  HB3 ARG A  61      10.886  38.622 -10.655  0.00  0.00           H  
ATOM    841  HG2 ARG A  61       8.589  36.918 -10.427  0.00  0.00           H  
ATOM    838  HG3 ARG A  61       8.619  38.470  -9.921  0.00  0.00           H  
ATOM    846  HD2 ARG A  61       8.771  39.261 -12.032  0.00  0.00           H  
ATOM    845  HD3 ARG A  61       9.173  37.794 -12.629  0.00  0.00           H  
ATOM    840  HE  ARG A  61       6.507  38.446 -11.665  0.00  0.00           H  
ATOM    848 HH11 ARG A  61       8.599  36.750 -13.949  0.00  0.00           H  
ATOM    847 HH12 ARG A  61       7.264  36.076 -14.824  0.00  0.00           H  
ATOM    843 HH21 ARG A  61       4.814  37.493 -12.779  0.00  0.00           H  
ATOM    842 HH22 ARG A  61       5.123  36.495 -14.162  0.00  0.00           H  
ATOM    851  N   ILE A 207      18.219  32.668 -16.256  0.00  0.00           N  
ATOM    852  CA  ILE A 207      19.341  32.029 -16.928  0.00  0.00           C  
ATOM    853  C   ILE A 207      20.092  31.137 -15.952  0.00  0.00           C  
ATOM    854  O   ILE A 207      19.504  30.264 -15.320  0.00  0.00           O  
ATOM    855  CB  ILE A 207      20.287  33.069 -17.553  0.00  0.00           C  
ATOM    856  CG1 ILE A 207      19.551  33.952 -18.535  0.00  0.00           C  
ATOM    857  CG2 ILE A 207      21.461  32.379 -18.213  0.00  0.00           C  
ATOM    858  CD1 ILE A 207      20.273  35.240 -18.837  0.00  0.00           C  
ATOM    866  H   ILE A 207      17.970  32.544 -15.291  0.00  0.00           H  
ATOM    859  HA  ILE A 207      18.947  31.426 -17.624  0.00  0.00           H  
ATOM    862  HB  ILE A 207      20.639  33.642 -16.814  0.00  0.00           H  
ATOM    863 HG12 ILE A 207      19.420  33.448 -19.387  0.00  0.00           H  
ATOM    864 HG13 ILE A 207      18.652  34.172 -18.154  0.00  0.00           H  
ATOM    861 HG21 ILE A 207      21.925  31.804 -17.540  0.00  0.00           H  
ATOM    860 HG22 ILE A 207      22.094  33.069 -18.562  0.00  0.00           H  
ATOM    868 HG23 ILE A 207      21.127  31.814 -18.967  0.00  0.00           H  
ATOM    869 HD11 ILE A 207      20.391  35.763 -17.993  0.00  0.00           H  
ATOM    867 HD12 ILE A 207      19.738  35.778 -19.489  0.00  0.00           H  
ATOM    865 HD13 ILE A 207      21.169  35.037 -19.230  0.00  0.00           H  
ATOM    870  N   PHE A 208      21.401  31.366 -15.837  0.00  0.00           N  
ATOM    871  CA  PHE A 208      22.225  30.551 -14.951  0.00  0.00           C  
ATOM    872  C   PHE A 208      21.803  30.714 -13.495  0.00  0.00           C  
ATOM    873  O   PHE A 208      21.697  29.732 -12.755  0.00  0.00           O  
ATOM    874  CB  PHE A 208      23.697  30.919 -15.130  0.00  0.00           C  
ATOM    875  CG  PHE A 208      24.644  29.777 -14.901  0.00  0.00           C  
ATOM    876  CD1 PHE A 208      25.082  29.469 -13.625  0.00  0.00           C  
ATOM    877  CD2 PHE A 208      25.109  29.020 -15.963  0.00  0.00           C  
ATOM    878  CE1 PHE A 208      25.960  28.424 -13.411  0.00  0.00           C  
ATOM    879  CE2 PHE A 208      25.985  27.975 -15.754  0.00  0.00           C  
ATOM    880  CZ  PHE A 208      26.410  27.676 -14.475  0.00  0.00           C  
ATOM    885  H   PHE A 208      21.763  32.143 -16.410  0.00  0.00           H  
ATOM    882  HA  PHE A 208      22.057  29.588 -15.196  0.00  0.00           H  
ATOM    889  HB2 PHE A 208      23.819  31.237 -16.059  0.00  0.00           H  
ATOM    888  HB3 PHE A 208      23.913  31.631 -14.478  0.00  0.00           H  
ATOM    887  HD1 PHE A 208      24.761  30.006 -12.847  0.00  0.00           H  
ATOM    886  HD2 PHE A 208      24.804  29.235 -16.893  0.00  0.00           H  
ATOM    883  HE1 PHE A 208      26.267  28.217 -12.471  0.00  0.00           H  
ATOM    884  HE2 PHE A 208      26.315  27.430 -16.545  0.00  0.00           H  
ATOM    881  HZ  PHE A 208      27.045  26.916 -14.320  0.00  0.00           H  
ATOM    890  N   GLU A 209      21.579  31.949 -13.060  0.00  0.00           N  
ATOM    891  CA  GLU A 209      21.401  32.251 -11.650  0.00  0.00           C  
ATOM    892  C   GLU A 209      19.999  32.778 -11.373  0.00  0.00           C  
ATOM    893  O   GLU A 209      19.269  33.185 -12.280  0.00  0.00           O  
ATOM    894  CB  GLU A 209      22.430  33.285 -11.173  0.00  0.00           C  
ATOM    895  CG  GLU A 209      23.877  32.848 -11.299  0.00  0.00           C  
ATOM    896  CD  GLU A 209      24.833  34.024 -11.323  0.00  0.00           C  
ATOM    897  OE1 GLU A 209      24.358  35.173 -11.437  0.00  0.00           O  
ATOM    898  OE2 GLU A 209      26.059  33.805 -11.227  0.00  0.00           O1-
ATOM    902  H   GLU A 209      21.543  32.672 -13.810  0.00  0.00           H  
ATOM    900  HA  GLU A 209      21.560  31.420 -11.100  0.00  0.00           H  
ATOM    904  HB2 GLU A 209      22.311  34.096 -11.723  0.00  0.00           H  
ATOM    903  HB3 GLU A 209      22.251  33.464 -10.219  0.00  0.00           H  
ATOM    899  HG2 GLU A 209      24.103  32.297 -10.519  0.00  0.00           H  
ATOM    901  HG3 GLU A 209      23.983  32.363 -12.145  0.00  0.00           H  
ATOM    905  N   THR A 210      19.632  32.751 -10.094  0.00  0.00           N  
ATOM    906  CA  THR A 210      18.426  33.408  -9.613  0.00  0.00           C  
ATOM    907  C   THR A 210      18.650  33.723  -8.142  0.00  0.00           C  
ATOM    908  O   THR A 210      19.228  32.918  -7.410  0.00  0.00           O  
ATOM    909  CB  THR A 210      17.178  32.535  -9.791  0.00  0.00           C  
ATOM    910  CG2 THR A 210      15.925  33.309  -9.414  0.00  0.00           C  
ATOM    911  OG1 THR A 210      17.071  32.120 -11.157  0.00  0.00           O  
ATOM    915  H   THR A 210      20.282  32.220  -9.471  0.00  0.00           H  
ATOM    912  HA  THR A 210      18.308  34.262 -10.104  0.00  0.00           H  
ATOM    916  HB  THR A 210      17.273  31.699  -9.212  0.00  0.00           H  
ATOM    918  HG1 THR A 210      17.848  32.469 -11.691  0.00  0.00           H  
ATOM    914 HG21 THR A 210      15.972  34.238  -9.790  0.00  0.00           H  
ATOM    913 HG22 THR A 210      15.845  33.363  -8.415  0.00  0.00           H  
ATOM    917 HG23 THR A 210      15.115  32.847  -9.783  0.00  0.00           H  
ATOM    919  N   LYS A 211      18.200  34.900  -7.723  0.00  0.00           N  
ATOM    920  CA  LYS A 211      18.290  35.348  -6.339  0.00  0.00           C  
ATOM    921  C   LYS A 211      16.916  35.776  -5.857  0.00  0.00           C  
ATOM    922  O   LYS A 211      16.325  36.696  -6.431  0.00  0.00           O  
ATOM    923  CB  LYS A 211      19.292  36.497  -6.199  0.00  0.00           C  
ATOM    924  CG  LYS A 211      20.741  36.068  -6.346  0.00  0.00           C  
ATOM    925  CD  LYS A 211      21.680  37.258  -6.262  0.00  0.00           C  
ATOM    926  CE  LYS A 211      23.133  36.818  -6.321  0.00  0.00           C  
ATOM    927  NZ  LYS A 211      23.565  36.132  -5.074  0.00  0.00           N1+
ATOM    938  H   LYS A 211      17.769  35.487  -8.482  0.00  0.00           H  
ATOM    928  HA  LYS A 211      18.611  34.588  -5.771  0.00  0.00           H  
ATOM    940  HB2 LYS A 211      19.090  37.173  -6.904  0.00  0.00           H  
ATOM    939  HB3 LYS A 211      19.173  36.904  -5.296  0.00  0.00           H  
ATOM    931  HG2 LYS A 211      20.967  35.425  -5.614  0.00  0.00           H  
ATOM    932  HG3 LYS A 211      20.862  35.621  -7.232  0.00  0.00           H  
ATOM    937  HD2 LYS A 211      21.501  37.865  -7.029  0.00  0.00           H  
ATOM    936  HD3 LYS A 211      21.527  37.731  -5.401  0.00  0.00           H  
ATOM    929  HE2 LYS A 211      23.252  36.193  -7.099  0.00  0.00           H  
ATOM    930  HE3 LYS A 211      23.712  37.627  -6.470  0.00  0.00           H  
ATOM    933  HZ1 LYS A 211      24.539  35.914  -5.135  0.00  0.00           H  
ATOM    935  HZ2 LYS A 211      23.040  35.289  -4.960  0.00  0.00           H  
ATOM    934  HZ3 LYS A 211      23.405  36.734  -4.292  0.00  0.00           H  
ATOM    941  N   PHE A 212      16.393  35.131  -4.816  0.00  0.00           N  
ATOM    942  CA  PHE A 212      15.053  35.538  -4.408  0.00  0.00           C  
ATOM    943  C   PHE A 212      14.929  35.451  -2.896  0.00  0.00           C  
ATOM    944  O   PHE A 212      15.598  34.647  -2.246  0.00  0.00           O  
ATOM    945  CB  PHE A 212      13.966  34.708  -5.113  0.00  0.00           C  
ATOM    946  CG  PHE A 212      13.926  33.256  -4.713  0.00  0.00           C  
ATOM    947  CD1 PHE A 212      13.138  32.832  -3.656  0.00  0.00           C  
ATOM    948  CD2 PHE A 212      14.645  32.309  -5.420  0.00  0.00           C  
ATOM    949  CE1 PHE A 212      13.087  31.495  -3.300  0.00  0.00           C  
ATOM    950  CE2 PHE A 212      14.597  30.971  -5.068  0.00  0.00           C  
ATOM    951  CZ  PHE A 212      13.817  30.566  -4.007  0.00  0.00           C  
ATOM    956  H   PHE A 212      16.949  34.417  -4.387  0.00  0.00           H  
ATOM    953  HA  PHE A 212      14.953  36.504  -4.654  0.00  0.00           H  
ATOM    960  HB2 PHE A 212      13.089  35.112  -4.890  0.00  0.00           H  
ATOM    959  HB3 PHE A 212      14.140  34.753  -6.087  0.00  0.00           H  
ATOM    958  HD1 PHE A 212      12.597  33.495  -3.142  0.00  0.00           H  
ATOM    957  HD2 PHE A 212      15.208  32.595  -6.199  0.00  0.00           H  
ATOM    954  HE1 PHE A 212      12.512  31.212  -2.520  0.00  0.00           H  
ATOM    955  HE2 PHE A 212      15.141  30.295  -5.596  0.00  0.00           H  
ATOM    952  HZ  PHE A 212      13.778  29.598  -3.748  0.00  0.00           H  
ATOM    961  N   GLN A 213      14.026  36.262  -2.350  0.00  0.00           N  
ATOM    962  CA  GLN A 213      13.799  36.327  -0.913  0.00  0.00           C  
ATOM    963  C   GLN A 213      12.385  35.939  -0.527  0.00  0.00           C  
ATOM    964  O   GLN A 213      11.419  36.403  -1.142  0.00  0.00           O  
ATOM    965  CB  GLN A 213      14.032  37.756  -0.423  0.00  0.00           C  
ATOM    966  CG  GLN A 213      15.447  38.239  -0.534  0.00  0.00           C  
ATOM    967  CD  GLN A 213      15.613  39.665  -0.052  0.00  0.00           C  
ATOM    976  NE2 GLN A 213      16.848  40.148  -0.047  0.00  0.00           N  
ATOM    975  OE1 GLN A 213      14.641  40.326   0.310  0.00  0.00           O  
ATOM    971  H   GLN A 213      13.498  36.844  -3.039  0.00  0.00           H  
ATOM    969  HA  GLN A 213      14.433  35.671  -0.469  0.00  0.00           H  
ATOM    973  HB2 GLN A 213      13.440  38.374  -0.956  0.00  0.00           H  
ATOM    972  HB3 GLN A 213      13.750  37.809   0.544  0.00  0.00           H  
ATOM    968  HG2 GLN A 213      16.041  37.650   0.017  0.00  0.00           H  
ATOM    970  HG3 GLN A 213      15.737  38.194  -1.492  0.00  0.00           H  
ATOM    977 HE21 GLN A 213      17.036  41.105   0.252  0.00  0.00           H  
ATOM    974 HE22 GLN A 213      17.608  39.539  -0.349  0.00  0.00           H  
ATOM    978  N   VAL A 214      12.263  35.090   0.488  0.00  0.00           N  
ATOM    979  CA  VAL A 214      10.971  34.802   1.098  0.00  0.00           C  
ATOM    980  C   VAL A 214      11.095  35.121   2.584  0.00  0.00           C  
ATOM    981  O   VAL A 214      11.944  34.546   3.277  0.00  0.00           O  
ATOM    982  CB  VAL A 214      10.520  33.353   0.856  0.00  0.00           C  
ATOM    983  CG1 VAL A 214      10.129  33.167  -0.595  0.00  0.00           C  
ATOM    984  CG2 VAL A 214      11.624  32.397   1.199  0.00  0.00           C  
ATOM    991  H   VAL A 214      13.154  34.657   0.803  0.00  0.00           H  
ATOM    985  HA  VAL A 214      10.295  35.415   0.707  0.00  0.00           H  
ATOM    988  HB  VAL A 214       9.705  33.195   1.403  0.00  0.00           H  
ATOM    986 HG11 VAL A 214       9.942  32.200  -0.773  0.00  0.00           H  
ATOM    989 HG12 VAL A 214       9.308  33.704  -0.795  0.00  0.00           H  
ATOM    990 HG13 VAL A 214      10.875  33.473  -1.188  0.00  0.00           H  
ATOM    987 HG21 VAL A 214      11.592  31.604   0.584  0.00  0.00           H  
ATOM    993 HG22 VAL A 214      11.520  32.082   2.146  0.00  0.00           H  
ATOM    992 HG23 VAL A 214      12.513  32.853   1.100  0.00  0.00           H  
ATOM    994  N   ASP A 215      10.247  36.026   3.070  0.00  0.00           N  
ATOM    995  CA  ASP A 215      10.187  36.387   4.488  0.00  0.00           C  
ATOM    996  C   ASP A 215      11.568  36.662   5.089  0.00  0.00           C  
ATOM    997  O   ASP A 215      11.964  36.053   6.085  0.00  0.00           O  
ATOM    998  CB  ASP A 215       9.452  35.311   5.286  0.00  0.00           C  
ATOM    999  CG  ASP A 215       7.967  35.288   4.994  0.00  0.00           C  
ATOM   1000  OD1 ASP A 215       7.420  36.345   4.619  0.00  0.00           O  
ATOM   1001  OD2 ASP A 215       7.345  34.217   5.142  0.00  0.00           O1-
ATOM   1002  H   ASP A 215       9.623  36.460   2.349  0.00  0.00           H  
ATOM   1003  HA  ASP A 215       9.661  37.250   4.553  0.00  0.00           H  
ATOM   1005  HB2 ASP A 215       9.840  34.430   5.043  0.00  0.00           H  
ATOM   1004  HB3 ASP A 215       9.586  35.498   6.251  0.00  0.00           H  
ATOM   1006  N   LYS A 216      12.323  37.570   4.460  0.00  0.00           N  
ATOM   1007  CA  LYS A 216      13.651  37.964   4.943  0.00  0.00           C  
ATOM   1008  C   LYS A 216      14.650  36.807   4.945  0.00  0.00           C  
ATOM   1009  O   LYS A 216      15.646  36.844   5.674  0.00  0.00           O  
ATOM   1010  CB  LYS A 216      13.575  38.598   6.338  0.00  0.00           C  
ATOM   1011  CG  LYS A 216      12.714  39.853   6.408  0.00  0.00           C  
ATOM   1012  CD  LYS A 216      12.683  40.429   7.814  0.00  0.00           C  
ATOM   1013  CE  LYS A 216      11.834  41.676   7.910  0.00  0.00           C  
ATOM   1014  NZ  LYS A 216      11.833  42.203   9.299  0.00  0.00           N1+
ATOM   1025  H   LYS A 216      11.888  37.971   3.602  0.00  0.00           H  
ATOM   1015  HA  LYS A 216      14.009  38.698   4.342  0.00  0.00           H  
ATOM   1027  HB2 LYS A 216      13.195  37.922   6.966  0.00  0.00           H  
ATOM   1026  HB3 LYS A 216      14.502  38.837   6.621  0.00  0.00           H  
ATOM   1018  HG2 LYS A 216      13.089  40.539   5.784  0.00  0.00           H  
ATOM   1019  HG3 LYS A 216      11.781  39.624   6.130  0.00  0.00           H  
ATOM   1024  HD2 LYS A 216      12.311  39.739   8.435  0.00  0.00           H  
ATOM   1023  HD3 LYS A 216      13.618  40.655   8.089  0.00  0.00           H  
ATOM   1016  HE2 LYS A 216      12.203  42.373   7.295  0.00  0.00           H  
ATOM   1017  HE3 LYS A 216      10.896  41.457   7.641  0.00  0.00           H  
ATOM   1020  HZ1 LYS A 216      11.861  43.202   9.276  0.00  0.00           H  
ATOM   1022  HZ2 LYS A 216      12.635  41.857   9.787  0.00  0.00           H  
ATOM   1021  HZ3 LYS A 216      11.002  41.903   9.768  0.00  0.00           H  
ATOM   1028  N   VAL A 217      14.406  35.783   4.134  0.00  0.00           N  
ATOM   1029  CA  VAL A 217      15.286  34.625   3.992  0.00  0.00           C  
ATOM   1030  C   VAL A 217      15.730  34.568   2.542  0.00  0.00           C  
ATOM   1031  O   VAL A 217      14.893  34.472   1.634  0.00  0.00           O  
ATOM   1032  CB  VAL A 217      14.594  33.318   4.401  0.00  0.00           C  
ATOM   1033  CG1 VAL A 217      15.569  32.160   4.300  0.00  0.00           C  
ATOM   1034  CG2 VAL A 217      14.046  33.432   5.806  0.00  0.00           C  
ATOM   1041  H   VAL A 217      13.507  35.877   3.591  0.00  0.00           H  
ATOM   1035  HA  VAL A 217      16.089  34.773   4.559  0.00  0.00           H  
ATOM   1038  HB  VAL A 217      13.865  33.143   3.748  0.00  0.00           H  
ATOM   1036 HG11 VAL A 217      16.493  32.511   4.141  0.00  0.00           H  
ATOM   1039 HG12 VAL A 217      15.557  31.635   5.152  0.00  0.00           H  
ATOM   1040 HG13 VAL A 217      15.306  31.564   3.540  0.00  0.00           H  
ATOM   1037 HG21 VAL A 217      13.749  32.530   6.124  0.00  0.00           H  
ATOM   1043 HG22 VAL A 217      13.266  34.060   5.811  0.00  0.00           H  
ATOM   1042 HG23 VAL A 217      14.759  33.782   6.416  0.00  0.00           H  
ATOM   1044  N   ASN A 218      17.043  34.650   2.324  0.00  0.00           N  
ATOM   1045  CA  ASN A 218      17.594  34.717   0.981  0.00  0.00           C  
ATOM   1046  C   ASN A 218      17.871  33.332   0.414  0.00  0.00           C  
ATOM   1047  O   ASN A 218      18.360  32.437   1.116  0.00  0.00           O  
ATOM   1048  CB  ASN A 218      18.930  35.468   1.011  0.00  0.00           C  
ATOM   1049  CG  ASN A 218      18.789  36.931   1.350  0.00  0.00           C  
ATOM   1055  ND2 ASN A 218      19.696  37.430   2.182  0.00  0.00           N  
ATOM   1054  OD1 ASN A 218      17.891  37.607   0.878  0.00  0.00           O  
ATOM   1051  H   ASN A 218      17.624  34.661   3.186  0.00  0.00           H  
ATOM   1050  HA  ASN A 218      16.894  35.142   0.390  0.00  0.00           H  
ATOM   1053  HB2 ASN A 218      19.516  35.034   1.695  0.00  0.00           H  
ATOM   1052  HB3 ASN A 218      19.353  35.385   0.108  0.00  0.00           H  
ATOM   1057 HD21 ASN A 218      20.423  36.844   2.541  0.00  0.00           H  
ATOM   1056 HD22 ASN A 218      19.656  38.395   2.452  0.00  0.00           H  
ATOM   1058  N   PHE A 219      17.655  33.197  -0.892  0.00  0.00           N  
ATOM   1059  CA  PHE A 219      17.948  31.976  -1.610  0.00  0.00           C  
ATOM   1060  C   PHE A 219      18.729  32.375  -2.847  0.00  0.00           C  
ATOM   1061  O   PHE A 219      18.482  33.436  -3.437  0.00  0.00           O  
ATOM   1062  CB  PHE A 219      16.671  31.233  -2.018  0.00  0.00           C  
ATOM   1063  CG  PHE A 219      15.986  30.526  -0.887  0.00  0.00           C  
ATOM   1064  CD1 PHE A 219      16.473  29.328  -0.412  0.00  0.00           C  
ATOM   1065  CD2 PHE A 219      14.854  31.055  -0.302  0.00  0.00           C  
ATOM   1066  CE1 PHE A 219      15.849  28.668   0.623  0.00  0.00           C  
ATOM   1067  CE2 PHE A 219      14.228  30.397   0.735  0.00  0.00           C  
ATOM   1068  CZ  PHE A 219      14.727  29.204   1.197  0.00  0.00           C  
ATOM   1073  H   PHE A 219      17.256  34.051  -1.349  0.00  0.00           H  
ATOM   1070  HA  PHE A 219      18.561  31.439  -1.043  0.00  0.00           H  
ATOM   1077  HB2 PHE A 219      16.042  31.900  -2.391  0.00  0.00           H  
ATOM   1076  HB3 PHE A 219      16.921  30.558  -2.698  0.00  0.00           H  
ATOM   1075  HD1 PHE A 219      17.294  28.928  -0.822  0.00  0.00           H  
ATOM   1074  HD2 PHE A 219      14.484  31.926  -0.634  0.00  0.00           H  
ATOM   1071  HE1 PHE A 219      16.226  27.788   0.951  0.00  0.00           H  
ATOM   1072  HE2 PHE A 219      13.393  30.803   1.153  0.00  0.00           H  
ATOM   1069  HZ  PHE A 219      14.272  28.725   1.954  0.00  0.00           H  
ATOM   1078  N   HIS A 220      19.571  31.456  -3.305  0.00  0.00           N  
ATOM   1079  CA  HIS A 220      20.349  31.659  -4.520  0.00  0.00           C  
ATOM   1080  C   HIS A 220      20.264  30.318  -5.241  0.00  0.00           C  
ATOM   1081  O   HIS A 220      20.888  29.341  -4.825  0.00  0.00           O  
ATOM   1082  CB  HIS A 220      21.765  32.112  -4.163  0.00  0.00           C  
ATOM   1083  CG  HIS A 220      22.589  32.555  -5.328  0.00  0.00           C  
ATOM   1088  CD2 HIS A 220      23.929  32.690  -5.472  0.00  0.00           C  
ATOM   1092  ND1 HIS A 220      22.043  32.795  -6.569  0.00  0.00           N  
ATOM   1091  CE1 HIS A 220      23.008  33.094  -7.421  0.00  0.00           C  
ATOM   1093  NE2 HIS A 220      24.160  33.054  -6.776  0.00  0.00           N  
ATOM   1084  H   HIS A 220      19.626  30.591  -2.729  0.00  0.00           H  
ATOM   1085  HA  HIS A 220      19.906  32.337  -5.073  0.00  0.00           H  
ATOM   1087  HB2 HIS A 220      21.707  32.878  -3.506  0.00  0.00           H  
ATOM   1086  HB3 HIS A 220      22.246  31.349  -3.707  0.00  0.00           H  
ATOM   1089  HD1 HIS A 220      21.069  32.750  -6.789  0.00  0.00           H  
ATOM   1094  HD2 HIS A 220      24.618  32.551  -4.767  0.00  0.00           H  
ATOM   1090  HE1 HIS A 220      22.888  33.311  -8.385  0.00  0.00           H  
ATOM   1095  N   MET A 221      19.474  30.278  -6.304  0.00  0.00           N  
ATOM   1096  CA  MET A 221      19.177  29.096  -7.108  0.00  0.00           C  
ATOM   1097  C   MET A 221      19.940  29.059  -8.428  0.00  0.00           C  
ATOM   1098  O   MET A 221      19.926  30.031  -9.186  0.00  0.00           O  
ATOM   1099  CB  MET A 221      17.674  29.034  -7.359  0.00  0.00           C  
ATOM   1100  CG  MET A 221      17.205  27.842  -8.134  0.00  0.00           C  
ATOM   1101  SD  MET A 221      15.430  27.992  -8.268  0.00  0.00           S  
ATOM   1102  CE  MET A 221      15.410  29.352  -9.419  0.00  0.00           C  
ATOM   1109  H   MET A 221      19.048  31.230  -6.539  0.00  0.00           H  
ATOM   1110  HA  MET A 221      19.444  28.277  -6.571  0.00  0.00           H  
ATOM   1107  HB2 MET A 221      17.196  29.049  -6.461  0.00  0.00           H  
ATOM   1111  HB3 MET A 221      17.395  29.877  -7.855  0.00  0.00           H  
ATOM   1103  HG2 MET A 221      17.633  27.839  -9.040  0.00  0.00           H  
ATOM   1108  HG3 MET A 221      17.457  27.003  -7.649  0.00  0.00           H  
ATOM   1104  HE1 MET A 221      15.185  29.018 -10.337  0.00  0.00           H  
ATOM   1105  HE2 MET A 221      14.723  30.026  -9.138  0.00  0.00           H  
ATOM   1106  HE3 MET A 221      16.311  29.792  -9.442  0.00  0.00           H  
ATOM   1112  N   PHE A 222      20.596  27.924  -8.703  0.00  0.00           N  
ATOM   1113  CA  PHE A 222      21.407  27.769  -9.906  0.00  0.00           C  
ATOM   1114  C   PHE A 222      21.065  26.504 -10.673  0.00  0.00           C  
ATOM   1115  O   PHE A 222      20.878  25.440 -10.082  0.00  0.00           O  
ATOM   1116  CB  PHE A 222      22.885  27.514  -9.568  0.00  0.00           C  
ATOM   1117  CG  PHE A 222      23.614  28.629  -8.913  0.00  0.00           C  
ATOM   1118  CD1 PHE A 222      24.124  29.683  -9.641  0.00  0.00           C  
ATOM   1119  CD2 PHE A 222      23.871  28.567  -7.557  0.00  0.00           C  
ATOM   1120  CE1 PHE A 222      24.842  30.669  -9.012  0.00  0.00           C  
ATOM   1121  CE2 PHE A 222      24.575  29.552  -6.932  0.00  0.00           C  
ATOM   1122  CZ  PHE A 222      25.068  30.596  -7.663  0.00  0.00           C  
ATOM   1127  H   PHE A 222      20.476  27.175  -7.991  0.00  0.00           H  
ATOM   1124  HA  PHE A 222      21.185  28.549 -10.511  0.00  0.00           H  
ATOM   1131  HB2 PHE A 222      22.915  26.718  -8.962  0.00  0.00           H  
ATOM   1130  HB3 PHE A 222      23.349  27.295 -10.427  0.00  0.00           H  
ATOM   1129  HD1 PHE A 222      23.971  29.731 -10.623  0.00  0.00           H  
ATOM   1128  HD2 PHE A 222      23.529  27.780  -7.030  0.00  0.00           H  
ATOM   1125  HE1 PHE A 222      25.202  31.446  -9.552  0.00  0.00           H  
ATOM   1126  HE2 PHE A 222      24.732  29.506  -5.927  0.00  0.00           H  
ATOM   1123  HZ  PHE A 222      25.604  31.323  -7.209  0.00  0.00           H  
ATOM   1132  N   ASP A 223      20.970  26.639 -11.997  0.00  0.00           N  
ATOM   1133  CA  ASP A 223      20.757  25.525 -12.912  0.00  0.00           C  
ATOM   1134  C   ASP A 223      21.981  25.422 -13.814  0.00  0.00           C  
ATOM   1135  O   ASP A 223      22.428  26.430 -14.369  0.00  0.00           O  
ATOM   1136  CB  ASP A 223      19.476  25.694 -13.734  0.00  0.00           C  
ATOM   1137  CG  ASP A 223      19.399  27.031 -14.429  0.00  0.00           C  
ATOM   1138  OD1 ASP A 223      20.219  27.915 -14.115  0.00  0.00           O  
ATOM   1139  OD2 ASP A 223      18.500  27.205 -15.277  0.00  0.00           O1-
ATOM   1140  H   ASP A 223      21.064  27.635 -12.327  0.00  0.00           H  
ATOM   1141  HA  ASP A 223      20.725  24.693 -12.366  0.00  0.00           H  
ATOM   1143  HB2 ASP A 223      19.456  24.972 -14.418  0.00  0.00           H  
ATOM   1142  HB3 ASP A 223      18.703  25.605 -13.115  0.00  0.00           H  
ATOM   1144  N   VAL A 224      22.533  24.220 -13.952  0.00  0.00           N  
ATOM   1145  CA  VAL A 224      23.723  24.043 -14.777  0.00  0.00           C  
ATOM   1146  C   VAL A 224      23.323  23.741 -16.219  0.00  0.00           C  
ATOM   1147  O   VAL A 224      23.227  22.576 -16.622  0.00  0.00           O  
ATOM   1148  CB  VAL A 224      24.630  22.954 -14.178  0.00  0.00           C  
ATOM   1149  CG1 VAL A 224      25.813  22.690 -15.067  0.00  0.00           C  
ATOM   1150  CG2 VAL A 224      25.100  23.389 -12.805  0.00  0.00           C  
ATOM   1157  H   VAL A 224      22.064  23.456 -13.445  0.00  0.00           H  
ATOM   1151  HA  VAL A 224      24.239  24.904 -14.773  0.00  0.00           H  
ATOM   1154  HB  VAL A 224      24.096  22.111 -14.132  0.00  0.00           H  
ATOM   1152 HG11 VAL A 224      26.112  23.543 -15.503  0.00  0.00           H  
ATOM   1155 HG12 VAL A 224      26.572  22.317 -14.527  0.00  0.00           H  
ATOM   1156 HG13 VAL A 224      25.566  22.030 -15.780  0.00  0.00           H  
ATOM   1153 HG21 VAL A 224      24.781  22.733 -12.120  0.00  0.00           H  
ATOM   1159 HG22 VAL A 224      24.730  24.295 -12.597  0.00  0.00           H  
ATOM   1158 HG23 VAL A 224      26.100  23.426 -12.791  0.00  0.00           H  
ATOM   1160  N   GLY A 225      23.045  24.787 -16.998  0.00  0.00           N  
ATOM   1161  CA  GLY A 225      22.559  24.573 -18.353  0.00  0.00           C  
ATOM   1162  C   GLY A 225      23.566  24.909 -19.439  0.00  0.00           C  
ATOM   1163  O   GLY A 225      23.423  24.471 -20.584  0.00  0.00           O  
ATOM   1164  H   GLY A 225      23.198  25.708 -16.574  0.00  0.00           H  
ATOM   1165  HA2 GLY A 225      22.272  23.597 -18.455  0.00  0.00           H  
ATOM   1166  HA3 GLY A 225      21.715  25.131 -18.497  0.00  0.00           H  
ATOM   1167  N   GLY A 226      24.595  25.686 -19.103  0.00  0.00           N  
ATOM   1168  CA  GLY A 226      25.665  25.939 -20.060  0.00  0.00           C  
ATOM   1169  C   GLY A 226      26.709  24.840 -20.160  0.00  0.00           C  
ATOM   1170  O   GLY A 226      27.644  24.941 -20.958  0.00  0.00           O  
ATOM   1171  H   GLY A 226      24.566  26.072 -18.151  0.00  0.00           H  
ATOM   1172  HA2 GLY A 226      25.254  26.093 -20.986  0.00  0.00           H  
ATOM   1173  HA3 GLY A 226      26.129  26.819 -19.815  0.00  0.00           H  
ATOM   1174  N   GLN A 227      26.577  23.783 -19.367  0.00  0.00           N  
ATOM   1175  CA  GLN A 227      27.449  22.639 -19.586  0.00  0.00           C  
ATOM   1176  C   GLN A 227      26.929  21.697 -20.668  0.00  0.00           C  
ATOM   1177  O   GLN A 227      25.928  21.950 -21.343  0.00  0.00           O  
ATOM   1178  CB  GLN A 227      27.676  21.860 -18.294  0.00  0.00           C  
ATOM   1179  CG  GLN A 227      28.434  22.644 -17.261  0.00  0.00           C  
ATOM   1180  CD  GLN A 227      29.811  22.995 -17.753  0.00  0.00           C  
ATOM   1189  NE2 GLN A 227      30.643  21.982 -17.938  0.00  0.00           N  
ATOM   1188  OE1 GLN A 227      30.105  24.154 -18.036  0.00  0.00           O  
ATOM   1184  H   GLN A 227      25.863  23.844 -18.646  0.00  0.00           H  
ATOM   1182  HA  GLN A 227      28.351  22.987 -19.891  0.00  0.00           H  
ATOM   1186  HB2 GLN A 227      26.786  21.608 -17.914  0.00  0.00           H  
ATOM   1185  HB3 GLN A 227      28.194  21.031 -18.509  0.00  0.00           H  
ATOM   1181  HG2 GLN A 227      27.940  23.487 -17.064  0.00  0.00           H  
ATOM   1183  HG3 GLN A 227      28.519  22.096 -16.433  0.00  0.00           H  
ATOM   1190 HE21 GLN A 227      31.592  22.140 -18.284  0.00  0.00           H  
ATOM   1187 HE22 GLN A 227      30.321  21.039 -17.729  0.00  0.00           H  
ATOM   1191  N   ARG A 228      27.651  20.589 -20.811  0.00  0.00           N  
ATOM   1192  CA  ARG A 228      27.269  19.455 -21.633  0.00  0.00           C  
ATOM   1193  C   ARG A 228      26.183  18.646 -20.929  0.00  0.00           C  
ATOM   1194  O   ARG A 228      25.473  19.144 -20.050  0.00  0.00           O  
ATOM   1195  CB  ARG A 228      28.497  18.605 -21.965  0.00  0.00           C  
ATOM   1196  CG  ARG A 228      28.486  18.061 -23.386  0.00  0.00           C  
ATOM   1197  CD  ARG A 228      29.867  17.617 -23.853  0.00  0.00           C  
ATOM   1198  NE  ARG A 228      30.339  16.406 -23.195  0.00  0.00           N  
ATOM   1199  CZ  ARG A 228      31.283  16.380 -22.266  0.00  0.00           C  
ATOM   1200  NH1 ARG A 228      31.860  17.489 -21.838  0.00  0.00           N1+
ATOM   1201  NH2 ARG A 228      31.658  15.211 -21.755  0.00  0.00           N  
ATOM   1208  H   ARG A 228      28.555  20.607 -20.257  0.00  0.00           H  
ATOM   1203  HA  ARG A 228      26.902  19.789 -22.505  0.00  0.00           H  
ATOM   1214  HB2 ARG A 228      29.306  19.170 -21.857  0.00  0.00           H  
ATOM   1213  HB3 ARG A 228      28.521  17.835 -21.340  0.00  0.00           H  
ATOM   1205  HG2 ARG A 228      27.874  17.271 -23.436  0.00  0.00           H  
ATOM   1202  HG3 ARG A 228      28.162  18.772 -24.012  0.00  0.00           H  
ATOM   1210  HD2 ARG A 228      29.821  17.461 -24.842  0.00  0.00           H  
ATOM   1209  HD3 ARG A 228      30.508  18.366 -23.669  0.00  0.00           H  
ATOM   1204  HE  ARG A 228      29.919  15.530 -23.465  0.00  0.00           H  
ATOM   1212 HH11 ARG A 228      31.575  18.378 -22.200  0.00  0.00           H  
ATOM   1211 HH12 ARG A 228      32.587  17.446 -21.146  0.00  0.00           H  
ATOM   1207 HH21 ARG A 228      31.216  14.366 -22.057  0.00  0.00           H  
ATOM   1206 HH22 ARG A 228      32.384  15.175 -21.065  0.00  0.00           H  
ATOM   1215  N   ASP A 229      26.049  17.376 -21.312  0.00  0.00           N  
ATOM   1216  CA  ASP A 229      25.007  16.560 -20.698  0.00  0.00           C  
ATOM   1217  C   ASP A 229      25.583  15.551 -19.714  0.00  0.00           C  
ATOM   1218  O   ASP A 229      24.833  14.813 -19.066  0.00  0.00           O  
ATOM   1219  CB  ASP A 229      24.196  15.855 -21.783  0.00  0.00           C  
ATOM   1220  CG  ASP A 229      25.070  15.129 -22.783  0.00  0.00           C  
ATOM   1221  OD1 ASP A 229      26.309  15.176 -22.638  0.00  0.00           O  
ATOM   1222  OD2 ASP A 229      24.518  14.515 -23.721  0.00  0.00           O1-
ATOM   1223  H   ASP A 229      26.699  17.051 -22.026  0.00  0.00           H  
ATOM   1224  HA  ASP A 229      24.413  17.183 -20.169  0.00  0.00           H  
ATOM   1226  HB2 ASP A 229      23.599  15.195 -21.341  0.00  0.00           H  
ATOM   1225  HB3 ASP A 229      23.662  16.541 -22.263  0.00  0.00           H  
ATOM   1227  N   GLU A 230      26.905  15.497 -19.586  0.00  0.00           N  
ATOM   1228  CA  GLU A 230      27.499  14.623 -18.584  0.00  0.00           C  
ATOM   1229  C   GLU A 230      27.448  15.347 -17.247  0.00  0.00           C  
ATOM   1230  O   GLU A 230      28.302  16.185 -16.947  0.00  0.00           O  
ATOM   1231  CB  GLU A 230      28.929  14.249 -18.960  0.00  0.00           C  
ATOM   1232  CG  GLU A 230      29.067  13.721 -20.375  0.00  0.00           C  
ATOM   1233  CD  GLU A 230      30.210  12.738 -20.519  0.00  0.00           C  
ATOM   1234  OE1 GLU A 230      31.372  13.144 -20.310  0.00  0.00           O  
ATOM   1235  OE2 GLU A 230      29.949  11.560 -20.836  0.00  0.00           O1-
ATOM   1239  H   GLU A 230      27.440  16.096 -20.224  0.00  0.00           H  
ATOM   1237  HA  GLU A 230      26.984  13.774 -18.525  0.00  0.00           H  
ATOM   1241  HB2 GLU A 230      29.480  15.060 -18.889  0.00  0.00           H  
ATOM   1240  HB3 GLU A 230      29.226  13.541 -18.346  0.00  0.00           H  
ATOM   1236  HG2 GLU A 230      28.238  13.250 -20.612  0.00  0.00           H  
ATOM   1238  HG3 GLU A 230      29.250  14.479 -20.973  0.00  0.00           H  
ATOM   1242  N   ARG A 231      26.441  15.012 -16.441  0.00  0.00           N  
ATOM   1243  CA  ARG A 231      26.255  15.553 -15.101  0.00  0.00           C  
ATOM   1244  C   ARG A 231      27.119  14.862 -14.059  0.00  0.00           C  
ATOM   1245  O   ARG A 231      26.802  14.922 -12.868  0.00  0.00           O  
ATOM   1246  CB  ARG A 231      24.788  15.418 -14.689  0.00  0.00           C  
ATOM   1247  CG  ARG A 231      23.806  16.267 -15.461  0.00  0.00           C  
ATOM   1248  CD  ARG A 231      22.394  16.038 -14.954  0.00  0.00           C  
ATOM   1249  NE  ARG A 231      21.420  16.860 -15.660  0.00  0.00           N  
ATOM   1250  CZ  ARG A 231      20.775  16.481 -16.754  0.00  0.00           C  
ATOM   1251  NH1 ARG A 231      20.969  15.288 -17.292  0.00  0.00           N1+
ATOM   1252  NH2 ARG A 231      19.914  17.319 -17.322  0.00  0.00           N  
ATOM   1259  H   ARG A 231      25.779  14.309 -16.865  0.00  0.00           H  
ATOM   1254  HA  ARG A 231      26.492  16.541 -15.114  0.00  0.00           H  
ATOM   1265  HB2 ARG A 231      24.524  14.455 -14.799  0.00  0.00           H  
ATOM   1264  HB3 ARG A 231      24.716  15.662 -13.717  0.00  0.00           H  
ATOM   1256  HG2 ARG A 231      24.026  17.228 -15.342  0.00  0.00           H  
ATOM   1253  HG3 ARG A 231      23.833  16.020 -16.423  0.00  0.00           H  
ATOM   1261  HD2 ARG A 231      22.170  15.075 -15.085  0.00  0.00           H  
ATOM   1260  HD3 ARG A 231      22.374  16.263 -13.982  0.00  0.00           H  
ATOM   1255  HE  ARG A 231      21.224  17.778 -15.292  0.00  0.00           H  
ATOM   1263 HH11 ARG A 231      21.599  14.639 -16.864  0.00  0.00           H  
ATOM   1262 HH12 ARG A 231      20.484  15.029 -18.131  0.00  0.00           H  
ATOM   1258 HH21 ARG A 231      19.743  18.216 -16.914  0.00  0.00           H  
ATOM   1257 HH22 ARG A 231      19.433  17.052 -18.160  0.00  0.00           H  
ATOM   1266  N   ARG A 232      28.204  14.213 -14.463  0.00  0.00           N  
ATOM   1267  CA  ARG A 232      28.975  13.516 -13.447  0.00  0.00           C  
ATOM   1268  C   ARG A 232      29.988  14.309 -12.628  0.00  0.00           C  
ATOM   1269  O   ARG A 232      29.772  14.509 -11.432  0.00  0.00           O  
ATOM   1270  CB  ARG A 232      29.718  12.350 -14.097  0.00  0.00           C  
ATOM   1271  CG  ARG A 232      30.558  11.557 -13.119  0.00  0.00           C  
ATOM   1272  CD  ARG A 232      31.194  10.349 -13.770  0.00  0.00           C  
ATOM   1273  NE  ARG A 232      32.044  10.687 -14.906  0.00  0.00           N  
ATOM   1274  CZ  ARG A 232      31.683  10.563 -16.176  0.00  0.00           C  
ATOM   1275  NH1 ARG A 232      30.482  10.125 -16.514  0.00  0.00           N1+
ATOM   1276  NH2 ARG A 232      32.551  10.882 -17.130  0.00  0.00           N  
ATOM   1283  H   ARG A 232      28.421  14.247 -15.447  0.00  0.00           H  
ATOM   1278  HA  ARG A 232      28.308  13.072 -12.784  0.00  0.00           H  
ATOM   1289  HB2 ARG A 232      29.046  11.739 -14.498  0.00  0.00           H  
ATOM   1288  HB3 ARG A 232      30.319  12.716 -14.798  0.00  0.00           H  
ATOM   1280  HG2 ARG A 232      31.287  12.138 -12.758  0.00  0.00           H  
ATOM   1277  HG3 ARG A 232      29.982  11.239 -12.366  0.00  0.00           H  
ATOM   1285  HD2 ARG A 232      31.744   9.875 -13.079  0.00  0.00           H  
ATOM   1284  HD3 ARG A 232      30.460   9.739 -14.079  0.00  0.00           H  
ATOM   1279  HE  ARG A 232      32.970  11.039 -14.712  0.00  0.00           H  
ATOM   1287 HH11 ARG A 232      29.812   9.896 -15.806  0.00  0.00           H  
ATOM   1286 HH12 ARG A 232      30.237  10.021 -17.481  0.00  0.00           H  
ATOM   1282 HH21 ARG A 232      33.457  11.230 -16.889  0.00  0.00           H  
ATOM   1281 HH22 ARG A 232      32.298  10.776 -18.094  0.00  0.00           H  
ATOM   1290  N   LYS A 233      31.104  14.749 -13.219  0.00  0.00           N  
ATOM   1291  CA  LYS A 233      32.065  15.474 -12.392  0.00  0.00           C  
ATOM   1292  C   LYS A 233      31.579  16.815 -11.846  0.00  0.00           C  
ATOM   1293  O   LYS A 233      31.992  17.194 -10.745  0.00  0.00           O  
ATOM   1294  CB  LYS A 233      33.354  15.692 -13.181  0.00  0.00           C  
ATOM   1295  CG  LYS A 233      34.102  14.418 -13.505  0.00  0.00           C  
ATOM   1296  CD  LYS A 233      34.650  13.781 -12.245  0.00  0.00           C  
ATOM   1297  CE  LYS A 233      35.473  12.550 -12.563  0.00  0.00           C  
ATOM   1298  NZ  LYS A 233      35.439  11.560 -11.453  0.00  0.00           N1+
ATOM   1309  H   LYS A 233      31.208  14.549 -14.202  0.00  0.00           H  
ATOM   1299  HA  LYS A 233      32.323  14.879 -11.598  0.00  0.00           H  
ATOM   1311  HB2 LYS A 233      33.120  16.149 -14.038  0.00  0.00           H  
ATOM   1310  HB3 LYS A 233      33.953  16.283 -12.640  0.00  0.00           H  
ATOM   1302  HG2 LYS A 233      33.479  13.775 -13.949  0.00  0.00           H  
ATOM   1303  HG3 LYS A 233      34.861  14.629 -14.119  0.00  0.00           H  
ATOM   1308  HD2 LYS A 233      35.231  14.440 -11.776  0.00  0.00           H  
ATOM   1307  HD3 LYS A 233      33.890  13.514 -11.660  0.00  0.00           H  
ATOM   1300  HE2 LYS A 233      35.112  12.121 -13.396  0.00  0.00           H  
ATOM   1301  HE3 LYS A 233      36.425  12.825 -12.728  0.00  0.00           H  
ATOM   1304  HZ1 LYS A 233      35.461  12.042 -10.578  0.00  0.00           H  
ATOM   1306  HZ2 LYS A 233      36.233  10.956 -11.522  0.00  0.00           H  
ATOM   1305  HZ3 LYS A 233      34.601  11.019 -11.516  0.00  0.00           H  
ATOM   1312  N   TRP A 234      30.729  17.563 -12.555  0.00  0.00           N  
ATOM   1313  CA  TRP A 234      30.354  18.814 -11.901  0.00  0.00           C  
ATOM   1314  C   TRP A 234      29.319  18.654 -10.793  0.00  0.00           C  
ATOM   1315  O   TRP A 234      29.054  19.634 -10.083  0.00  0.00           O  
ATOM   1316  CB  TRP A 234      29.871  19.852 -12.919  0.00  0.00           C  
ATOM   1317  CG  TRP A 234      28.696  19.478 -13.744  0.00  0.00           C  
ATOM   1318  CD1 TRP A 234      28.708  18.956 -15.002  0.00  0.00           C  
ATOM   1319  CD2 TRP A 234      27.320  19.609 -13.377  0.00  0.00           C  
ATOM   1320  CE2 TRP A 234      26.554  19.145 -14.461  0.00  0.00           C  
ATOM   1321  CE3 TRP A 234      26.661  20.068 -12.234  0.00  0.00           C  
ATOM   1322  NE1 TRP A 234      27.425  18.756 -15.443  0.00  0.00           N  
ATOM   1323  CZ2 TRP A 234      25.165  19.130 -14.436  0.00  0.00           C  
ATOM   1324  CZ3 TRP A 234      25.283  20.046 -12.210  0.00  0.00           C  
ATOM   1325  CH2 TRP A 234      24.549  19.581 -13.304  0.00  0.00           C  
ATOM   1333  H   TRP A 234      30.427  17.234 -13.431  0.00  0.00           H  
ATOM   1327  HA  TRP A 234      31.195  19.202 -11.478  0.00  0.00           H  
ATOM   1335  HB2 TRP A 234      29.635  20.696 -12.423  0.00  0.00           H  
ATOM   1334  HB3 TRP A 234      30.630  20.055 -13.549  0.00  0.00           H  
ATOM   1332  HD1 TRP A 234      29.531  18.748 -15.530  0.00  0.00           H  
ATOM   1328  HE1 TRP A 234      27.166  18.387 -16.335  0.00  0.00           H  
ATOM   1329  HE3 TRP A 234      27.175  20.405 -11.448  0.00  0.00           H  
ATOM   1331  HZ2 TRP A 234      24.646  18.797 -15.231  0.00  0.00           H  
ATOM   1330  HZ3 TRP A 234      24.805  20.369 -11.396  0.00  0.00           H  
ATOM   1326  HH2 TRP A 234      23.548  19.582 -13.247  0.00  0.00           H  
ATOM   1336  N   ILE A 235      28.799  17.448 -10.555  0.00  0.00           N  
ATOM   1337  CA  ILE A 235      27.769  17.324  -9.528  0.00  0.00           C  
ATOM   1338  C   ILE A 235      28.372  17.609  -8.165  0.00  0.00           C  
ATOM   1339  O   ILE A 235      27.723  18.199  -7.290  0.00  0.00           O  
ATOM   1340  CB  ILE A 235      27.070  15.953  -9.598  0.00  0.00           C  
ATOM   1341  CG1 ILE A 235      25.790  15.968  -8.769  0.00  0.00           C  
ATOM   1342  CG2 ILE A 235      27.954  14.856  -9.049  0.00  0.00           C  
ATOM   1343  CD1 ILE A 235      24.884  14.795  -9.061  0.00  0.00           C  
ATOM   1351  H   ILE A 235      29.161  16.682 -11.115  0.00  0.00           H  
ATOM   1344  HA  ILE A 235      27.105  18.050  -9.708  0.00  0.00           H  
ATOM   1347  HB  ILE A 235      26.824  15.784 -10.546  0.00  0.00           H  
ATOM   1348 HG12 ILE A 235      26.037  15.956  -7.804  0.00  0.00           H  
ATOM   1349 HG13 ILE A 235      25.297  16.811  -8.968  0.00  0.00           H  
ATOM   1346 HG21 ILE A 235      28.803  14.824  -9.576  0.00  0.00           H  
ATOM   1345 HG22 ILE A 235      27.477  13.981  -9.124  0.00  0.00           H  
ATOM   1353 HG23 ILE A 235      28.159  15.048  -8.090  0.00  0.00           H  
ATOM   1354 HD11 ILE A 235      24.622  14.809 -10.025  0.00  0.00           H  
ATOM   1352 HD12 ILE A 235      24.065  14.857  -8.491  0.00  0.00           H  
ATOM   1350 HD13 ILE A 235      25.367  13.944  -8.859  0.00  0.00           H  
ATOM   1355  N   GLN A 236      29.643  17.256  -7.985  0.00  0.00           N  
ATOM   1356  CA  GLN A 236      30.346  17.458  -6.734  0.00  0.00           C  
ATOM   1357  C   GLN A 236      30.550  18.925  -6.417  0.00  0.00           C  
ATOM   1358  O   GLN A 236      31.075  19.240  -5.344  0.00  0.00           O  
ATOM   1359  CB  GLN A 236      31.694  16.744  -6.804  0.00  0.00           C  
ATOM   1360  CG  GLN A 236      31.580  15.303  -7.265  0.00  0.00           C  
ATOM   1361  CD  GLN A 236      32.895  14.742  -7.767  0.00  0.00           C  
ATOM   1370  NE2 GLN A 236      32.961  13.423  -7.900  0.00  0.00           N  
ATOM   1369  OE1 GLN A 236      33.837  15.485  -8.036  0.00  0.00           O  
ATOM   1365  H   GLN A 236      30.087  16.820  -8.829  0.00  0.00           H  
ATOM   1363  HA  GLN A 236      29.785  17.056  -5.991  0.00  0.00           H  
ATOM   1367  HB2 GLN A 236      32.283  17.232  -7.445  0.00  0.00           H  
ATOM   1366  HB3 GLN A 236      32.109  16.749  -5.895  0.00  0.00           H  
ATOM   1362  HG2 GLN A 236      31.268  14.743  -6.497  0.00  0.00           H  
ATOM   1364  HG3 GLN A 236      30.909  15.254  -8.006  0.00  0.00           H  
ATOM   1371 HE21 GLN A 236      33.809  12.973  -8.246  0.00  0.00           H  
ATOM   1368 HE22 GLN A 236      32.144  12.869  -7.648  0.00  0.00           H  
ATOM   1372  N   CYS A 237      30.147  19.828  -7.310  0.00  0.00           N  
ATOM   1373  CA  CYS A 237      30.157  21.242  -6.975  0.00  0.00           C  
ATOM   1374  C   CYS A 237      28.959  21.652  -6.130  0.00  0.00           C  
ATOM   1375  O   CYS A 237      28.860  22.827  -5.763  0.00  0.00           O  
ATOM   1376  CB  CYS A 237      30.208  22.088  -8.249  0.00  0.00           C  
ATOM   1377  SG  CYS A 237      31.783  22.021  -9.127  0.00  0.00           S  
ATOM   1378  H   CYS A 237      29.843  19.448  -8.216  0.00  0.00           H  
ATOM   1379  HA  CYS A 237      30.997  21.436  -6.441  0.00  0.00           H  
ATOM   1381  HB2 CYS A 237      29.490  21.765  -8.863  0.00  0.00           H  
ATOM   1380  HB3 CYS A 237      30.028  23.038  -7.995  0.00  0.00           H  
ATOM   1382  HG  CYS A 237      32.026  22.937  -9.448  0.00  0.00           H  
ATOM   1383  N   PHE A 238      28.056  20.729  -5.803  0.00  0.00           N  
ATOM   1384  CA  PHE A 238      26.838  21.084  -5.084  0.00  0.00           C  
ATOM   1385  C   PHE A 238      26.597  20.171  -3.890  0.00  0.00           C  
ATOM   1386  O   PHE A 238      25.456  19.832  -3.570  0.00  0.00           O  
ATOM   1387  CB  PHE A 238      25.632  21.062  -6.019  0.00  0.00           C  
ATOM   1388  CG  PHE A 238      25.767  21.975  -7.200  0.00  0.00           C  
ATOM   1389  CD1 PHE A 238      25.472  23.320  -7.086  0.00  0.00           C  
ATOM   1390  CD2 PHE A 238      26.179  21.489  -8.425  0.00  0.00           C  
ATOM   1391  CE1 PHE A 238      25.592  24.162  -8.169  0.00  0.00           C  
ATOM   1392  CE2 PHE A 238      26.301  22.326  -9.512  0.00  0.00           C  
ATOM   1393  CZ  PHE A 238      26.007  23.665  -9.383  0.00  0.00           C  
ATOM   1398  H   PHE A 238      28.290  19.765  -6.097  0.00  0.00           H  
ATOM   1395  HA  PHE A 238      26.974  22.015  -4.716  0.00  0.00           H  
ATOM   1402  HB2 PHE A 238      25.526  20.138  -6.356  0.00  0.00           H  
ATOM   1401  HB3 PHE A 238      24.840  21.347  -5.499  0.00  0.00           H  
ATOM   1400  HD1 PHE A 238      25.169  23.689  -6.208  0.00  0.00           H  
ATOM   1399  HD2 PHE A 238      26.393  20.513  -8.523  0.00  0.00           H  
ATOM   1396  HE1 PHE A 238      25.372  25.143  -8.065  0.00  0.00           H  
ATOM   1397  HE2 PHE A 238      26.606  21.950 -10.405  0.00  0.00           H  
ATOM   1394  HZ  PHE A 238      26.095  24.280 -10.171  0.00  0.00           H  
ATOM   1403  N   ASN A 239      27.664  19.737  -3.220  0.00  0.00           N  
ATOM   1404  CA  ASN A 239      27.498  18.896  -2.042  0.00  0.00           C  
ATOM   1405  C   ASN A 239      27.038  19.667  -0.813  0.00  0.00           C  
ATOM   1406  O   ASN A 239      26.602  19.044   0.161  0.00  0.00           O  
ATOM   1407  CB  ASN A 239      28.811  18.227  -1.672  0.00  0.00           C  
ATOM   1408  CG  ASN A 239      29.919  19.225  -1.529  0.00  0.00           C  
ATOM   1414  ND2 ASN A 239      31.106  18.750  -1.216  0.00  0.00           N  
ATOM   1413  OD1 ASN A 239      29.691  20.426  -1.630  0.00  0.00           O  
ATOM   1410  H   ASN A 239      28.573  20.037  -3.594  0.00  0.00           H  
ATOM   1409  HA  ASN A 239      26.770  18.221  -2.257  0.00  0.00           H  
ATOM   1412  HB2 ASN A 239      28.689  17.752  -0.806  0.00  0.00           H  
ATOM   1411  HB3 ASN A 239      29.048  17.580  -2.391  0.00  0.00           H  
ATOM   1416 HD21 ASN A 239      31.239  17.761  -1.090  0.00  0.00           H  
ATOM   1415 HD22 ASN A 239      31.894  19.366  -1.099  0.00  0.00           H  
ATOM   1417  N   ASP A 240      27.136  20.995  -0.823  0.00  0.00           N  
ATOM   1418  CA  ASP A 240      26.776  21.802   0.335  0.00  0.00           C  
ATOM   1419  C   ASP A 240      25.550  22.667   0.100  0.00  0.00           C  
ATOM   1420  O   ASP A 240      25.253  23.542   0.918  0.00  0.00           O  
ATOM   1421  CB  ASP A 240      27.964  22.672   0.762  0.00  0.00           C  
ATOM   1422  CG  ASP A 240      28.519  23.517  -0.377  0.00  0.00           C  
ATOM   1423  OD1 ASP A 240      27.742  23.959  -1.248  0.00  0.00           O  
ATOM   1424  OD2 ASP A 240      29.747  23.744  -0.396  0.00  0.00           O1-
ATOM   1425  H   ASP A 240      27.486  21.397  -1.716  0.00  0.00           H  
ATOM   1426  HA  ASP A 240      26.547  21.159   1.087  0.00  0.00           H  
ATOM   1428  HB2 ASP A 240      27.656  23.278   1.486  0.00  0.00           H  
ATOM   1427  HB3 ASP A 240      28.682  22.071   1.092  0.00  0.00           H  
ATOM   1429  N   VAL A 241      24.836  22.449  -1.001  0.00  0.00           N  
ATOM   1430  CA  VAL A 241      23.654  23.242  -1.290  0.00  0.00           C  
ATOM   1431  C   VAL A 241      22.581  22.912  -0.261  0.00  0.00           C  
ATOM   1432  O   VAL A 241      22.574  21.833   0.341  0.00  0.00           O  
ATOM   1433  CB  VAL A 241      23.146  23.000  -2.722  0.00  0.00           C  
ATOM   1434  CG1 VAL A 241      24.154  23.511  -3.731  0.00  0.00           C  
ATOM   1435  CG2 VAL A 241      22.860  21.533  -2.942  0.00  0.00           C  
ATOM   1442  H   VAL A 241      25.187  21.691  -1.609  0.00  0.00           H  
ATOM   1436  HA  VAL A 241      23.889  24.208  -1.191  0.00  0.00           H  
ATOM   1439  HB  VAL A 241      22.314  23.533  -2.841  0.00  0.00           H  
ATOM   1437 HG11 VAL A 241      24.139  24.512  -3.746  0.00  0.00           H  
ATOM   1440 HG12 VAL A 241      25.071  23.199  -3.479  0.00  0.00           H  
ATOM   1441 HG13 VAL A 241      23.926  23.164  -4.642  0.00  0.00           H  
ATOM   1438 HG21 VAL A 241      21.871  21.376  -2.914  0.00  0.00           H  
ATOM   1444 HG22 VAL A 241      23.302  20.993  -2.223  0.00  0.00           H  
ATOM   1443 HG23 VAL A 241      23.216  21.252  -3.835  0.00  0.00           H  
ATOM   1445  N   THR A 242      21.683  23.863  -0.027  0.00  0.00           N  
ATOM   1446  CA  THR A 242      20.641  23.637   0.967  0.00  0.00           C  
ATOM   1447  C   THR A 242      19.681  22.559   0.489  0.00  0.00           C  
ATOM   1448  O   THR A 242      19.283  21.685   1.268  0.00  0.00           O  
ATOM   1449  CB  THR A 242      19.894  24.935   1.263  0.00  0.00           C  
ATOM   1450  CG2 THR A 242      18.794  24.692   2.277  0.00  0.00           C  
ATOM   1451  OG1 THR A 242      20.810  25.903   1.788  0.00  0.00           O  
ATOM   1455  H   THR A 242      21.784  24.720  -0.577  0.00  0.00           H  
ATOM   1452  HA  THR A 242      21.073  23.323   1.818  0.00  0.00           H  
ATOM   1456  HB  THR A 242      19.508  25.305   0.393  0.00  0.00           H  
ATOM   1458  HG1 THR A 242      21.599  25.445   2.210  0.00  0.00           H  
ATOM   1454 HG21 THR A 242      18.138  24.022   1.918  0.00  0.00           H  
ATOM   1453 HG22 THR A 242      18.310  25.550   2.471  0.00  0.00           H  
ATOM   1457 HG23 THR A 242      19.186  24.339   3.131  0.00  0.00           H  
ATOM   1459  N   ALA A 243      19.310  22.594  -0.787  0.00  0.00           N  
ATOM   1460  CA  ALA A 243      18.384  21.615  -1.333  0.00  0.00           C  
ATOM   1461  C   ALA A 243      18.517  21.580  -2.847  0.00  0.00           C  
ATOM   1462  O   ALA A 243      18.978  22.536  -3.483  0.00  0.00           O  
ATOM   1463  CB  ALA A 243      16.939  21.922  -0.931  0.00  0.00           C  
ATOM   1464  H   ALA A 243      19.730  23.362  -1.343  0.00  0.00           H  
ATOM   1465  HA  ALA A 243      18.615  20.710  -0.969  0.00  0.00           H  
ATOM   1466  HB1 ALA A 243      16.342  21.792  -1.721  0.00  0.00           H  
ATOM   1468  HB2 ALA A 243      16.878  22.867  -0.616  0.00  0.00           H  
ATOM   1467  HB3 ALA A 243      16.663  21.305  -0.197  0.00  0.00           H  
ATOM   1469  N   ILE A 244      18.117  20.445  -3.412  0.00  0.00           N  
ATOM   1470  CA  ILE A 244      18.054  20.258  -4.855  0.00  0.00           C  
ATOM   1471  C   ILE A 244      16.580  20.253  -5.215  0.00  0.00           C  
ATOM   1472  O   ILE A 244      15.810  19.469  -4.662  0.00  0.00           O  
ATOM   1473  CB  ILE A 244      18.734  18.951  -5.297  0.00  0.00           C  
ATOM   1474  CG1 ILE A 244      20.253  19.099  -5.276  0.00  0.00           C  
ATOM   1475  CG2 ILE A 244      18.259  18.540  -6.677  0.00  0.00           C  
ATOM   1476  CD1 ILE A 244      20.985  17.806  -5.528  0.00  0.00           C  
ATOM   1484  H   ILE A 244      17.851  19.697  -2.729  0.00  0.00           H  
ATOM   1477  HA  ILE A 244      18.444  21.072  -5.260  0.00  0.00           H  
ATOM   1480  HB  ILE A 244      18.483  18.240  -4.647  0.00  0.00           H  
ATOM   1481 HG12 ILE A 244      20.515  19.764  -5.972  0.00  0.00           H  
ATOM   1482 HG13 ILE A 244      20.520  19.452  -4.380  0.00  0.00           H  
ATOM   1479 HG21 ILE A 244      17.264  18.450  -6.666  0.00  0.00           H  
ATOM   1478 HG22 ILE A 244      18.677  17.665  -6.919  0.00  0.00           H  
ATOM   1486 HG23 ILE A 244      18.529  19.240  -7.337  0.00  0.00           H  
ATOM   1487 HD11 ILE A 244      20.739  17.140  -4.824  0.00  0.00           H  
ATOM   1485 HD12 ILE A 244      21.971  17.969  -5.501  0.00  0.00           H  
ATOM   1483 HD13 ILE A 244      20.732  17.448  -6.427  0.00  0.00           H  
ATOM   1488  N   ILE A 245      16.200  21.089  -6.170  0.00  0.00           N  
ATOM   1489  CA  ILE A 245      14.842  21.131  -6.687  0.00  0.00           C  
ATOM   1490  C   ILE A 245      14.813  20.359  -7.997  0.00  0.00           C  
ATOM   1491  O   ILE A 245      15.287  20.835  -9.033  0.00  0.00           O  
ATOM   1492  CB  ILE A 245      14.369  22.573  -6.880  0.00  0.00           C  
ATOM   1493  CG1 ILE A 245      14.335  23.306  -5.541  0.00  0.00           C  
ATOM   1494  CG2 ILE A 245      13.018  22.599  -7.547  0.00  0.00           C  
ATOM   1495  CD1 ILE A 245      14.505  24.797  -5.668  0.00  0.00           C  
ATOM   1503  H   ILE A 245      16.962  21.717  -6.521  0.00  0.00           H  
ATOM   1496  HA  ILE A 245      14.278  20.622  -6.044  0.00  0.00           H  
ATOM   1499  HB  ILE A 245      15.023  23.038  -7.469  0.00  0.00           H  
ATOM   1500 HG12 ILE A 245      13.462  23.113  -5.098  0.00  0.00           H  
ATOM   1501 HG13 ILE A 245      15.070  22.944  -4.969  0.00  0.00           H  
ATOM   1498 HG21 ILE A 245      13.070  22.113  -8.420  0.00  0.00           H  
ATOM   1497 HG22 ILE A 245      12.746  23.548  -7.707  0.00  0.00           H  
ATOM   1505 HG23 ILE A 245      12.347  22.153  -6.954  0.00  0.00           H  
ATOM   1506 HD11 ILE A 245      15.386  24.998  -6.096  0.00  0.00           H  
ATOM   1504 HD12 ILE A 245      14.474  25.216  -4.760  0.00  0.00           H  
ATOM   1502 HD13 ILE A 245      13.769  25.171  -6.232  0.00  0.00           H  
ATOM   1507  N   PHE A 246      14.305  19.134  -7.931  0.00  0.00           N  
ATOM   1508  CA  PHE A 246      14.227  18.269  -9.097  0.00  0.00           C  
ATOM   1509  C   PHE A 246      12.882  18.503  -9.770  0.00  0.00           C  
ATOM   1510  O   PHE A 246      11.832  18.283  -9.154  0.00  0.00           O  
ATOM   1511  CB  PHE A 246      14.395  16.805  -8.699  0.00  0.00           C  
ATOM   1512  CG  PHE A 246      14.435  15.862  -9.862  0.00  0.00           C  
ATOM   1513  CD1 PHE A 246      13.269  15.321 -10.372  0.00  0.00           C  
ATOM   1514  CD2 PHE A 246      15.636  15.517 -10.446  0.00  0.00           C  
ATOM   1515  CE1 PHE A 246      13.303  14.456 -11.443  0.00  0.00           C  
ATOM   1516  CE2 PHE A 246      15.675  14.653 -11.517  0.00  0.00           C  
ATOM   1517  CZ  PHE A 246      14.507  14.121 -12.016  0.00  0.00           C  
ATOM   1522  H   PHE A 246      13.973  18.852  -6.985  0.00  0.00           H  
ATOM   1519  HA  PHE A 246      14.927  18.574  -9.738  0.00  0.00           H  
ATOM   1526  HB2 PHE A 246      15.249  16.721  -8.206  0.00  0.00           H  
ATOM   1525  HB3 PHE A 246      13.626  16.556  -8.128  0.00  0.00           H  
ATOM   1524  HD1 PHE A 246      12.391  15.560  -9.961  0.00  0.00           H  
ATOM   1523  HD2 PHE A 246      16.490  15.901 -10.086  0.00  0.00           H  
ATOM   1520  HE1 PHE A 246      12.440  14.071 -11.801  0.00  0.00           H  
ATOM   1521  HE2 PHE A 246      16.570  14.410 -11.935  0.00  0.00           H  
ATOM   1518  HZ  PHE A 246      14.532  13.491 -12.796  0.00  0.00           H  
ATOM   1527  N   VAL A 247      12.906  18.934 -11.026  0.00  0.00           N  
ATOM   1528  CA  VAL A 247      11.681  19.262 -11.744  0.00  0.00           C  
ATOM   1529  C   VAL A 247      11.372  18.128 -12.708  0.00  0.00           C  
ATOM   1530  O   VAL A 247      12.261  17.661 -13.430  0.00  0.00           O  
ATOM   1531  CB  VAL A 247      11.827  20.599 -12.489  0.00  0.00           C  
ATOM   1532  CG1 VAL A 247      10.766  20.737 -13.550  0.00  0.00           C  
ATOM   1533  CG2 VAL A 247      11.756  21.754 -11.512  0.00  0.00           C  
ATOM   1540  H   VAL A 247      13.854  19.015 -11.442  0.00  0.00           H  
ATOM   1534  HA  VAL A 247      10.936  19.319 -11.083  0.00  0.00           H  
ATOM   1537  HB  VAL A 247      12.711  20.590 -12.951  0.00  0.00           H  
ATOM   1535 HG11 VAL A 247      11.187  20.991 -14.424  0.00  0.00           H  
ATOM   1538 HG12 VAL A 247      10.280  19.867 -13.662  0.00  0.00           H  
ATOM   1539 HG13 VAL A 247      10.109  21.447 -13.286  0.00  0.00           H  
ATOM   1536 HG21 VAL A 247      12.426  21.615 -10.782  0.00  0.00           H  
ATOM   1542 HG22 VAL A 247      10.837  21.801 -11.117  0.00  0.00           H  
ATOM   1541 HG23 VAL A 247      11.957  22.609 -11.991  0.00  0.00           H  
ATOM   1543  N   VAL A 248      10.116  17.685 -12.731  0.00  0.00           N  
ATOM   1544  CA  VAL A 248       9.706  16.556 -13.555  0.00  0.00           C  
ATOM   1545  C   VAL A 248       8.414  16.914 -14.276  0.00  0.00           C  
ATOM   1546  O   VAL A 248       7.585  17.663 -13.747  0.00  0.00           O  
ATOM   1547  CB  VAL A 248       9.553  15.272 -12.716  0.00  0.00           C  
ATOM   1548  CG1 VAL A 248       8.497  15.456 -11.682  0.00  0.00           C  
ATOM   1549  CG2 VAL A 248       9.217  14.091 -13.599  0.00  0.00           C  
ATOM   1556  H   VAL A 248       9.461  18.212 -12.115  0.00  0.00           H  
ATOM   1550  HA  VAL A 248      10.412  16.397 -14.245  0.00  0.00           H  
ATOM   1553  HB  VAL A 248      10.419  15.123 -12.246  0.00  0.00           H  
ATOM   1551 HG11 VAL A 248       8.906  15.479 -10.764  0.00  0.00           H  
ATOM   1554 HG12 VAL A 248       8.005  16.319 -11.834  0.00  0.00           H  
ATOM   1555 HG13 VAL A 248       7.835  14.700 -11.719  0.00  0.00           H  
ATOM   1552 HG21 VAL A 248       8.467  14.337 -14.216  0.00  0.00           H  
ATOM   1558 HG22 VAL A 248       8.939  13.316 -13.030  0.00  0.00           H  
ATOM   1557 HG23 VAL A 248      10.022  13.836 -14.138  0.00  0.00           H  
ATOM   1559  N   ASP A 249       8.248  16.387 -15.487  0.00  0.00           N  
ATOM   1560  CA  ASP A 249       7.006  16.523 -16.234  0.00  0.00           C  
ATOM   1561  C   ASP A 249       6.102  15.341 -15.909  0.00  0.00           C  
ATOM   1562  O   ASP A 249       6.494  14.185 -16.099  0.00  0.00           O  
ATOM   1563  CB  ASP A 249       7.281  16.591 -17.735  0.00  0.00           C  
ATOM   1564  CG  ASP A 249       6.206  17.338 -18.490  0.00  0.00           C  
ATOM   1565  OD1 ASP A 249       5.023  17.231 -18.103  0.00  0.00           O  
ATOM   1566  OD2 ASP A 249       6.540  18.028 -19.475  0.00  0.00           O1-
ATOM   1567  H   ASP A 249       9.080  15.872 -15.850  0.00  0.00           H  
ATOM   1568  HA  ASP A 249       6.545  17.345 -15.901  0.00  0.00           H  
ATOM   1570  HB2 ASP A 249       8.149  17.057 -17.867  0.00  0.00           H  
ATOM   1569  HB3 ASP A 249       7.330  15.661 -18.081  0.00  0.00           H  
ATOM   1571  N   SER A 250       4.898  15.628 -15.420  0.00  0.00           N  
ATOM   1572  CA  SER A 250       3.971  14.582 -15.011  0.00  0.00           C  
ATOM   1573  C   SER A 250       3.138  14.023 -16.155  0.00  0.00           C  
ATOM   1574  O   SER A 250       2.509  12.975 -15.983  0.00  0.00           O  
ATOM   1575  CB  SER A 250       3.037  15.101 -13.914  0.00  0.00           C  
ATOM   1576  OG  SER A 250       3.734  15.264 -12.692  0.00  0.00           O  
ATOM   1577  H   SER A 250       4.684  16.642 -15.358  0.00  0.00           H  
ATOM   1578  HA  SER A 250       4.516  13.816 -14.621  0.00  0.00           H  
ATOM   1580  HB2 SER A 250       2.668  15.980 -14.198  0.00  0.00           H  
ATOM   1579  HB3 SER A 250       2.302  14.444 -13.783  0.00  0.00           H  
ATOM   1581  HG  SER A 250       3.610  16.198 -12.359  0.00  0.00           H  
ATOM   1582  N   SER A 251       3.129  14.671 -17.318  0.00  0.00           N  
ATOM   1583  CA  SER A 251       2.306  14.196 -18.422  0.00  0.00           C  
ATOM   1584  C   SER A 251       3.067  13.302 -19.388  0.00  0.00           C  
ATOM   1585  O   SER A 251       2.445  12.526 -20.120  0.00  0.00           O  
ATOM   1586  CB  SER A 251       1.718  15.383 -19.188  0.00  0.00           C  
ATOM   1587  OG  SER A 251       2.734  16.295 -19.566  0.00  0.00           O  
ATOM   1588  H   SER A 251       3.732  15.505 -17.364  0.00  0.00           H  
ATOM   1589  HA  SER A 251       1.543  13.652 -18.031  0.00  0.00           H  
ATOM   1591  HB2 SER A 251       1.265  15.044 -20.006  0.00  0.00           H  
ATOM   1590  HB3 SER A 251       1.064  15.850 -18.601  0.00  0.00           H  
ATOM   1592  HG  SER A 251       3.224  16.605 -18.752  0.00  0.00           H  
ATOM   1593  N   ASP A 252       4.393  13.385 -19.406  0.00  0.00           N  
ATOM   1594  CA  ASP A 252       5.206  12.501 -20.229  0.00  0.00           C  
ATOM   1595  C   ASP A 252       5.397  11.178 -19.497  0.00  0.00           C  
ATOM   1596  O   ASP A 252       5.678  11.167 -18.294  0.00  0.00           O  
ATOM   1597  CB  ASP A 252       6.550  13.153 -20.537  0.00  0.00           C  
ATOM   1598  CG  ASP A 252       6.454  14.197 -21.632  0.00  0.00           C  
ATOM   1599  OD1 ASP A 252       5.824  13.913 -22.672  0.00  0.00           O  
ATOM   1600  OD2 ASP A 252       7.006  15.302 -21.451  0.00  0.00           O1-
ATOM   1601  H   ASP A 252       4.791  14.124 -18.792  0.00  0.00           H  
ATOM   1602  HA  ASP A 252       4.686  12.304 -21.060  0.00  0.00           H  
ATOM   1604  HB2 ASP A 252       6.879  13.590 -19.708  0.00  0.00           H  
ATOM   1603  HB3 ASP A 252       7.179  12.442 -20.828  0.00  0.00           H  
ATOM   1605  N   TYR A 253       5.241  10.062 -20.213  0.00  0.00           N  
ATOM   1606  CA  TYR A 253       5.272   8.758 -19.565  0.00  0.00           C  
ATOM   1607  C   TYR A 253       6.603   8.033 -19.711  0.00  0.00           C  
ATOM   1608  O   TYR A 253       6.865   7.096 -18.949  0.00  0.00           O  
ATOM   1609  CB  TYR A 253       4.146   7.877 -20.110  0.00  0.00           C  
ATOM   1610  CG  TYR A 253       2.775   8.313 -19.647  0.00  0.00           C  
ATOM   1611  CD1 TYR A 253       2.559   8.697 -18.331  0.00  0.00           C  
ATOM   1612  CD2 TYR A 253       1.698   8.337 -20.522  0.00  0.00           C  
ATOM   1613  CE1 TYR A 253       1.311   9.098 -17.902  0.00  0.00           C  
ATOM   1614  CE2 TYR A 253       0.445   8.734 -20.099  0.00  0.00           C  
ATOM   1615  CZ  TYR A 253       0.258   9.113 -18.788  0.00  0.00           C  
ATOM   1616  OH  TYR A 253      -0.987   9.510 -18.362  0.00  0.00           O  
ATOM   1620  H   TYR A 253       5.103  10.204 -21.223  0.00  0.00           H  
ATOM   1617  HA  TYR A 253       5.097   8.894 -18.571  0.00  0.00           H  
ATOM   1624  HB2 TYR A 253       4.169   7.919 -21.102  0.00  0.00           H  
ATOM   1623  HB3 TYR A 253       4.299   6.946 -19.798  0.00  0.00           H  
ATOM   1622  HD1 TYR A 253       3.323   8.682 -17.681  0.00  0.00           H  
ATOM   1621  HD2 TYR A 253       1.834   8.063 -21.474  0.00  0.00           H  
ATOM   1618  HE1 TYR A 253       1.172   9.379 -16.947  0.00  0.00           H  
ATOM   1619  HE2 TYR A 253      -0.324   8.746 -20.741  0.00  0.00           H  
ATOM   1625  HH  TYR A 253      -1.678   9.156 -18.991  0.00  0.00           H  
ATOM   1626  N   ASN A 254       7.446   8.434 -20.658  0.00  0.00           N  
ATOM   1627  CA  ASN A 254       8.728   7.780 -20.906  0.00  0.00           C  
ATOM   1628  C   ASN A 254       9.914   8.649 -20.521  0.00  0.00           C  
ATOM   1629  O   ASN A 254      10.887   8.153 -19.949  0.00  0.00           O  
ATOM   1630  CB  ASN A 254       8.827   7.349 -22.378  0.00  0.00           C  
ATOM   1631  CG  ASN A 254       8.799   8.519 -23.349  0.00  0.00           C  
ATOM   1637  ND2 ASN A 254       8.740   8.208 -24.638  0.00  0.00           N  
ATOM   1636  OD1 ASN A 254       8.825   9.682 -22.951  0.00  0.00           O  
ATOM   1633  H   ASN A 254       7.112   9.258 -21.210  0.00  0.00           H  
ATOM   1632  HA  ASN A 254       8.759   6.956 -20.317  0.00  0.00           H  
ATOM   1635  HB2 ASN A 254       9.684   6.854 -22.502  0.00  0.00           H  
ATOM   1634  HB3 ASN A 254       8.056   6.749 -22.580  0.00  0.00           H  
ATOM   1639 HD21 ASN A 254       8.710   7.249 -24.922  0.00  0.00           H  
ATOM   1638 HD22 ASN A 254       8.724   8.933 -25.328  0.00  0.00           H  
ATOM   1640  N   ARG A 265       9.840   9.938 -20.839  0.00  0.00           N  
ATOM   1641  CA  ARG A 265      10.558  11.020 -20.177  0.00  0.00           C  
ATOM   1642  C   ARG A 265      10.555  10.861 -18.659  0.00  0.00           C  
ATOM   1643  O   ARG A 265      11.535  11.199 -17.988  0.00  0.00           O  
ATOM   1644  CB  ARG A 265       9.972  12.376 -20.570  0.00  0.00           C  
ATOM   1645  CG  ARG A 265       9.811  12.566 -22.066  0.00  0.00           C  
ATOM   1646  CD  ARG A 265      11.153  12.515 -22.773  0.00  0.00           C  
ATOM   1647  NE  ARG A 265      12.142  13.371 -22.129  0.00  0.00           N  
ATOM   1648  CZ  ARG A 265      12.333  14.648 -22.428  0.00  0.00           C  
ATOM   1649  NH1 ARG A 265      11.618  15.253 -23.361  0.00  0.00           N1+
ATOM   1650  NH2 ARG A 265      13.266  15.335 -21.774  0.00  0.00           N  
ATOM   1657  H   ARG A 265       9.181  10.124 -21.657  0.00  0.00           H  
ATOM   1652  HA  ARG A 265      11.517  11.019 -20.497  0.00  0.00           H  
ATOM   1663  HB2 ARG A 265       9.074  12.461 -20.148  0.00  0.00           H  
ATOM   1662  HB3 ARG A 265      10.579  13.088 -20.231  0.00  0.00           H  
ATOM   1654  HG2 ARG A 265       9.237  11.840 -22.435  0.00  0.00           H  
ATOM   1651  HG3 ARG A 265       9.399  13.454 -22.247  0.00  0.00           H  
ATOM   1659  HD2 ARG A 265      11.475  11.572 -22.760  0.00  0.00           H  
ATOM   1658  HD3 ARG A 265      11.018  12.816 -23.714  0.00  0.00           H  
ATOM   1653  HE  ARG A 265      12.719  12.964 -21.409  0.00  0.00           H  
ATOM   1661 HH11 ARG A 265      10.899  14.754 -23.848  0.00  0.00           H  
ATOM   1660 HH12 ARG A 265      11.792  16.216 -23.585  0.00  0.00           H  
ATOM   1656 HH21 ARG A 265      13.800  14.894 -21.053  0.00  0.00           H  
ATOM   1655 HH22 ARG A 265      13.433  16.295 -22.003  0.00  0.00           H  
ATOM   1664  N   LEU A 266       9.449  10.348 -18.115  0.00  0.00           N  
ATOM   1665  CA  LEU A 266       9.331  10.156 -16.674  0.00  0.00           C  
ATOM   1666  C   LEU A 266      10.193   9.014 -16.144  0.00  0.00           C  
ATOM   1667  O   LEU A 266      10.717   9.122 -15.030  0.00  0.00           O  
ATOM   1668  CB  LEU A 266       7.867   9.895 -16.322  0.00  0.00           C  
ATOM   1669  CG  LEU A 266       7.497   9.611 -14.870  0.00  0.00           C  
ATOM   1670  CD1 LEU A 266       7.873  10.782 -13.989  0.00  0.00           C  
ATOM   1671  CD2 LEU A 266       6.020   9.295 -14.757  0.00  0.00           C  
ATOM   1675  H   LEU A 266       8.703  10.106 -18.791  0.00  0.00           H  
ATOM   1679  HA  LEU A 266       9.621  11.013 -16.211  0.00  0.00           H  
ATOM   1682  HB2 LEU A 266       7.336  10.703 -16.611  0.00  0.00           H  
ATOM   1681  HB3 LEU A 266       7.559   9.105 -16.868  0.00  0.00           H  
ATOM   1680  HG  LEU A 266       7.984   8.792 -14.565  0.00  0.00           H  
ATOM   1678 HD11 LEU A 266       8.860  10.945 -14.045  0.00  0.00           H  
ATOM   1677 HD12 LEU A 266       7.626  10.584 -13.038  0.00  0.00           H  
ATOM   1676 HD13 LEU A 266       7.386  11.604 -14.291  0.00  0.00           H  
ATOM   1674 HD21 LEU A 266       5.481  10.074 -15.083  0.00  0.00           H  
ATOM   1672 HD22 LEU A 266       5.803   8.490 -15.311  0.00  0.00           H  
ATOM   1673 HD23 LEU A 266       5.786   9.110 -13.801  0.00  0.00           H  
ATOM   1683  N   GLN A 267      10.398   7.939 -16.908  0.00  0.00           N  
ATOM   1684  CA  GLN A 267      11.328   6.926 -16.413  0.00  0.00           C  
ATOM   1685  C   GLN A 267      12.739   7.493 -16.328  0.00  0.00           C  
ATOM   1686  O   GLN A 267      13.502   7.143 -15.416  0.00  0.00           O  
ATOM   1687  CB  GLN A 267      11.296   5.686 -17.299  0.00  0.00           C  
ATOM   1688  CG  GLN A 267      12.231   4.589 -16.830  0.00  0.00           C  
ATOM   1689  CD  GLN A 267      11.890   4.100 -15.438  0.00  0.00           C  
ATOM   1690  NE2 GLN A 267      12.886   4.064 -14.563  0.00  0.00           N  
ATOM   1691  OE1 GLN A 267      10.744   3.761 -15.151  0.00  0.00           O  
ATOM   1695  H   GLN A 267       9.895   7.896 -17.781  0.00  0.00           H  
ATOM   1693  HA  GLN A 267      11.042   6.671 -15.484  0.00  0.00           H  
ATOM   1699  HB2 GLN A 267      10.365   5.320 -17.309  0.00  0.00           H  
ATOM   1698  HB3 GLN A 267      11.561   5.946 -18.228  0.00  0.00           H  
ATOM   1692  HG2 GLN A 267      12.167   3.819 -17.463  0.00  0.00           H  
ATOM   1694  HG3 GLN A 267      13.165   4.942 -16.824  0.00  0.00           H  
ATOM   1697 HE21 GLN A 267      12.730   3.758 -13.602  0.00  0.00           H  
ATOM   1696 HE22 GLN A 267      13.814   4.348 -14.874  0.00  0.00           H  
ATOM   1700  N   GLU A 268      13.087   8.392 -17.250  0.00  0.00           N  
ATOM   1701  CA  GLU A 268      14.389   9.044 -17.198  0.00  0.00           C  
ATOM   1702  C   GLU A 268      14.500   9.879 -15.930  0.00  0.00           C  
ATOM   1703  O   GLU A 268      15.553   9.910 -15.283  0.00  0.00           O  
ATOM   1704  CB  GLU A 268      14.591   9.905 -18.444  0.00  0.00           C  
ATOM   1705  CG  GLU A 268      15.810  10.806 -18.399  0.00  0.00           C  
ATOM   1706  CD  GLU A 268      15.800  11.849 -19.499  0.00  0.00           C  
ATOM   1707  OE1 GLU A 268      15.510  11.487 -20.658  0.00  0.00           O  
ATOM   1708  OE2 GLU A 268      16.081  13.030 -19.205  0.00  0.00           O1-
ATOM   1712  H   GLU A 268      12.377   8.575 -17.975  0.00  0.00           H  
ATOM   1710  HA  GLU A 268      15.116   8.353 -17.209  0.00  0.00           H  
ATOM   1714  HB2 GLU A 268      14.697   9.296 -19.214  0.00  0.00           H  
ATOM   1713  HB3 GLU A 268      13.796  10.481 -18.543  0.00  0.00           H  
ATOM   1709  HG2 GLU A 268      15.812  11.281 -17.540  0.00  0.00           H  
ATOM   1711  HG3 GLU A 268      16.611  10.252 -18.523  0.00  0.00           H  
ATOM   1715  N   ALA A 269      13.416  10.571 -15.569  0.00  0.00           N  
ATOM   1716  CA  ALA A 269      13.408  11.379 -14.355  0.00  0.00           C  
ATOM   1717  C   ALA A 269      13.550  10.507 -13.116  0.00  0.00           C  
ATOM   1718  O   ALA A 269      14.233  10.887 -12.160  0.00  0.00           O  
ATOM   1719  CB  ALA A 269      12.128  12.206 -14.286  0.00  0.00           C  
ATOM   1720  H   ALA A 269      12.609  10.484 -16.209  0.00  0.00           H  
ATOM   1721  HA  ALA A 269      14.185  12.021 -14.388  0.00  0.00           H  
ATOM   1722  HB1 ALA A 269      12.080  12.672 -13.403  0.00  0.00           H  
ATOM   1724  HB2 ALA A 269      11.337  11.604 -14.388  0.00  0.00           H  
ATOM   1723  HB3 ALA A 269      12.129  12.883 -15.021  0.00  0.00           H  
ATOM   1725  N   LEU A 270      12.921   9.329 -13.114  0.00  0.00           N  
ATOM   1726  CA  LEU A 270      13.071   8.420 -11.979  0.00  0.00           C  
ATOM   1727  C   LEU A 270      14.510   7.938 -11.854  0.00  0.00           C  
ATOM   1728  O   LEU A 270      15.063   7.882 -10.748  0.00  0.00           O  
ATOM   1729  CB  LEU A 270      12.125   7.224 -12.094  0.00  0.00           C  
ATOM   1730  CG  LEU A 270      10.711   7.305 -11.511  0.00  0.00           C  
ATOM   1731  CD1 LEU A 270       9.804   8.226 -12.281  0.00  0.00           C  
ATOM   1732  CD2 LEU A 270      10.110   5.914 -11.439  0.00  0.00           C  
ATOM   1736  H   LEU A 270      12.350   9.130 -13.943  0.00  0.00           H  
ATOM   1740  HA  LEU A 270      12.827   8.916 -11.138  0.00  0.00           H  
ATOM   1743  HB2 LEU A 270      12.025   7.009 -13.080  0.00  0.00           H  
ATOM   1742  HB3 LEU A 270      12.580   6.432 -11.656  0.00  0.00           H  
ATOM   1741  HG  LEU A 270      10.779   7.619 -10.551  0.00  0.00           H  
ATOM   1739 HD11 LEU A 270      10.180   9.156 -12.282  0.00  0.00           H  
ATOM   1738 HD12 LEU A 270       8.894   8.243 -11.859  0.00  0.00           H  
ATOM   1737 HD13 LEU A 270       9.718   7.909 -13.229  0.00  0.00           H  
ATOM   1735 HD21 LEU A 270      10.067   5.517 -12.357  0.00  0.00           H  
ATOM   1733 HD22 LEU A 270      10.676   5.332 -10.854  0.00  0.00           H  
ATOM   1734 HD23 LEU A 270       9.186   5.965 -11.058  0.00  0.00           H  
ATOM   1744  N   ASN A 271      15.142   7.611 -12.981  0.00  0.00           N  
ATOM   1745  CA  ASN A 271      16.534   7.175 -12.933  0.00  0.00           C  
ATOM   1746  C   ASN A 271      17.456   8.297 -12.471  0.00  0.00           C  
ATOM   1747  O   ASN A 271      18.380   8.063 -11.678  0.00  0.00           O  
ATOM   1748  CB  ASN A 271      16.971   6.669 -14.305  0.00  0.00           C  
ATOM   1749  CG  ASN A 271      16.754   5.188 -14.473  0.00  0.00           C  
ATOM   1755  ND2 ASN A 271      17.235   4.648 -15.582  0.00  0.00           N  
ATOM   1754  OD1 ASN A 271      16.168   4.530 -13.615  0.00  0.00           O  
ATOM   1751  H   ASN A 271      14.589   7.690 -13.840  0.00  0.00           H  
ATOM   1750  HA  ASN A 271      16.593   6.442 -12.243  0.00  0.00           H  
ATOM   1753  HB2 ASN A 271      16.444   7.152 -15.000  0.00  0.00           H  
ATOM   1752  HB3 ASN A 271      17.943   6.867 -14.417  0.00  0.00           H  
ATOM   1757 HD21 ASN A 271      17.718   5.216 -16.251  0.00  0.00           H  
ATOM   1756 HD22 ASN A 271      17.120   3.665 -15.759  0.00  0.00           H  
ATOM   1758  N   LEU A 272      17.220   9.523 -12.938  0.00  0.00           N  
ATOM   1759  CA  LEU A 272      18.047  10.636 -12.481  0.00  0.00           C  
ATOM   1760  C   LEU A 272      17.824  10.920 -11.000  0.00  0.00           C  
ATOM   1761  O   LEU A 272      18.778  11.223 -10.275  0.00  0.00           O  
ATOM   1762  CB  LEU A 272      17.759  11.881 -13.317  0.00  0.00           C  
ATOM   1763  CG  LEU A 272      18.554  13.139 -12.971  0.00  0.00           C  
ATOM   1764  CD1 LEU A 272      20.035  12.831 -12.866  0.00  0.00           C  
ATOM   1765  CD2 LEU A 272      18.304  14.225 -14.000  0.00  0.00           C  
ATOM   1769  H   LEU A 272      16.452   9.607 -13.606  0.00  0.00           H  
ATOM   1773  HA  LEU A 272      19.016  10.392 -12.615  0.00  0.00           H  
ATOM   1776  HB2 LEU A 272      17.954  11.660 -14.272  0.00  0.00           H  
ATOM   1775  HB3 LEU A 272      16.791  12.103 -13.213  0.00  0.00           H  
ATOM   1774  HG  LEU A 272      18.225  13.500 -12.096  0.00  0.00           H  
ATOM   1772 HD11 LEU A 272      20.188  12.149 -12.149  0.00  0.00           H  
ATOM   1771 HD12 LEU A 272      20.538  13.666 -12.639  0.00  0.00           H  
ATOM   1770 HD13 LEU A 272      20.368  12.472 -13.740  0.00  0.00           H  
ATOM   1768 HD21 LEU A 272      18.586  13.903 -14.905  0.00  0.00           H  
ATOM   1766 HD22 LEU A 272      17.330  14.454 -14.019  0.00  0.00           H  
ATOM   1767 HD23 LEU A 272      18.830  15.043 -13.762  0.00  0.00           H  
ATOM   1777  N   PHE A 273      16.585  10.787 -10.518  0.00  0.00           N  
ATOM   1778  CA  PHE A 273      16.340  10.990  -9.095  0.00  0.00           C  
ATOM   1779  C   PHE A 273      17.042   9.920  -8.277  0.00  0.00           C  
ATOM   1780  O   PHE A 273      17.551  10.197  -7.185  0.00  0.00           O  
ATOM   1781  CB  PHE A 273      14.843  10.992  -8.805  0.00  0.00           C  
ATOM   1782  CG  PHE A 273      14.510  11.268  -7.369  0.00  0.00           C  
ATOM   1783  CD1 PHE A 273      14.508  12.563  -6.885  0.00  0.00           C  
ATOM   1784  CD2 PHE A 273      14.204  10.235  -6.504  0.00  0.00           C  
ATOM   1785  CE1 PHE A 273      14.205  12.820  -5.566  0.00  0.00           C  
ATOM   1786  CE2 PHE A 273      13.901  10.488  -5.185  0.00  0.00           C  
ATOM   1787  CZ  PHE A 273      13.900  11.783  -4.716  0.00  0.00           C  
ATOM   1792  H   PHE A 273      15.866  10.543 -11.203  0.00  0.00           H  
ATOM   1789  HA  PHE A 273      16.760  11.869  -8.848  0.00  0.00           H  
ATOM   1796  HB2 PHE A 273      14.427  11.699  -9.357  0.00  0.00           H  
ATOM   1795  HB3 PHE A 273      14.488  10.099  -9.036  0.00  0.00           H  
ATOM   1794  HD1 PHE A 273      14.727  13.322  -7.496  0.00  0.00           H  
ATOM   1793  HD2 PHE A 273      14.202   9.291  -6.843  0.00  0.00           H  
ATOM   1790  HE1 PHE A 273      14.210  13.774  -5.230  0.00  0.00           H  
ATOM   1791  HE2 PHE A 273      13.680   9.716  -4.562  0.00  0.00           H  
ATOM   1788  HZ  PHE A 273      13.677  11.972  -3.756  0.00  0.00           H  
ATOM   1797  N   LYS A 274      17.086   8.694  -8.795  0.00  0.00           N  
ATOM   1798  CA  LYS A 274      17.735   7.614  -8.066  0.00  0.00           C  
ATOM   1799  C   LYS A 274      19.236   7.847  -8.008  0.00  0.00           C  
ATOM   1800  O   LYS A 274      19.874   7.593  -6.980  0.00  0.00           O  
ATOM   1801  CB  LYS A 274      17.421   6.271  -8.720  0.00  0.00           C  
ATOM   1802  CG  LYS A 274      17.940   5.070  -7.950  0.00  0.00           C  
ATOM   1803  CD  LYS A 274      17.643   3.771  -8.682  0.00  0.00           C  
ATOM   1804  CE  LYS A 274      16.253   3.783  -9.297  0.00  0.00           C  
ATOM   1805  NZ  LYS A 274      15.989   2.561 -10.105  0.00  0.00           N1+
ATOM   1816  H   LYS A 274      16.640   8.586  -9.715  0.00  0.00           H  
ATOM   1806  HA  LYS A 274      17.375   7.590  -7.128  0.00  0.00           H  
ATOM   1818  HB2 LYS A 274      16.429   6.187  -8.801  0.00  0.00           H  
ATOM   1817  HB3 LYS A 274      17.833   6.263  -9.631  0.00  0.00           H  
ATOM   1809  HG2 LYS A 274      18.930   5.157  -7.836  0.00  0.00           H  
ATOM   1810  HG3 LYS A 274      17.502   5.042  -7.051  0.00  0.00           H  
ATOM   1815  HD2 LYS A 274      18.311   3.652  -9.410  0.00  0.00           H  
ATOM   1814  HD3 LYS A 274      17.697   3.017  -8.036  0.00  0.00           H  
ATOM   1807  HE2 LYS A 274      15.572   3.844  -8.561  0.00  0.00           H  
ATOM   1808  HE3 LYS A 274      16.164   4.592  -9.886  0.00  0.00           H  
ATOM   1811  HZ1 LYS A 274      15.625   1.844  -9.512  0.00  0.00           H  
ATOM   1813  HZ2 LYS A 274      16.842   2.249 -10.523  0.00  0.00           H  
ATOM   1812  HZ3 LYS A 274      15.324   2.774 -10.820  0.00  0.00           H  
ATOM   1819  N   SER A 275      19.814   8.334  -9.109  0.00  0.00           N  
ATOM   1820  CA  SER A 275      21.248   8.602  -9.142  0.00  0.00           C  
ATOM   1821  C   SER A 275      21.622   9.794  -8.270  0.00  0.00           C  
ATOM   1822  O   SER A 275      22.731   9.837  -7.725  0.00  0.00           O  
ATOM   1823  CB  SER A 275      21.701   8.835 -10.581  0.00  0.00           C  
ATOM   1824  OG  SER A 275      21.430   7.702 -11.386  0.00  0.00           O  
ATOM   1825  H   SER A 275      19.178   8.497  -9.903  0.00  0.00           H  
ATOM   1826  HA  SER A 275      21.726   7.790  -8.778  0.00  0.00           H  
ATOM   1828  HB2 SER A 275      21.212   9.619 -10.950  0.00  0.00           H  
ATOM   1827  HB3 SER A 275      22.681   9.008 -10.585  0.00  0.00           H  
ATOM   1829  HG  SER A 275      22.116   7.634 -12.109  0.00  0.00           H  
ATOM   1830  N   ILE A 276      20.721  10.767  -8.125  0.00  0.00           N  
ATOM   1831  CA  ILE A 276      20.988  11.910  -7.256  0.00  0.00           C  
ATOM   1832  C   ILE A 276      20.858  11.518  -5.791  0.00  0.00           C  
ATOM   1833  O   ILE A 276      21.679  11.908  -4.953  0.00  0.00           O  
ATOM   1834  CB  ILE A 276      20.037  13.072  -7.589  0.00  0.00           C  
ATOM   1835  CG1 ILE A 276      20.278  13.602  -8.994  0.00  0.00           C  
ATOM   1836  CG2 ILE A 276      20.199  14.197  -6.583  0.00  0.00           C  
ATOM   1837  CD1 ILE A 276      19.083  14.335  -9.527  0.00  0.00           C  
ATOM   1845  H   ILE A 276      19.850  10.643  -8.663  0.00  0.00           H  
ATOM   1838  HA  ILE A 276      21.950  12.157  -7.404  0.00  0.00           H  
ATOM   1841  HB  ILE A 276      19.101  12.724  -7.543  0.00  0.00           H  
ATOM   1842 HG12 ILE A 276      21.058  14.216  -8.972  0.00  0.00           H  
ATOM   1843 HG13 ILE A 276      20.478  12.832  -9.589  0.00  0.00           H  
ATOM   1840 HG21 ILE A 276      20.039  13.838  -5.665  0.00  0.00           H  
ATOM   1839 HG22 ILE A 276      19.536  14.915  -6.788  0.00  0.00           H  
ATOM   1847 HG23 ILE A 276      21.127  14.562  -6.649  0.00  0.00           H  
ATOM   1848 HD11 ILE A 276      18.295  13.719  -9.558  0.00  0.00           H  
ATOM   1846 HD12 ILE A 276      19.276  14.669 -10.451  0.00  0.00           H  
ATOM   1844 HD13 ILE A 276      18.871  15.112  -8.933  0.00  0.00           H  
ATOM   1849  N   TRP A 277      19.827  10.742  -5.459  0.00  0.00           N  
ATOM   1850  CA  TRP A 277      19.577  10.374  -4.071  0.00  0.00           C  
ATOM   1851  C   TRP A 277      20.656   9.473  -3.488  0.00  0.00           C  
ATOM   1852  O   TRP A 277      20.955   9.572  -2.294  0.00  0.00           O  
ATOM   1853  CB  TRP A 277      18.218   9.689  -3.960  0.00  0.00           C  
ATOM   1854  CG  TRP A 277      17.715   9.587  -2.564  0.00  0.00           C  
ATOM   1855  CD1 TRP A 277      17.806   8.507  -1.739  0.00  0.00           C  
ATOM   1856  CD2 TRP A 277      17.040  10.604  -1.822  0.00  0.00           C  
ATOM   1857  CE2 TRP A 277      16.749  10.072  -0.554  0.00  0.00           C  
ATOM   1858  CE3 TRP A 277      16.653  11.915  -2.107  0.00  0.00           C  
ATOM   1859  NE1 TRP A 277      17.227   8.788  -0.527  0.00  0.00           N  
ATOM   1860  CZ2 TRP A 277      16.092  10.803   0.427  0.00  0.00           C  
ATOM   1861  CZ3 TRP A 277      16.001  12.637  -1.134  0.00  0.00           C  
ATOM   1862  CH2 TRP A 277      15.724  12.080   0.118  0.00  0.00           C  
ATOM   1870  H   TRP A 277      19.238  10.434  -6.252  0.00  0.00           H  
ATOM   1864  HA  TRP A 277      19.566  11.229  -3.524  0.00  0.00           H  
ATOM   1872  HB2 TRP A 277      17.552  10.211  -4.481  0.00  0.00           H  
ATOM   1871  HB3 TRP A 277      18.294   8.765  -4.320  0.00  0.00           H  
ATOM   1869  HD1 TRP A 277      18.232   7.635  -1.978  0.00  0.00           H  
ATOM   1865  HE1 TRP A 277      17.163   8.162   0.248  0.00  0.00           H  
ATOM   1866  HE3 TRP A 277      16.845  12.323  -2.998  0.00  0.00           H  
ATOM   1868  HZ2 TRP A 277      15.902  10.392   1.325  0.00  0.00           H  
ATOM   1867  HZ3 TRP A 277      15.721  13.575  -1.327  0.00  0.00           H  
ATOM   1863  HH2 TRP A 277      15.244  12.640   0.797  0.00  0.00           H  
ATOM   1873  N   ASN A 278      21.259   8.598  -4.291  0.00  0.00           N  
ATOM   1874  CA  ASN A 278      22.306   7.726  -3.784  0.00  0.00           C  
ATOM   1875  C   ASN A 278      23.711   8.224  -4.101  0.00  0.00           C  
ATOM   1876  O   ASN A 278      24.662   7.436  -4.046  0.00  0.00           O  
ATOM   1877  CB  ASN A 278      22.116   6.313  -4.334  0.00  0.00           C  
ATOM   1878  CG  ASN A 278      20.689   5.829  -4.203  0.00  0.00           C  
ATOM   1884  ND2 ASN A 278      20.142   5.300  -5.289  0.00  0.00           N  
ATOM   1883  OD1 ASN A 278      20.082   5.933  -3.139  0.00  0.00           O  
ATOM   1880  H   ASN A 278      20.927   8.597  -5.268  0.00  0.00           H  
ATOM   1879  HA  ASN A 278      22.221   7.711  -2.772  0.00  0.00           H  
ATOM   1882  HB2 ASN A 278      22.365   6.315  -5.298  0.00  0.00           H  
ATOM   1881  HB3 ASN A 278      22.711   5.696  -3.826  0.00  0.00           H  
ATOM   1886 HD21 ASN A 278      20.674   5.232  -6.136  0.00  0.00           H  
ATOM   1885 HD22 ASN A 278      19.199   4.966  -5.269  0.00  0.00           H  
ATOM   1887  N   ASN A 279      23.870   9.502  -4.435  0.00  0.00           N  
ATOM   1888  CA  ASN A 279      25.192   9.997  -4.791  0.00  0.00           C  
ATOM   1889  C   ASN A 279      26.096   9.997  -3.566  0.00  0.00           C  
ATOM   1890  O   ASN A 279      25.659  10.312  -2.457  0.00  0.00           O  
ATOM   1891  CB  ASN A 279      25.111  11.400  -5.384  0.00  0.00           C  
ATOM   1892  CG  ASN A 279      26.376  11.788  -6.120  0.00  0.00           C  
ATOM   1898  ND2 ASN A 279      26.430  13.026  -6.595  0.00  0.00           N  
ATOM   1897  OD1 ASN A 279      27.297  10.986  -6.258  0.00  0.00           O  
ATOM   1894  H   ASN A 279      23.020  10.075  -4.419  0.00  0.00           H  
ATOM   1893  HA  ASN A 279      25.587   9.349  -5.448  0.00  0.00           H  
ATOM   1896  HB2 ASN A 279      24.349  11.429  -6.024  0.00  0.00           H  
ATOM   1895  HB3 ASN A 279      24.963  12.048  -4.643  0.00  0.00           H  
ATOM   1900 HD21 ASN A 279      25.659  13.651  -6.452  0.00  0.00           H  
ATOM   1899 HD22 ASN A 279      27.236  13.341  -7.095  0.00  0.00           H  
ATOM   1901  N   ARG A 280      27.365   9.632  -3.766  0.00  0.00           N  
ATOM   1902  CA  ARG A 280      28.274   9.570  -2.628  0.00  0.00           C  
ATOM   1903  C   ARG A 280      28.495  10.952  -2.027  0.00  0.00           C  
ATOM   1904  O   ARG A 280      28.782  11.072  -0.830  0.00  0.00           O  
ATOM   1905  CB  ARG A 280      29.600   8.933  -3.054  0.00  0.00           C  
ATOM   1906  CG  ARG A 280      30.596   8.678  -1.925  0.00  0.00           C  
ATOM   1907  CD  ARG A 280      31.577   9.819  -1.733  0.00  0.00           C  
ATOM   1908  NE  ARG A 280      32.546   9.529  -0.684  0.00  0.00           N  
ATOM   1909  CZ  ARG A 280      32.338   9.740   0.608  0.00  0.00           C  
ATOM   1910  NH1 ARG A 280      31.194  10.236   1.052  0.00  0.00           N1+
ATOM   1911  NH2 ARG A 280      33.300   9.445   1.478  0.00  0.00           N  
ATOM   1918  H   ARG A 280      27.621   9.415  -4.729  0.00  0.00           H  
ATOM   1913  HA  ARG A 280      27.872   8.973  -1.923  0.00  0.00           H  
ATOM   1924  HB2 ARG A 280      29.399   8.055  -3.489  0.00  0.00           H  
ATOM   1923  HB3 ARG A 280      30.039   9.539  -3.718  0.00  0.00           H  
ATOM   1915  HG2 ARG A 280      30.094   8.547  -1.067  0.00  0.00           H  
ATOM   1912  HG3 ARG A 280      31.118   7.847  -2.129  0.00  0.00           H  
ATOM   1920  HD2 ARG A 280      32.056   9.964  -2.594  0.00  0.00           H  
ATOM   1919  HD3 ARG A 280      31.059  10.634  -1.488  0.00  0.00           H  
ATOM   1914  HE  ARG A 280      33.436   9.141  -0.960  0.00  0.00           H  
ATOM   1922 HH11 ARG A 280      30.453  10.443   0.412  0.00  0.00           H  
ATOM   1921 HH12 ARG A 280      31.065  10.405   2.033  0.00  0.00           H  
ATOM   1917 HH21 ARG A 280      34.161   9.050   1.158  0.00  0.00           H  
ATOM   1916 HH22 ARG A 280      33.162   9.617   2.454  0.00  0.00           H  
ATOM   1925  N   TRP A 281      28.345  12.005  -2.829  0.00  0.00           N  
ATOM   1926  CA  TRP A 281      28.623  13.365  -2.395  0.00  0.00           C  
ATOM   1927  C   TRP A 281      27.361  14.158  -2.098  0.00  0.00           C  
ATOM   1928  O   TRP A 281      27.453  15.347  -1.784  0.00  0.00           O  
ATOM   1929  CB  TRP A 281      29.469  14.097  -3.442  0.00  0.00           C  
ATOM   1930  CG  TRP A 281      30.792  13.444  -3.673  0.00  0.00           C  
ATOM   1931  CD1 TRP A 281      31.259  12.926  -4.844  0.00  0.00           C  
ATOM   1932  CD2 TRP A 281      31.819  13.227  -2.700  0.00  0.00           C  
ATOM   1933  CE2 TRP A 281      32.882  12.576  -3.353  0.00  0.00           C  
ATOM   1934  CE3 TRP A 281      31.945  13.521  -1.340  0.00  0.00           C  
ATOM   1935  NE1 TRP A 281      32.516  12.404  -4.662  0.00  0.00           N  
ATOM   1936  CZ2 TRP A 281      34.052  12.216  -2.694  0.00  0.00           C  
ATOM   1937  CZ3 TRP A 281      33.104  13.162  -0.688  0.00  0.00           C  
ATOM   1938  CH2 TRP A 281      34.140  12.513  -1.363  0.00  0.00           C  
ATOM   1946  H   TRP A 281      28.012  11.768  -3.791  0.00  0.00           H  
ATOM   1940  HA  TRP A 281      29.158  13.310  -1.535  0.00  0.00           H  
ATOM   1948  HB2 TRP A 281      28.982  14.098  -4.303  0.00  0.00           H  
ATOM   1947  HB3 TRP A 281      29.641  15.019  -3.126  0.00  0.00           H  
ATOM   1945  HD1 TRP A 281      30.762  12.924  -5.711  0.00  0.00           H  
ATOM   1941  HE1 TRP A 281      33.074  11.970  -5.367  0.00  0.00           H  
ATOM   1942  HE3 TRP A 281      31.210  13.984  -0.847  0.00  0.00           H  
ATOM   1944  HZ2 TRP A 281      34.794  11.756  -3.191  0.00  0.00           H  
ATOM   1943  HZ3 TRP A 281      33.202  13.370   0.283  0.00  0.00           H  
ATOM   1939  HH2 TRP A 281      34.965  12.263  -0.850  0.00  0.00           H  
ATOM   1949  N   LEU A 282      26.187  13.531  -2.183  0.00  0.00           N  
ATOM   1950  CA  LEU A 282      24.925  14.213  -1.931  0.00  0.00           C  
ATOM   1951  C   LEU A 282      24.109  13.454  -0.894  0.00  0.00           C  
ATOM   1952  O   LEU A 282      22.878  13.435  -0.947  0.00  0.00           O  
ATOM   1953  CB  LEU A 282      24.125  14.388  -3.222  0.00  0.00           C  
ATOM   1954  CG  LEU A 282      24.851  15.044  -4.396  0.00  0.00           C  
ATOM   1955  CD1 LEU A 282      23.949  15.074  -5.611  0.00  0.00           C  
ATOM   1956  CD2 LEU A 282      25.313  16.443  -4.040  0.00  0.00           C  
ATOM   1960  H   LEU A 282      26.253  12.525  -2.442  0.00  0.00           H  
ATOM   1964  HA  LEU A 282      25.121  15.131  -1.571  0.00  0.00           H  
ATOM   1967  HB2 LEU A 282      23.830  13.482  -3.524  0.00  0.00           H  
ATOM   1966  HB3 LEU A 282      23.327  14.950  -3.014  0.00  0.00           H  
ATOM   1965  HG  LEU A 282      25.674  14.518  -4.602  0.00  0.00           H  
ATOM   1963 HD11 LEU A 282      23.693  14.140  -5.866  0.00  0.00           H  
ATOM   1962 HD12 LEU A 282      24.428  15.505  -6.378  0.00  0.00           H  
ATOM   1961 HD13 LEU A 282      23.120  15.598  -5.405  0.00  0.00           H  
ATOM   1959 HD21 LEU A 282      24.523  17.009  -3.799  0.00  0.00           H  
ATOM   1957 HD22 LEU A 282      25.940  16.404  -3.261  0.00  0.00           H  
ATOM   1958 HD23 LEU A 282      25.785  16.852  -4.822  0.00  0.00           H  
ATOM   1968  N   ARG A 283      24.800  12.811   0.048  0.00  0.00           N  
ATOM   1969  CA  ARG A 283      24.146  11.954   1.029  0.00  0.00           C  
ATOM   1970  C   ARG A 283      23.228  12.752   1.943  0.00  0.00           C  
ATOM   1971  O   ARG A 283      22.254  12.208   2.472  0.00  0.00           O  
ATOM   1972  CB  ARG A 283      25.187  11.192   1.845  0.00  0.00           C  
ATOM   1973  CG  ARG A 283      25.860  10.079   1.066  0.00  0.00           C  
ATOM   1974  CD  ARG A 283      26.661   9.167   1.973  0.00  0.00           C  
ATOM   1975  NE  ARG A 283      27.416   8.183   1.209  0.00  0.00           N  
ATOM   1976  CZ  ARG A 283      26.913   7.050   0.739  0.00  0.00           C  
ATOM   1977  NH1 ARG A 283      25.647   6.723   0.934  0.00  0.00           N1+
ATOM   1978  NH2 ARG A 283      27.699   6.226   0.052  0.00  0.00           N  
ATOM   1985  H   ARG A 283      25.826  12.973   0.020  0.00  0.00           H  
ATOM   1980  HA  ARG A 283      23.594  11.264   0.541  0.00  0.00           H  
ATOM   1991  HB2 ARG A 283      25.886  11.834   2.136  0.00  0.00           H  
ATOM   1990  HB3 ARG A 283      24.734  10.790   2.631  0.00  0.00           H  
ATOM   1982  HG2 ARG A 283      25.167   9.529   0.604  0.00  0.00           H  
ATOM   1979  HG3 ARG A 283      26.482  10.473   0.393  0.00  0.00           H  
ATOM   1987  HD2 ARG A 283      27.291   9.729   2.501  0.00  0.00           H  
ATOM   1986  HD3 ARG A 283      26.026   8.698   2.580  0.00  0.00           H  
ATOM   1981  HE  ARG A 283      28.390   8.377   1.025  0.00  0.00           H  
ATOM   1989 HH11 ARG A 283      25.037   7.343   1.429  0.00  0.00           H  
ATOM   1988 HH12 ARG A 283      25.291   5.851   0.585  0.00  0.00           H  
ATOM   1984 HH21 ARG A 283      28.653   6.472  -0.122  0.00  0.00           H  
ATOM   1983 HH22 ARG A 283      27.336   5.359  -0.292  0.00  0.00           H  
ATOM   1992  N   THR A 284      23.513  14.040   2.124  0.00  0.00           N  
ATOM   1993  CA  THR A 284      22.773  14.899   3.035  0.00  0.00           C  
ATOM   1994  C   THR A 284      21.965  15.963   2.311  0.00  0.00           C  
ATOM   1995  O   THR A 284      21.416  16.858   2.961  0.00  0.00           O  
ATOM   1996  CB  THR A 284      23.730  15.584   4.010  0.00  0.00           C  
ATOM   1997  CG2 THR A 284      24.590  14.560   4.716  0.00  0.00           C  
ATOM   1998  OG1 THR A 284      24.585  16.476   3.286  0.00  0.00           O  
ATOM   2002  H   THR A 284      24.322  14.382   1.549  0.00  0.00           H  
ATOM   1999  HA  THR A 284      22.131  14.322   3.570  0.00  0.00           H  
ATOM   2003  HB  THR A 284      23.189  16.136   4.676  0.00  0.00           H  
ATOM   2005  HG1 THR A 284      24.970  16.015   2.480  0.00  0.00           H  
ATOM   2001 HG21 THR A 284      24.917  14.929   5.592  0.00  0.00           H  
ATOM   2000 HG22 THR A 284      25.384  14.325   4.147  0.00  0.00           H  
ATOM   2004 HG23 THR A 284      24.058  13.726   4.893  0.00  0.00           H  
ATOM   2006  N   ILE A 285      21.878  15.898   0.988  0.00  0.00           N  
ATOM   2007  CA  ILE A 285      21.154  16.903   0.225  0.00  0.00           C  
ATOM   2008  C   ILE A 285      19.722  16.415   0.046  0.00  0.00           C  
ATOM   2009  O   ILE A 285      19.478  15.402  -0.617  0.00  0.00           O  
ATOM   2010  CB  ILE A 285      21.823  17.142  -1.134  0.00  0.00           C  
ATOM   2011  CG1 ILE A 285      23.262  17.608  -0.931  0.00  0.00           C  
ATOM   2012  CG2 ILE A 285      21.056  18.178  -1.914  0.00  0.00           C  
ATOM   2013  CD1 ILE A 285      23.380  18.981  -0.377  0.00  0.00           C  
ATOM   2021  H   ILE A 285      22.360  15.087   0.557  0.00  0.00           H  
ATOM   2014  HA  ILE A 285      21.108  17.715   0.798  0.00  0.00           H  
ATOM   2017  HB  ILE A 285      21.845  16.278  -1.623  0.00  0.00           H  
ATOM   2018 HG12 ILE A 285      23.715  16.957  -0.317  0.00  0.00           H  
ATOM   2019 HG13 ILE A 285      23.726  17.568  -1.821  0.00  0.00           H  
ATOM   2016 HG21 ILE A 285      20.114  17.866  -2.043  0.00  0.00           H  
ATOM   2015 HG22 ILE A 285      21.491  18.311  -2.805  0.00  0.00           H  
ATOM   2023 HG23 ILE A 285      21.057  19.041  -1.408  0.00  0.00           H  
ATOM   2024 HD11 ILE A 285      22.946  19.641  -0.996  0.00  0.00           H  
ATOM   2022 HD12 ILE A 285      24.347  19.227  -0.268  0.00  0.00           H  
ATOM   2020 HD13 ILE A 285      22.930  19.032   0.518  0.00  0.00           H  
ATOM   2025  N   SER A 286      18.776  17.138   0.636  0.00  0.00           N  
ATOM   2026  CA  SER A 286      17.359  16.863   0.451  0.00  0.00           C  
ATOM   2027  C   SER A 286      16.863  17.401  -0.884  0.00  0.00           C  
ATOM   2028  O   SER A 286      17.359  18.412  -1.396  0.00  0.00           O  
ATOM   2029  CB  SER A 286      16.547  17.479   1.588  0.00  0.00           C  
ATOM   2030  OG  SER A 286      16.927  16.933   2.837  0.00  0.00           O  
ATOM   2031  H   SER A 286      19.135  17.912   1.237  0.00  0.00           H  
ATOM   2032  HA  SER A 286      17.231  15.863   0.448  0.00  0.00           H  
ATOM   2034  HB2 SER A 286      16.706  18.462   1.601  0.00  0.00           H  
ATOM   2033  HB3 SER A 286      15.581  17.290   1.432  0.00  0.00           H  
ATOM   2035  HG  SER A 286      17.915  16.784   2.850  0.00  0.00           H  
ATOM   2036  N   VAL A 287      15.875  16.714  -1.456  0.00  0.00           N  
ATOM   2037  CA  VAL A 287      15.371  17.065  -2.774  0.00  0.00           C  
ATOM   2038  C   VAL A 287      13.906  17.455  -2.657  0.00  0.00           C  
ATOM   2039  O   VAL A 287      13.121  16.777  -1.987  0.00  0.00           O  
ATOM   2040  CB  VAL A 287      15.535  15.885  -3.755  0.00  0.00           C  
ATOM   2041  CG1 VAL A 287      15.101  16.280  -5.150  0.00  0.00           C  
ATOM   2042  CG2 VAL A 287      16.966  15.383  -3.750  0.00  0.00           C  
ATOM   2049  H   VAL A 287      15.508  15.926  -0.889  0.00  0.00           H  
ATOM   2043  HA  VAL A 287      15.878  17.862  -3.104  0.00  0.00           H  
ATOM   2046  HB  VAL A 287      14.927  15.156  -3.451  0.00  0.00           H  
ATOM   2044 HG11 VAL A 287      15.618  15.753  -5.827  0.00  0.00           H  
ATOM   2047 HG12 VAL A 287      14.124  16.095  -5.265  0.00  0.00           H  
ATOM   2048 HG13 VAL A 287      15.270  17.257  -5.293  0.00  0.00           H  
ATOM   2045 HG21 VAL A 287      17.139  14.862  -4.587  0.00  0.00           H  
ATOM   2051 HG22 VAL A 287      17.109  14.794  -2.954  0.00  0.00           H  
ATOM   2050 HG23 VAL A 287      17.592  16.163  -3.707  0.00  0.00           H  
ATOM   2052  N   ILE A 288      13.545  18.549  -3.316  0.00  0.00           N  
ATOM   2053  CA  ILE A 288      12.168  18.998  -3.458  0.00  0.00           C  
ATOM   2054  C   ILE A 288      11.679  18.601  -4.842  0.00  0.00           C  
ATOM   2055  O   ILE A 288      12.217  19.073  -5.853  0.00  0.00           O  
ATOM   2056  CB  ILE A 288      12.055  20.514  -3.248  0.00  0.00           C  
ATOM   2057  CG1 ILE A 288      12.630  20.907  -1.887  0.00  0.00           C  
ATOM   2058  CG2 ILE A 288      10.614  20.962  -3.383  0.00  0.00           C  
ATOM   2059  CD1 ILE A 288      12.900  22.381  -1.747  0.00  0.00           C  
ATOM   2067  H   ILE A 288      14.358  19.076  -3.737  0.00  0.00           H  
ATOM   2060  HA  ILE A 288      11.631  18.473  -2.804  0.00  0.00           H  
ATOM   2063  HB  ILE A 288      12.595  20.964  -3.952  0.00  0.00           H  
ATOM   2064 HG12 ILE A 288      11.984  20.623  -1.179  0.00  0.00           H  
ATOM   2065 HG13 ILE A 288      13.486  20.407  -1.755  0.00  0.00           H  
ATOM   2062 HG21 ILE A 288      10.270  20.690  -4.281  0.00  0.00           H  
ATOM   2061 HG22 ILE A 288      10.570  21.956  -3.290  0.00  0.00           H  
ATOM   2069 HG23 ILE A 288      10.068  20.530  -2.666  0.00  0.00           H  
ATOM   2070 HD11 ILE A 288      13.560  22.669  -2.442  0.00  0.00           H  
ATOM   2068 HD12 ILE A 288      13.273  22.569  -0.838  0.00  0.00           H  
ATOM   2066 HD13 ILE A 288      12.048  22.891  -1.867  0.00  0.00           H  
ATOM   2071  N   LEU A 289      10.692  17.720  -4.909  0.00  0.00           N  
ATOM   2072  CA  LEU A 289      10.263  17.176  -6.188  0.00  0.00           C  
ATOM   2073  C   LEU A 289       9.089  18.011  -6.684  0.00  0.00           C  
ATOM   2074  O   LEU A 289       8.053  18.074  -6.013  0.00  0.00           O  
ATOM   2075  CB  LEU A 289       9.872  15.709  -6.048  0.00  0.00           C  
ATOM   2076  CG  LEU A 289       9.474  15.005  -7.340  0.00  0.00           C  
ATOM   2077  CD1 LEU A 289      10.692  14.391  -7.993  0.00  0.00           C  
ATOM   2078  CD2 LEU A 289       8.422  13.951  -7.056  0.00  0.00           C  
ATOM   2082  H   LEU A 289      10.268  17.462  -4.002  0.00  0.00           H  
ATOM   2086  HA  LEU A 289      11.009  17.260  -6.842  0.00  0.00           H  
ATOM   2089  HB2 LEU A 289      10.652  15.219  -5.669  0.00  0.00           H  
ATOM   2088  HB3 LEU A 289       9.097  15.656  -5.428  0.00  0.00           H  
ATOM   2087  HG  LEU A 289       9.062  15.672  -7.960  0.00  0.00           H  
ATOM   2085 HD11 LEU A 289      11.361  15.107  -8.204  0.00  0.00           H  
ATOM   2084 HD12 LEU A 289      10.426  13.929  -8.842  0.00  0.00           H  
ATOM   2083 HD13 LEU A 289      11.109  13.724  -7.373  0.00  0.00           H  
ATOM   2081 HD21 LEU A 289       8.786  13.274  -6.414  0.00  0.00           H  
ATOM   2079 HD22 LEU A 289       7.612  14.382  -6.656  0.00  0.00           H  
ATOM   2080 HD23 LEU A 289       8.165  13.492  -7.908  0.00  0.00           H  
ATOM   2090  N   PHE A 290       9.231  18.646  -7.846  0.00  0.00           N  
ATOM   2091  CA  PHE A 290       8.122  19.381  -8.448  0.00  0.00           C  
ATOM   2092  C   PHE A 290       7.535  18.540  -9.573  0.00  0.00           C  
ATOM   2093  O   PHE A 290       8.170  18.365 -10.620  0.00  0.00           O  
ATOM   2094  CB  PHE A 290       8.575  20.748  -8.945  0.00  0.00           C  
ATOM   2095  CG  PHE A 290       8.511  21.814  -7.895  0.00  0.00           C  
ATOM   2096  CD1 PHE A 290       7.295  22.264  -7.423  0.00  0.00           C  
ATOM   2097  CD2 PHE A 290       9.665  22.349  -7.365  0.00  0.00           C  
ATOM   2098  CE1 PHE A 290       7.234  23.238  -6.451  0.00  0.00           C  
ATOM   2099  CE2 PHE A 290       9.611  23.323  -6.395  0.00  0.00           C  
ATOM   2100  CZ  PHE A 290       8.394  23.768  -5.938  0.00  0.00           C  
ATOM   2105  H   PHE A 290      10.171  18.574  -8.273  0.00  0.00           H  
ATOM   2102  HA  PHE A 290       7.414  19.466  -7.750  0.00  0.00           H  
ATOM   2109  HB2 PHE A 290       9.513  20.667  -9.244  0.00  0.00           H  
ATOM   2108  HB3 PHE A 290       7.981  21.013  -9.688  0.00  0.00           H  
ATOM   2107  HD1 PHE A 290       6.447  21.880  -7.787  0.00  0.00           H  
ATOM   2106  HD2 PHE A 290      10.558  22.022  -7.691  0.00  0.00           H  
ATOM   2103  HE1 PHE A 290       6.334  23.558  -6.122  0.00  0.00           H  
ATOM   2104  HE2 PHE A 290      10.474  23.710  -6.022  0.00  0.00           H  
ATOM   2101  HZ  PHE A 290       8.348  24.479  -5.230  0.00  0.00           H  
ATOM   2110  N   LEU A 291       6.307  18.060  -9.375  0.00  0.00           N  
ATOM   2111  CA  LEU A 291       5.574  17.327 -10.405  0.00  0.00           C  
ATOM   2112  C   LEU A 291       4.755  18.293 -11.255  0.00  0.00           C  
ATOM   2113  O   LEU A 291       3.570  18.513 -11.004  0.00  0.00           O  
ATOM   2114  CB  LEU A 291       4.671  16.293  -9.741  0.00  0.00           C  
ATOM   2115  CG  LEU A 291       5.249  15.112  -8.955  0.00  0.00           C  
ATOM   2116  CD1 LEU A 291       4.141  14.369  -8.249  0.00  0.00           C  
ATOM   2117  CD2 LEU A 291       5.953  14.152  -9.868  0.00  0.00           C  
ATOM   2121  H   LEU A 291       5.917  18.252  -8.426  0.00  0.00           H  
ATOM   2125  HA  LEU A 291       6.235  16.863 -11.000  0.00  0.00           H  
ATOM   2128  HB2 LEU A 291       4.052  16.793  -9.102  0.00  0.00           H  
ATOM   2127  HB3 LEU A 291       4.074  15.897 -10.467  0.00  0.00           H  
ATOM   2126  HG  LEU A 291       5.902  15.461  -8.285  0.00  0.00           H  
ATOM   2124 HD11 LEU A 291       3.669  14.984  -7.613  0.00  0.00           H  
ATOM   2123 HD12 LEU A 291       4.522  13.597  -7.735  0.00  0.00           H  
ATOM   2122 HD13 LEU A 291       3.481  14.023  -8.920  0.00  0.00           H  
ATOM   2120 HD21 LEU A 291       5.313  13.793 -10.553  0.00  0.00           H  
ATOM   2118 HD22 LEU A 291       6.707  14.615 -10.342  0.00  0.00           H  
ATOM   2119 HD23 LEU A 291       6.326  13.384  -9.341  0.00  0.00           H  
ATOM   2129  N   ASN A 292       5.377  18.878 -12.276  0.00  0.00           N  
ATOM   2130  CA  ASN A 292       4.754  19.997 -12.967  0.00  0.00           C  
ATOM   2131  C   ASN A 292       3.732  19.501 -13.986  0.00  0.00           C  
ATOM   2132  O   ASN A 292       3.628  18.305 -14.272  0.00  0.00           O  
ATOM   2133  CB  ASN A 292       5.795  20.883 -13.642  0.00  0.00           C  
ATOM   2134  CG  ASN A 292       6.713  21.540 -12.650  0.00  0.00           C  
ATOM   2140  ND2 ASN A 292       6.152  22.407 -11.819  0.00  0.00           N  
ATOM   2139  OD1 ASN A 292       7.907  21.271 -12.617  0.00  0.00           O  
ATOM   2136  H   ASN A 292       6.295  18.485 -12.520  0.00  0.00           H  
ATOM   2135  HA  ASN A 292       4.248  20.529 -12.280  0.00  0.00           H  
ATOM   2138  HB2 ASN A 292       6.337  20.317 -14.258  0.00  0.00           H  
ATOM   2137  HB3 ASN A 292       5.318  21.590 -14.158  0.00  0.00           H  
ATOM   2142 HD21 ASN A 292       5.168  22.589 -11.869  0.00  0.00           H  
ATOM   2141 HD22 ASN A 292       6.710  22.887 -11.133  0.00  0.00           H  
ATOM   2143  N   LYS A 293       2.965  20.447 -14.534  0.00  0.00           N  
ATOM   2144  CA  LYS A 293       2.030  20.165 -15.622  0.00  0.00           C  
ATOM   2145  C   LYS A 293       0.970  19.143 -15.213  0.00  0.00           C  
ATOM   2146  O   LYS A 293       0.685  18.183 -15.929  0.00  0.00           O  
ATOM   2147  CB  LYS A 293       2.777  19.729 -16.884  0.00  0.00           C  
ATOM   2148  CG  LYS A 293       3.583  20.861 -17.505  0.00  0.00           C  
ATOM   2149  CD  LYS A 293       4.529  20.371 -18.582  0.00  0.00           C  
ATOM   2150  CE  LYS A 293       5.379  21.510 -19.121  0.00  0.00           C  
ATOM   2151  NZ  LYS A 293       6.289  21.058 -20.208  0.00  0.00           N1+
ATOM   2162  H   LYS A 293       3.091  21.396 -14.121  0.00  0.00           H  
ATOM   2152  HA  LYS A 293       1.565  21.024 -15.883  0.00  0.00           H  
ATOM   2164  HB2 LYS A 293       3.400  18.997 -16.641  0.00  0.00           H  
ATOM   2163  HB3 LYS A 293       2.110  19.417 -17.549  0.00  0.00           H  
ATOM   2155  HG2 LYS A 293       2.949  21.528 -17.907  0.00  0.00           H  
ATOM   2156  HG3 LYS A 293       4.115  21.314 -16.784  0.00  0.00           H  
ATOM   2161  HD2 LYS A 293       5.132  19.682 -18.195  0.00  0.00           H  
ATOM   2160  HD3 LYS A 293       4.000  19.990 -19.331  0.00  0.00           H  
ATOM   2153  HE2 LYS A 293       4.773  22.228 -19.476  0.00  0.00           H  
ATOM   2154  HE3 LYS A 293       5.927  21.891 -18.370  0.00  0.00           H  
ATOM   2157  HZ1 LYS A 293       6.025  21.498 -21.066  0.00  0.00           H  
ATOM   2159  HZ2 LYS A 293       6.221  20.065 -20.306  0.00  0.00           H  
ATOM   2158  HZ3 LYS A 293       7.229  21.308 -19.979  0.00  0.00           H  
ATOM   2165  N   GLN A 294       0.374  19.369 -14.042  0.00  0.00           N  
ATOM   2166  CA  GLN A 294      -0.687  18.488 -13.567  0.00  0.00           C  
ATOM   2167  C   GLN A 294      -1.948  18.662 -14.399  0.00  0.00           C  
ATOM   2168  O   GLN A 294      -2.732  17.719 -14.543  0.00  0.00           O  
ATOM   2169  CB  GLN A 294      -0.976  18.751 -12.090  0.00  0.00           C  
ATOM   2170  CG  GLN A 294       0.144  18.336 -11.156  0.00  0.00           C  
ATOM   2171  CD  GLN A 294       0.374  16.840 -11.159  0.00  0.00           C  
ATOM   2180  NE2 GLN A 294       1.627  16.433 -11.008  0.00  0.00           N  
ATOM   2179  OE1 GLN A 294      -0.565  16.058 -11.292  0.00  0.00           O  
ATOM   2175  H   GLN A 294       0.718  20.190 -13.524  0.00  0.00           H  
ATOM   2173  HA  GLN A 294      -0.374  17.538 -13.676  0.00  0.00           H  
ATOM   2177  HB2 GLN A 294      -1.140  19.732 -11.965  0.00  0.00           H  
ATOM   2176  HB3 GLN A 294      -1.804  18.246 -11.830  0.00  0.00           H  
ATOM   2172  HG2 GLN A 294       0.987  18.789 -11.444  0.00  0.00           H  
ATOM   2174  HG3 GLN A 294      -0.089  18.622 -10.227  0.00  0.00           H  
ATOM   2181 HE21 GLN A 294       1.857  15.439 -10.986  0.00  0.00           H  
ATOM   2178 HE22 GLN A 294       2.357  17.138 -10.914  0.00  0.00           H  
ATOM   2182  N   ASP A 295      -2.164  19.861 -14.944  0.00  0.00           N  
ATOM   2183  CA  ASP A 295      -3.326  20.095 -15.793  0.00  0.00           C  
ATOM   2184  C   ASP A 295      -3.240  19.255 -17.062  0.00  0.00           C  
ATOM   2185  O   ASP A 295      -4.231  18.644 -17.482  0.00  0.00           O  
ATOM   2186  CB  ASP A 295      -3.442  21.582 -16.128  0.00  0.00           C  
ATOM   2187  CG  ASP A 295      -2.140  22.168 -16.635  0.00  0.00           C  
ATOM   2188  OD1 ASP A 295      -1.129  21.436 -16.663  0.00  0.00           O  
ATOM   2189  OD2 ASP A 295      -2.123  23.362 -17.001  0.00  0.00           O1-
ATOM   2190  H   ASP A 295      -1.460  20.579 -14.718  0.00  0.00           H  
ATOM   2191  HA  ASP A 295      -4.135  19.780 -15.286  0.00  0.00           H  
ATOM   2193  HB2 ASP A 295      -4.135  21.685 -16.832  0.00  0.00           H  
ATOM   2192  HB3 ASP A 295      -3.710  22.063 -15.302  0.00  0.00           H  
ATOM   2194  N   LEU A 296      -2.051  19.173 -17.662  0.00  0.00           N  
ATOM   2195  CA  LEU A 296      -1.876  18.314 -18.829  0.00  0.00           C  
ATOM   2196  C   LEU A 296      -2.045  16.848 -18.450  0.00  0.00           C  
ATOM   2197  O   LEU A 296      -2.566  16.053 -19.243  0.00  0.00           O  
ATOM   2198  CB  LEU A 296      -0.505  18.555 -19.460  0.00  0.00           C  
ATOM   2199  CG  LEU A 296      -0.400  19.673 -20.502  0.00  0.00           C  
ATOM   2200  CD1 LEU A 296      -0.457  21.044 -19.849  0.00  0.00           C  
ATOM   2201  CD2 LEU A 296       0.875  19.523 -21.317  0.00  0.00           C  
ATOM   2205  H   LEU A 296      -1.305  19.744 -17.246  0.00  0.00           H  
ATOM   2209  HA  LEU A 296      -2.578  18.550 -19.509  0.00  0.00           H  
ATOM   2212  HB2 LEU A 296       0.136  18.776 -18.724  0.00  0.00           H  
ATOM   2211  HB3 LEU A 296      -0.219  17.707 -19.906  0.00  0.00           H  
ATOM   2210  HG  LEU A 296      -1.158  19.581 -21.152  0.00  0.00           H  
ATOM   2208 HD11 LEU A 296      -1.324  21.147 -19.360  0.00  0.00           H  
ATOM   2207 HD12 LEU A 296      -0.386  21.754 -20.551  0.00  0.00           H  
ATOM   2206 HD13 LEU A 296       0.302  21.140 -19.203  0.00  0.00           H  
ATOM   2204 HD21 LEU A 296       1.669  19.570 -20.710  0.00  0.00           H  
ATOM   2202 HD22 LEU A 296       0.870  18.641 -21.788  0.00  0.00           H  
ATOM   2203 HD23 LEU A 296       0.930  20.259 -21.992  0.00  0.00           H  
ATOM   2213  N   LEU A 297      -1.569  16.460 -17.264  0.00  0.00           N  
ATOM   2214  CA  LEU A 297      -1.744  15.081 -16.823  0.00  0.00           C  
ATOM   2215  C   LEU A 297      -3.224  14.743 -16.710  0.00  0.00           C  
ATOM   2216  O   LEU A 297      -3.663  13.666 -17.137  0.00  0.00           O  
ATOM   2217  CB  LEU A 297      -1.039  14.856 -15.483  0.00  0.00           C  
ATOM   2218  CG  LEU A 297      -1.263  13.517 -14.772  0.00  0.00           C  
ATOM   2219  CD1 LEU A 297       0.014  13.044 -14.116  0.00  0.00           C  
ATOM   2220  CD2 LEU A 297      -2.362  13.618 -13.728  0.00  0.00           C  
ATOM   2224  H   LEU A 297      -1.092  17.187 -16.719  0.00  0.00           H  
ATOM   2228  HA  LEU A 297      -1.329  14.471 -17.505  0.00  0.00           H  
ATOM   2231  HB2 LEU A 297      -0.052  14.946 -15.639  0.00  0.00           H  
ATOM   2230  HB3 LEU A 297      -1.338  15.578 -14.855  0.00  0.00           H  
ATOM   2229  HG  LEU A 297      -1.566  12.843 -15.446  0.00  0.00           H  
ATOM   2227 HD11 LEU A 297       0.728  12.925 -14.809  0.00  0.00           H  
ATOM   2226 HD12 LEU A 297      -0.145  12.169 -13.655  0.00  0.00           H  
ATOM   2225 HD13 LEU A 297       0.320  13.719 -13.442  0.00  0.00           H  
ATOM   2223 HD21 LEU A 297      -2.112  14.301 -13.041  0.00  0.00           H  
ATOM   2221 HD22 LEU A 297      -3.219  13.889 -14.167  0.00  0.00           H  
ATOM   2222 HD23 LEU A 297      -2.485  12.731 -13.282  0.00  0.00           H  
ATOM   2232  N   ALA A 298      -4.008  15.654 -16.124  0.00  0.00           N  
ATOM   2233  CA  ALA A 298      -5.449  15.448 -16.053  0.00  0.00           C  
ATOM   2234  C   ALA A 298      -6.059  15.391 -17.444  0.00  0.00           C  
ATOM   2235  O   ALA A 298      -6.972  14.597 -17.694  0.00  0.00           O  
ATOM   2236  CB  ALA A 298      -6.099  16.558 -15.228  0.00  0.00           C  
ATOM   2237  H   ALA A 298      -3.520  16.476 -15.746  0.00  0.00           H  
ATOM   2238  HA  ALA A 298      -5.629  14.573 -15.586  0.00  0.00           H  
ATOM   2239  HB1 ALA A 298      -5.496  16.805 -14.471  0.00  0.00           H  
ATOM   2241  HB2 ALA A 298      -6.972  16.235 -14.868  0.00  0.00           H  
ATOM   2240  HB3 ALA A 298      -6.251  17.356 -15.809  0.00  0.00           H  
ATOM   2242  N   GLU A 299      -5.523  16.180 -18.377  0.00  0.00           N  
ATOM   2243  CA  GLU A 299      -6.027  16.153 -19.746  0.00  0.00           C  
ATOM   2244  C   GLU A 299      -5.830  14.773 -20.354  0.00  0.00           C  
ATOM   2245  O   GLU A 299      -6.758  14.188 -20.929  0.00  0.00           O  
ATOM   2246  CB  GLU A 299      -5.331  17.219 -20.593  0.00  0.00           C  
ATOM   2247  CG  GLU A 299      -5.694  18.646 -20.230  0.00  0.00           C  
ATOM   2248  CD  GLU A 299      -5.356  19.630 -21.332  0.00  0.00           C  
ATOM   2249  OE1 GLU A 299      -5.253  19.201 -22.500  0.00  0.00           O  
ATOM   2250  OE2 GLU A 299      -5.189  20.830 -21.031  0.00  0.00           O1-
ATOM   2254  H   GLU A 299      -4.754  16.783 -18.056  0.00  0.00           H  
ATOM   2252  HA  GLU A 299      -7.004  16.387 -19.751  0.00  0.00           H  
ATOM   2256  HB2 GLU A 299      -4.359  17.115 -20.464  0.00  0.00           H  
ATOM   2255  HB3 GLU A 299      -5.592  17.073 -21.532  0.00  0.00           H  
ATOM   2251  HG2 GLU A 299      -6.664  18.690 -20.080  0.00  0.00           H  
ATOM   2253  HG3 GLU A 299      -5.180  18.905 -19.434  0.00  0.00           H  
ATOM   2257  N   LYS A 300      -4.626  14.223 -20.203  0.00  0.00           N  
ATOM   2258  CA  LYS A 300      -4.325  12.937 -20.819  0.00  0.00           C  
ATOM   2259  C   LYS A 300      -5.109  11.816 -20.152  0.00  0.00           C  
ATOM   2260  O   LYS A 300      -5.573  10.894 -20.831  0.00  0.00           O  
ATOM   2261  CB  LYS A 300      -2.825  12.655 -20.761  0.00  0.00           C  
ATOM   2262  CG  LYS A 300      -1.997  13.547 -21.668  0.00  0.00           C  
ATOM   2263  CD  LYS A 300      -0.513  13.284 -21.494  0.00  0.00           C  
ATOM   2264  CE  LYS A 300      -0.132  11.933 -22.069  0.00  0.00           C  
ATOM   2265  NZ  LYS A 300       1.336  11.699 -22.029  0.00  0.00           N1+
ATOM   2276  H   LYS A 300      -3.960  14.765 -19.638  0.00  0.00           H  
ATOM   2266  HA  LYS A 300      -4.580  12.974 -21.794  0.00  0.00           H  
ATOM   2278  HB2 LYS A 300      -2.518  12.790 -19.821  0.00  0.00           H  
ATOM   2277  HB3 LYS A 300      -2.676  11.705 -21.031  0.00  0.00           H  
ATOM   2269  HG2 LYS A 300      -2.248  13.369 -22.620  0.00  0.00           H  
ATOM   2270  HG3 LYS A 300      -2.185  14.504 -21.447  0.00  0.00           H  
ATOM   2275  HD2 LYS A 300      -0.002  13.989 -21.972  0.00  0.00           H  
ATOM   2274  HD3 LYS A 300      -0.295  13.290 -20.525  0.00  0.00           H  
ATOM   2267  HE2 LYS A 300      -0.595  11.212 -21.542  0.00  0.00           H  
ATOM   2268  HE3 LYS A 300      -0.447  11.883 -23.023  0.00  0.00           H  
ATOM   2271  HZ1 LYS A 300       1.580  11.269 -21.160  0.00  0.00           H  
ATOM   2273  HZ2 LYS A 300       1.814  12.573 -22.116  0.00  0.00           H  
ATOM   2272  HZ3 LYS A 300       1.597  11.099 -22.784  0.00  0.00           H  
ATOM   2279  N   VAL A 301      -5.267  11.867 -18.826  0.00  0.00           N  
ATOM   2280  CA  VAL A 301      -5.985  10.784 -18.157  0.00  0.00           C  
ATOM   2281  C   VAL A 301      -7.464  10.824 -18.530  0.00  0.00           C  
ATOM   2282  O   VAL A 301      -8.075   9.779 -18.787  0.00  0.00           O  
ATOM   2283  CB  VAL A 301      -5.761  10.805 -16.632  0.00  0.00           C  
ATOM   2284  CG1 VAL A 301      -4.287  10.599 -16.309  0.00  0.00           C  
ATOM   2285  CG2 VAL A 301      -6.270  12.073 -16.012  0.00  0.00           C  
ATOM   2292  H   VAL A 301      -4.867  12.677 -18.357  0.00  0.00           H  
ATOM   2286  HA  VAL A 301      -5.608   9.912 -18.480  0.00  0.00           H  
ATOM   2289  HB  VAL A 301      -6.255  10.034 -16.243  0.00  0.00           H  
ATOM   2287 HG11 VAL A 301      -3.834  11.487 -16.237  0.00  0.00           H  
ATOM   2290 HG12 VAL A 301      -4.201  10.110 -15.441  0.00  0.00           H  
ATOM   2291 HG13 VAL A 301      -3.858  10.064 -17.037  0.00  0.00           H  
ATOM   2288 HG21 VAL A 301      -6.246  12.816 -16.686  0.00  0.00           H  
ATOM   2294 HG22 VAL A 301      -5.696  12.323 -15.228  0.00  0.00           H  
ATOM   2293 HG23 VAL A 301      -7.215  11.944 -15.700  0.00  0.00           H  
ATOM   2295  N   LEU A 302      -8.072  12.018 -18.561  0.00  0.00           N  
ATOM   2296  CA  LEU A 302      -9.490  12.095 -18.901  0.00  0.00           C  
ATOM   2297  C   LEU A 302      -9.715  11.744 -20.365  0.00  0.00           C  
ATOM   2298  O   LEU A 302     -10.775  11.217 -20.719  0.00  0.00           O  
ATOM   2299  CB  LEU A 302     -10.062  13.482 -18.587  0.00  0.00           C  
ATOM   2300  CG  LEU A 302      -9.574  14.753 -19.295  0.00  0.00           C  
ATOM   2301  CD1 LEU A 302     -10.282  14.986 -20.625  0.00  0.00           C  
ATOM   2302  CD2 LEU A 302      -9.752  15.960 -18.385  0.00  0.00           C  
ATOM   2306  H   LEU A 302      -7.482  12.821 -18.337  0.00  0.00           H  
ATOM   2310  HA  LEU A 302      -9.992  11.433 -18.334  0.00  0.00           H  
ATOM   2313  HB2 LEU A 302     -11.073  13.433 -18.740  0.00  0.00           H  
ATOM   2312  HB3 LEU A 302      -9.938  13.640 -17.584  0.00  0.00           H  
ATOM   2311  HG  LEU A 302      -8.584  14.673 -19.456  0.00  0.00           H  
ATOM   2309 HD11 LEU A 302     -10.113  14.210 -21.233  0.00  0.00           H  
ATOM   2308 HD12 LEU A 302      -9.932  15.822 -21.047  0.00  0.00           H  
ATOM   2307 HD13 LEU A 302     -11.265  15.079 -20.468  0.00  0.00           H  
ATOM   2305 HD21 LEU A 302     -10.719  16.065 -18.154  0.00  0.00           H  
ATOM   2303 HD22 LEU A 302      -9.223  15.828 -17.547  0.00  0.00           H  
ATOM   2304 HD23 LEU A 302      -9.432  16.783 -18.854  0.00  0.00           H  
ATOM   2314  N   ALA A 303      -8.736  12.033 -21.227  0.00  0.00           N  
ATOM   2315  CA  ALA A 303      -8.872  11.675 -22.634  0.00  0.00           C  
ATOM   2316  C   ALA A 303      -8.836  10.164 -22.818  0.00  0.00           C  
ATOM   2317  O   ALA A 303      -9.579   9.615 -23.639  0.00  0.00           O  
ATOM   2318  CB  ALA A 303      -7.774  12.348 -23.457  0.00  0.00           C  
ATOM   2319  H   ALA A 303      -7.919  12.507 -20.825  0.00  0.00           H  
ATOM   2320  HA  ALA A 303      -9.757  12.019 -22.972  0.00  0.00           H  
ATOM   2321  HB1 ALA A 303      -7.829  12.033 -24.403  0.00  0.00           H  
ATOM   2323  HB2 ALA A 303      -6.882  12.110 -23.076  0.00  0.00           H  
ATOM   2322  HB3 ALA A 303      -7.898  13.338 -23.427  0.00  0.00           H  
ATOM   2324  N   GLY A 304      -7.982   9.475 -22.064  0.00  0.00           N  
ATOM   2325  CA  GLY A 304      -7.932   8.027 -22.130  0.00  0.00           C  
ATOM   2326  C   GLY A 304      -7.351   7.460 -23.403  0.00  0.00           C  
ATOM   2327  O   GLY A 304      -7.696   6.338 -23.788  0.00  0.00           O  
ATOM   2328  H   GLY A 304      -7.380  10.049 -21.450  0.00  0.00           H  
ATOM   2329  HA2 GLY A 304      -7.393   7.675 -21.329  0.00  0.00           H  
ATOM   2330  HA3 GLY A 304      -8.881   7.654 -21.999  0.00  0.00           H  
ATOM   2331  N   LYS A 305      -6.472   8.204 -24.073  0.00  0.00           N  
ATOM   2332  CA  LYS A 305      -5.820   7.695 -25.273  0.00  0.00           C  
ATOM   2333  C   LYS A 305      -4.467   7.063 -24.971  0.00  0.00           C  
ATOM   2334  O   LYS A 305      -4.133   6.019 -25.542  0.00  0.00           O  
ATOM   2335  CB  LYS A 305      -5.654   8.818 -26.300  0.00  0.00           C  
ATOM   2336  CG  LYS A 305      -6.956   9.467 -26.780  0.00  0.00           C  
ATOM   2337  CD  LYS A 305      -7.787   8.548 -27.677  0.00  0.00           C  
ATOM   2338  CE  LYS A 305      -8.840   7.762 -26.903  0.00  0.00           C  
ATOM   2339  NZ  LYS A 305      -9.707   6.956 -27.806  0.00  0.00           N1+
ATOM   2350  H   LYS A 305      -6.301   9.143 -23.678  0.00  0.00           H  
ATOM   2340  HA  LYS A 305      -6.416   6.994 -25.696  0.00  0.00           H  
ATOM   2352  HB2 LYS A 305      -5.084   9.535 -25.892  0.00  0.00           H  
ATOM   2351  HB3 LYS A 305      -5.182   8.443 -27.101  0.00  0.00           H  
ATOM   2343  HG2 LYS A 305      -7.507   9.718 -25.978  0.00  0.00           H  
ATOM   2344  HG3 LYS A 305      -6.733  10.301 -27.292  0.00  0.00           H  
ATOM   2349  HD2 LYS A 305      -8.249   9.106 -28.364  0.00  0.00           H  
ATOM   2348  HD3 LYS A 305      -7.174   7.900 -28.126  0.00  0.00           H  
ATOM   2341  HE2 LYS A 305      -8.376   7.150 -26.257  0.00  0.00           H  
ATOM   2342  HE3 LYS A 305      -9.410   8.407 -26.387  0.00  0.00           H  
ATOM   2345  HZ1 LYS A 305     -10.429   7.538 -28.179  0.00  0.00           H  
ATOM   2347  HZ2 LYS A 305     -10.116   6.205 -27.289  0.00  0.00           H  
ATOM   2346  HZ3 LYS A 305      -9.155   6.587 -28.553  0.00  0.00           H  
ATOM   2353  N   SER A 306      -3.683   7.668 -24.084  0.00  0.00           N  
ATOM   2354  CA  SER A 306      -2.435   7.082 -23.600  0.00  0.00           C  
ATOM   2355  C   SER A 306      -2.578   6.821 -22.104  0.00  0.00           C  
ATOM   2356  O   SER A 306      -2.524   7.751 -21.294  0.00  0.00           O  
ATOM   2357  CB  SER A 306      -1.253   7.999 -23.895  0.00  0.00           C  
ATOM   2358  OG  SER A 306      -1.356   9.203 -23.160  0.00  0.00           O  
ATOM   2359  H   SER A 306      -4.035   8.599 -23.762  0.00  0.00           H  
ATOM   2360  HA  SER A 306      -2.305   6.205 -24.055  0.00  0.00           H  
ATOM   2362  HB2 SER A 306      -0.412   7.533 -23.639  0.00  0.00           H  
ATOM   2361  HB3 SER A 306      -1.246   8.212 -24.867  0.00  0.00           H  
ATOM   2363  HG  SER A 306      -2.228   9.223 -22.671  0.00  0.00           H  
ATOM   2364  N   LYS A 307      -2.763   5.556 -21.745  0.00  0.00           N  
ATOM   2365  CA  LYS A 307      -3.025   5.155 -20.372  0.00  0.00           C  
ATOM   2366  C   LYS A 307      -1.735   4.735 -19.675  0.00  0.00           C  
ATOM   2367  O   LYS A 307      -0.824   4.175 -20.290  0.00  0.00           O  
ATOM   2368  CB  LYS A 307      -4.048   4.018 -20.315  0.00  0.00           C  
ATOM   2369  CG  LYS A 307      -3.588   2.717 -20.941  0.00  0.00           C  
ATOM   2370  CD  LYS A 307      -4.650   1.640 -20.799  0.00  0.00           C  
ATOM   2371  CE  LYS A 307      -5.840   1.919 -21.702  0.00  0.00           C  
ATOM   2372  NZ  LYS A 307      -5.479   1.829 -23.143  0.00  0.00           N1+
ATOM   2383  H   LYS A 307      -2.704   4.872 -22.537  0.00  0.00           H  
ATOM   2373  HA  LYS A 307      -3.421   5.934 -19.872  0.00  0.00           H  
ATOM   2385  HB2 LYS A 307      -4.267   3.846 -19.353  0.00  0.00           H  
ATOM   2384  HB3 LYS A 307      -4.876   4.323 -20.790  0.00  0.00           H  
ATOM   2376  HG2 LYS A 307      -3.407   2.866 -21.912  0.00  0.00           H  
ATOM   2377  HG3 LYS A 307      -2.754   2.410 -20.487  0.00  0.00           H  
ATOM   2382  HD2 LYS A 307      -4.257   0.764 -21.054  0.00  0.00           H  
ATOM   2381  HD3 LYS A 307      -4.965   1.619 -19.857  0.00  0.00           H  
ATOM   2374  HE2 LYS A 307      -6.564   1.252 -21.502  0.00  0.00           H  
ATOM   2375  HE3 LYS A 307      -6.188   2.841 -21.507  0.00  0.00           H  
ATOM   2378  HZ1 LYS A 307      -6.163   1.281 -23.623  0.00  0.00           H  
ATOM   2380  HZ2 LYS A 307      -4.581   1.398 -23.234  0.00  0.00           H  
ATOM   2379  HZ3 LYS A 307      -5.451   2.748 -23.536  0.00  0.00           H  
ATOM   2386  N   ILE A 308      -1.671   5.029 -18.374  0.00  0.00           N  
ATOM   2387  CA  ILE A 308      -0.455   4.818 -17.592  0.00  0.00           C  
ATOM   2388  C   ILE A 308      -0.096   3.339 -17.536  0.00  0.00           C  
ATOM   2389  O   ILE A 308       1.086   2.980 -17.457  0.00  0.00           O  
ATOM   2390  CB  ILE A 308      -0.618   5.418 -16.183  0.00  0.00           C  
ATOM   2391  CG1 ILE A 308      -0.812   6.928 -16.278  0.00  0.00           C  
ATOM   2392  CG2 ILE A 308       0.598   5.127 -15.325  0.00  0.00           C  
ATOM   2393  CD1 ILE A 308      -1.229   7.558 -14.982  0.00  0.00           C  
ATOM   2401  H   ILE A 308      -2.549   5.415 -17.974  0.00  0.00           H  
ATOM   2394  HA  ILE A 308       0.285   5.275 -18.094  0.00  0.00           H  
ATOM   2397  HB  ILE A 308      -1.434   5.025 -15.776  0.00  0.00           H  
ATOM   2398 HG12 ILE A 308       0.047   7.337 -16.582  0.00  0.00           H  
ATOM   2399 HG13 ILE A 308      -1.513   7.109 -16.968  0.00  0.00           H  
ATOM   2396 HG21 ILE A 308       0.725   4.138 -15.263  0.00  0.00           H  
ATOM   2395 HG22 ILE A 308       0.453   5.508 -14.413  0.00  0.00           H  
ATOM   2403 HG23 ILE A 308       1.402   5.547 -15.745  0.00  0.00           H  
ATOM   2404 HD11 ILE A 308      -2.098   7.164 -14.679  0.00  0.00           H  
ATOM   2402 HD12 ILE A 308      -1.340   8.545 -15.107  0.00  0.00           H  
ATOM   2400 HD13 ILE A 308      -0.530   7.390 -14.285  0.00  0.00           H  
ATOM   2405  N   GLU A 309      -1.099   2.459 -17.603  0.00  0.00           N  
ATOM   2406  CA  GLU A 309      -0.837   1.029 -17.479  0.00  0.00           C  
ATOM   2407  C   GLU A 309       0.028   0.515 -18.620  0.00  0.00           C  
ATOM   2408  O   GLU A 309       0.748  -0.476 -18.450  0.00  0.00           O  
ATOM   2409  CB  GLU A 309      -2.152   0.251 -17.428  0.00  0.00           C  
ATOM   2410  CG  GLU A 309      -3.044   0.607 -16.255  0.00  0.00           C  
ATOM   2411  CD  GLU A 309      -4.255   1.412 -16.671  0.00  0.00           C  
ATOM   2412  OE1 GLU A 309      -4.090   2.381 -17.441  0.00  0.00           O  
ATOM   2413  OE2 GLU A 309      -5.374   1.077 -16.228  0.00  0.00           O1-
ATOM   2417  H   GLU A 309      -2.033   2.866 -17.744  0.00  0.00           H  
ATOM   2415  HA  GLU A 309      -0.376   0.845 -16.599  0.00  0.00           H  
ATOM   2419  HB2 GLU A 309      -2.650   0.451 -18.255  0.00  0.00           H  
ATOM   2418  HB3 GLU A 309      -1.931  -0.707 -17.357  0.00  0.00           H  
ATOM   2414  HG2 GLU A 309      -3.366  -0.227 -15.847  0.00  0.00           H  
ATOM   2416  HG3 GLU A 309      -2.525   1.154 -15.625  0.00  0.00           H  
ATOM   2420  N   ASP A 310      -0.018   1.165 -19.786  0.00  0.00           N  
ATOM   2421  CA  ASP A 310       0.820   0.703 -20.884  0.00  0.00           C  
ATOM   2422  C   ASP A 310       2.286   1.010 -20.614  0.00  0.00           C  
ATOM   2423  O   ASP A 310       3.169   0.325 -21.141  0.00  0.00           O  
ATOM   2424  CB  ASP A 310       0.379   1.345 -22.199  0.00  0.00           C  
ATOM   2425  CG  ASP A 310      -1.014   0.926 -22.613  0.00  0.00           C  
ATOM   2426  OD1 ASP A 310      -1.436  -0.189 -22.241  0.00  0.00           O  
ATOM   2427  OD2 ASP A 310      -1.684   1.707 -23.318  0.00  0.00           O1-
ATOM   2428  H   ASP A 310      -0.653   1.961 -19.830  0.00  0.00           H  
ATOM   2429  HA  ASP A 310       0.731  -0.299 -20.927  0.00  0.00           H  
ATOM   2431  HB2 ASP A 310       0.395   2.331 -22.079  0.00  0.00           H  
ATOM   2430  HB3 ASP A 310       1.021   1.070 -22.905  0.00  0.00           H  
ATOM   2432  N   TYR A 311       2.561   2.029 -19.801  0.00  0.00           N  
ATOM   2433  CA  TYR A 311       3.924   2.404 -19.448  0.00  0.00           C  
ATOM   2434  C   TYR A 311       4.302   1.955 -18.046  0.00  0.00           C  
ATOM   2435  O   TYR A 311       5.454   1.582 -17.807  0.00  0.00           O  
ATOM   2436  CB  TYR A 311       4.108   3.919 -19.562  0.00  0.00           C  
ATOM   2437  CG  TYR A 311       3.964   4.454 -20.967  0.00  0.00           C  
ATOM   2438  CD1 TYR A 311       5.048   4.482 -21.832  0.00  0.00           C  
ATOM   2439  CD2 TYR A 311       2.747   4.935 -21.426  0.00  0.00           C  
ATOM   2440  CE1 TYR A 311       4.924   4.973 -23.116  0.00  0.00           C  
ATOM   2441  CE2 TYR A 311       2.613   5.428 -22.709  0.00  0.00           C  
ATOM   2442  CZ  TYR A 311       3.704   5.445 -23.549  0.00  0.00           C  
ATOM   2443  OH  TYR A 311       3.575   5.935 -24.827  0.00  0.00           O  
ATOM   2447  H   TYR A 311       1.719   2.531 -19.442  0.00  0.00           H  
ATOM   2444  HA  TYR A 311       4.555   1.956 -20.103  0.00  0.00           H  
ATOM   2451  HB2 TYR A 311       3.422   4.360 -18.987  0.00  0.00           H  
ATOM   2450  HB3 TYR A 311       5.022   4.148 -19.233  0.00  0.00           H  
ATOM   2449  HD1 TYR A 311       5.939   4.140 -21.519  0.00  0.00           H  
ATOM   2448  HD2 TYR A 311       1.953   4.923 -20.817  0.00  0.00           H  
ATOM   2445  HE1 TYR A 311       5.717   4.985 -23.731  0.00  0.00           H  
ATOM   2446  HE2 TYR A 311       1.727   5.772 -23.027  0.00  0.00           H  
ATOM   2452  HH  TYR A 311       2.605   6.036 -25.043  0.00  0.00           H  
ATOM   2453  N   PHE A 312       3.352   1.990 -17.110  0.00  0.00           N  
ATOM   2454  CA  PHE A 312       3.550   1.511 -15.743  0.00  0.00           C  
ATOM   2455  C   PHE A 312       2.461   0.497 -15.426  0.00  0.00           C  
ATOM   2456  O   PHE A 312       1.391   0.866 -14.921  0.00  0.00           O  
ATOM   2457  CB  PHE A 312       3.518   2.662 -14.742  0.00  0.00           C  
ATOM   2458  CG  PHE A 312       4.575   3.702 -14.968  0.00  0.00           C  
ATOM   2459  CD1 PHE A 312       4.370   4.732 -15.865  0.00  0.00           C  
ATOM   2460  CD2 PHE A 312       5.766   3.660 -14.265  0.00  0.00           C  
ATOM   2461  CE1 PHE A 312       5.338   5.693 -16.070  0.00  0.00           C  
ATOM   2462  CE2 PHE A 312       6.737   4.618 -14.465  0.00  0.00           C  
ATOM   2463  CZ  PHE A 312       6.522   5.636 -15.368  0.00  0.00           C  
ATOM   2468  H   PHE A 312       2.442   2.395 -17.442  0.00  0.00           H  
ATOM   2465  HA  PHE A 312       4.417   1.020 -15.729  0.00  0.00           H  
ATOM   2472  HB2 PHE A 312       2.634   3.103 -14.814  0.00  0.00           H  
ATOM   2471  HB3 PHE A 312       3.652   2.281 -13.837  0.00  0.00           H  
ATOM   2470  HD1 PHE A 312       3.511   4.786 -16.372  0.00  0.00           H  
ATOM   2469  HD2 PHE A 312       5.922   2.924 -13.602  0.00  0.00           H  
ATOM   2466  HE1 PHE A 312       5.172   6.433 -16.736  0.00  0.00           H  
ATOM   2467  HE2 PHE A 312       7.608   4.567 -13.945  0.00  0.00           H  
ATOM   2464  HZ  PHE A 312       7.224   6.337 -15.516  0.00  0.00           H  
ATOM   2473  N   PRO A 313       2.683  -0.787 -15.716  0.00  0.00           N  
ATOM   2474  CA  PRO A 313       1.629  -1.785 -15.458  0.00  0.00           C  
ATOM   2475  C   PRO A 313       1.222  -1.863 -13.997  0.00  0.00           C  
ATOM   2476  O   PRO A 313       0.087  -2.268 -13.700  0.00  0.00           O  
ATOM   2477  CB  PRO A 313       2.261  -3.096 -15.939  0.00  0.00           C  
ATOM   2478  CG  PRO A 313       3.733  -2.861 -15.842  0.00  0.00           C  
ATOM   2479  CD  PRO A 313       3.938  -1.410 -16.171  0.00  0.00           C  
ATOM   2481  HA  PRO A 313       0.822  -1.602 -16.049  0.00  0.00           H  
ATOM   2486  HB2 PRO A 313       1.979  -3.859 -15.352  0.00  0.00           H  
ATOM   2485  HB3 PRO A 313       1.990  -3.293 -16.883  0.00  0.00           H  
ATOM   2480  HG2 PRO A 313       4.062  -3.069 -14.913  0.00  0.00           H  
ATOM   2484  HG3 PRO A 313       4.227  -3.450 -16.492  0.00  0.00           H  
ATOM   2483  HD2 PRO A 313       4.718  -1.028 -15.677  0.00  0.00           H  
ATOM   2482  HD3 PRO A 313       4.063  -1.270 -17.153  0.00  0.00           H  
ATOM   2487  N   GLU A 314       2.082  -1.399 -13.085  0.00  0.00           N  
ATOM   2488  CA  GLU A 314       1.726  -1.327 -11.674  0.00  0.00           C  
ATOM   2489  C   GLU A 314       0.477  -0.489 -11.467  0.00  0.00           C  
ATOM   2490  O   GLU A 314      -0.296  -0.744 -10.533  0.00  0.00           O  
ATOM   2491  CB  GLU A 314       2.891  -0.757 -10.867  0.00  0.00           C  
ATOM   2492  CG  GLU A 314       4.118  -1.650 -10.842  0.00  0.00           C  
ATOM   2493  CD  GLU A 314       3.882  -2.949 -10.099  0.00  0.00           C  
ATOM   2494  OE1 GLU A 314       3.082  -2.952  -9.141  0.00  0.00           O  
ATOM   2495  OE2 GLU A 314       4.497  -3.970 -10.474  0.00  0.00           O1-
ATOM   2499  H   GLU A 314       2.999  -1.104 -13.464  0.00  0.00           H  
ATOM   2497  HA  GLU A 314       1.571  -2.257 -11.317  0.00  0.00           H  
ATOM   2501  HB2 GLU A 314       3.152   0.098 -11.280  0.00  0.00           H  
ATOM   2500  HB3 GLU A 314       2.586  -0.642  -9.939  0.00  0.00           H  
ATOM   2496  HG2 GLU A 314       4.354  -1.876 -11.769  0.00  0.00           H  
ATOM   2498  HG3 GLU A 314       4.841  -1.171 -10.380  0.00  0.00           H  
ATOM   2502  N   PHE A 315       0.229   0.471 -12.361  0.00  0.00           N  
ATOM   2503  CA  PHE A 315      -0.902   1.368 -12.188  0.00  0.00           C  
ATOM   2504  C   PHE A 315      -2.209   0.601 -12.215  0.00  0.00           C  
ATOM   2505  O   PHE A 315      -3.217   1.096 -11.698  0.00  0.00           O  
ATOM   2506  CB  PHE A 315      -0.890   2.444 -13.272  0.00  0.00           C  
ATOM   2507  CG  PHE A 315      -2.019   3.420 -13.167  0.00  0.00           C  
ATOM   2508  CD1 PHE A 315      -1.981   4.434 -12.229  0.00  0.00           C  
ATOM   2509  CD2 PHE A 315      -3.113   3.329 -14.006  0.00  0.00           C  
ATOM   2510  CE1 PHE A 315      -3.016   5.338 -12.128  0.00  0.00           C  
ATOM   2511  CE2 PHE A 315      -4.152   4.230 -13.911  0.00  0.00           C  
ATOM   2512  CZ  PHE A 315      -4.104   5.236 -12.971  0.00  0.00           C  
ATOM   2517  H   PHE A 315       0.888   0.514 -13.152  0.00  0.00           H  
ATOM   2514  HA  PHE A 315      -0.819   1.773 -11.269  0.00  0.00           H  
ATOM   2521  HB2 PHE A 315      -0.040   2.945 -13.191  0.00  0.00           H  
ATOM   2520  HB3 PHE A 315      -0.955   1.990 -14.149  0.00  0.00           H  
ATOM   2519  HD1 PHE A 315      -1.196   4.516 -11.617  0.00  0.00           H  
ATOM   2518  HD2 PHE A 315      -3.150   2.598 -14.693  0.00  0.00           H  
ATOM   2515  HE1 PHE A 315      -2.974   6.071 -11.435  0.00  0.00           H  
ATOM   2516  HE2 PHE A 315      -4.949   4.146 -14.534  0.00  0.00           H  
ATOM   2513  HZ  PHE A 315      -4.855   5.895 -12.896  0.00  0.00           H  
ATOM   2522  N   ALA A 316      -2.218  -0.595 -12.806  0.00  0.00           N  
ATOM   2523  CA  ALA A 316      -3.465  -1.342 -12.855  0.00  0.00           C  
ATOM   2524  C   ALA A 316      -3.857  -1.784 -11.453  0.00  0.00           C  
ATOM   2525  O   ALA A 316      -5.039  -1.760 -11.092  0.00  0.00           O  
ATOM   2526  CB  ALA A 316      -3.330  -2.543 -13.790  0.00  0.00           C  
ATOM   2527  H   ALA A 316      -1.330  -0.911 -13.192  0.00  0.00           H  
ATOM   2528  HA  ALA A 316      -4.187  -0.747 -13.218  0.00  0.00           H  
ATOM   2529  HB1 ALA A 316      -3.857  -3.309 -13.424  0.00  0.00           H  
ATOM   2531  HB2 ALA A 316      -2.368  -2.802 -13.860  0.00  0.00           H  
ATOM   2530  HB3 ALA A 316      -3.678  -2.300 -14.694  0.00  0.00           H  
ATOM   2532  N   ARG A 317      -2.873  -2.192 -10.651  0.00  0.00           N  
ATOM   2533  CA  ARG A 317      -3.099  -2.656  -9.290  0.00  0.00           C  
ATOM   2534  C   ARG A 317      -2.964  -1.550  -8.248  0.00  0.00           C  
ATOM   2535  O   ARG A 317      -2.995  -1.844  -7.049  0.00  0.00           O  
ATOM   2536  CB  ARG A 317      -2.134  -3.797  -8.956  0.00  0.00           C  
ATOM   2537  CG  ARG A 317      -2.400  -5.075  -9.731  0.00  0.00           C  
ATOM   2538  CD  ARG A 317      -1.461  -6.189  -9.303  0.00  0.00           C  
ATOM   2539  NE  ARG A 317      -0.081  -5.937  -9.703  0.00  0.00           N  
ATOM   2540  CZ  ARG A 317       0.910  -5.699  -8.855  0.00  0.00           C  
ATOM   2541  NH1 ARG A 317       0.709  -5.664  -7.549  0.00  0.00           N1+
ATOM   2542  NH2 ARG A 317       2.135  -5.494  -9.331  0.00  0.00           N  
ATOM   2549  H   ARG A 317      -1.922  -2.149 -11.089  0.00  0.00           H  
ATOM   2544  HA  ARG A 317      -4.038  -3.041  -9.228  0.00  0.00           H  
ATOM   2555  HB2 ARG A 317      -1.210  -3.493  -9.166  0.00  0.00           H  
ATOM   2554  HB3 ARG A 317      -2.217  -4.000  -7.985  0.00  0.00           H  
ATOM   2546  HG2 ARG A 317      -3.336  -5.376  -9.566  0.00  0.00           H  
ATOM   2543  HG3 ARG A 317      -2.262  -4.909 -10.704  0.00  0.00           H  
ATOM   2551  HD2 ARG A 317      -1.507  -6.268  -8.309  0.00  0.00           H  
ATOM   2550  HD3 ARG A 317      -1.777  -7.038  -9.724  0.00  0.00           H  
ATOM   2545  HE  ARG A 317       0.132  -5.944 -10.688  0.00  0.00           H  
ATOM   2553 HH11 ARG A 317      -0.203  -5.839  -7.175  0.00  0.00           H  
ATOM   2552 HH12 ARG A 317       1.470  -5.463  -6.926  0.00  0.00           H  
ATOM   2548 HH21 ARG A 317       2.305  -5.540 -10.315  0.00  0.00           H  
ATOM   2547 HH22 ARG A 317       2.889  -5.295  -8.703  0.00  0.00           H  
ATOM   2556  N   TYR A 318      -2.811  -0.297  -8.664  0.00  0.00           N  
ATOM   2557  CA  TYR A 318      -2.611   0.788  -7.713  0.00  0.00           C  
ATOM   2558  C   TYR A 318      -3.914   1.233  -7.063  0.00  0.00           C  
ATOM   2559  O   TYR A 318      -4.948   1.362  -7.725  0.00  0.00           O  
ATOM   2560  CB  TYR A 318      -1.958   1.986  -8.398  0.00  0.00           C  
ATOM   2561  CG  TYR A 318      -1.591   3.089  -7.436  0.00  0.00           C  
ATOM   2562  CD1 TYR A 318      -0.742   2.848  -6.366  0.00  0.00           C  
ATOM   2563  CD2 TYR A 318      -2.113   4.364  -7.583  0.00  0.00           C  
ATOM   2564  CE1 TYR A 318      -0.409   3.851  -5.482  0.00  0.00           C  
ATOM   2565  CE2 TYR A 318      -1.789   5.371  -6.703  0.00  0.00           C  
ATOM   2566  CZ  TYR A 318      -0.935   5.110  -5.655  0.00  0.00           C  
ATOM   2567  OH  TYR A 318      -0.610   6.114  -4.776  0.00  0.00           O  
ATOM   2571  H   TYR A 318      -2.846  -0.166  -9.689  0.00  0.00           H  
ATOM   2568  HA  TYR A 318      -1.993   0.459  -6.982  0.00  0.00           H  
ATOM   2575  HB2 TYR A 318      -1.129   1.675  -8.849  0.00  0.00           H  
ATOM   2574  HB3 TYR A 318      -2.598   2.353  -9.064  0.00  0.00           H  
ATOM   2573  HD1 TYR A 318      -0.365   1.927  -6.234  0.00  0.00           H  
ATOM   2572  HD2 TYR A 318      -2.736   4.554  -8.344  0.00  0.00           H  
ATOM   2569  HE1 TYR A 318       0.215   3.664  -4.717  0.00  0.00           H  
ATOM   2570  HE2 TYR A 318      -2.172   6.290  -6.822  0.00  0.00           H  
ATOM   2576  HH  TYR A 318       0.336   5.997  -4.478  0.00  0.00           H  
ATOM   2577  N   THR A 319      -3.850   1.473  -5.756  0.00  0.00           N  
ATOM   2578  CA  THR A 319      -4.986   1.914  -4.958  0.00  0.00           C  
ATOM   2579  C   THR A 319      -4.753   3.350  -4.506  0.00  0.00           C  
ATOM   2580  O   THR A 319      -3.666   3.679  -4.018  0.00  0.00           O  
ATOM   2581  CB  THR A 319      -5.192   1.008  -3.745  0.00  0.00           C  
ATOM   2582  CG2 THR A 319      -5.437  -0.426  -4.189  0.00  0.00           C  
ATOM   2583  OG1 THR A 319      -4.026   1.051  -2.913  0.00  0.00           O  
ATOM   2587  H   THR A 319      -2.894   1.315  -5.343  0.00  0.00           H  
ATOM   2584  HA  THR A 319      -5.807   1.892  -5.529  0.00  0.00           H  
ATOM   2588  HB  THR A 319      -5.982   1.355  -3.199  0.00  0.00           H  
ATOM   2590  HG1 THR A 319      -3.379   0.329  -3.180  0.00  0.00           H  
ATOM   2586 HG21 THR A 319      -5.802  -0.435  -5.123  0.00  0.00           H  
ATOM   2585 HG22 THR A 319      -6.097  -0.865  -3.574  0.00  0.00           H  
ATOM   2589 HG23 THR A 319      -4.576  -0.941  -4.168  0.00  0.00           H  
ATOM   2591  N   THR A 320      -5.758   4.200  -4.685  0.00  0.00           N  
ATOM   2592  CA  THR A 320      -5.659   5.581  -4.231  0.00  0.00           C  
ATOM   2593  C   THR A 320      -5.362   5.623  -2.734  0.00  0.00           C  
ATOM   2594  O   THR A 320      -6.064   4.967  -1.952  0.00  0.00           O  
ATOM   2595  CB  THR A 320      -6.955   6.333  -4.527  0.00  0.00           C  
ATOM   2596  CG2 THR A 320      -6.840   7.788  -4.106  0.00  0.00           C  
ATOM   2597  OG1 THR A 320      -7.238   6.269  -5.930  0.00  0.00           O  
ATOM   2601  H   THR A 320      -6.588   3.808  -5.159  0.00  0.00           H  
ATOM   2598  HA  THR A 320      -4.900   6.025  -4.715  0.00  0.00           H  
ATOM   2602  HB  THR A 320      -7.725   5.882  -4.029  0.00  0.00           H  
ATOM   2604  HG1 THR A 320      -6.469   6.643  -6.459  0.00  0.00           H  
ATOM   2600 HG21 THR A 320      -7.385   7.948  -3.279  0.00  0.00           H  
ATOM   2599 HG22 THR A 320      -7.176   8.384  -4.840  0.00  0.00           H  
ATOM   2603 HG23 THR A 320      -5.881   8.013  -3.915  0.00  0.00           H  
ATOM   2605  N   PRO A 321      -4.344   6.364  -2.297  0.00  0.00           N  
ATOM   2606  CA  PRO A 321      -4.002   6.385  -0.870  0.00  0.00           C  
ATOM   2607  C   PRO A 321      -5.148   6.928  -0.028  0.00  0.00           C  
ATOM   2608  O   PRO A 321      -5.935   7.765  -0.474  0.00  0.00           O  
ATOM   2609  CB  PRO A 321      -2.775   7.301  -0.813  0.00  0.00           C  
ATOM   2610  CG  PRO A 321      -2.885   8.147  -2.031  0.00  0.00           C  
ATOM   2611  CD  PRO A 321      -3.472   7.253  -3.080  0.00  0.00           C  
ATOM   2613  HA  PRO A 321      -3.731   5.465  -0.557  0.00  0.00           H  
ATOM   2618  HB2 PRO A 321      -2.793   7.861   0.020  0.00  0.00           H  
ATOM   2617  HB3 PRO A 321      -1.931   6.760  -0.822  0.00  0.00           H  
ATOM   2612  HG2 PRO A 321      -3.481   8.939  -1.860  0.00  0.00           H  
ATOM   2616  HG3 PRO A 321      -1.979   8.483  -2.311  0.00  0.00           H  
ATOM   2615  HD2 PRO A 321      -4.006   7.769  -3.747  0.00  0.00           H  
ATOM   2614  HD3 PRO A 321      -2.766   6.725  -3.552  0.00  0.00           H  
ATOM   2619  N   GLU A 322      -5.237   6.435   1.211  0.00  0.00           N  
ATOM   2620  CA  GLU A 322      -6.230   6.939   2.154  0.00  0.00           C  
ATOM   2621  C   GLU A 322      -5.902   8.332   2.687  0.00  0.00           C  
ATOM   2622  O   GLU A 322      -6.766   8.955   3.315  0.00  0.00           O  
ATOM   2623  CB  GLU A 322      -6.369   5.934   3.306  0.00  0.00           C  
ATOM   2624  CG  GLU A 322      -7.405   6.271   4.372  0.00  0.00           C  
ATOM   2625  CD  GLU A 322      -8.823   6.265   3.835  0.00  0.00           C  
ATOM   2626  OE1 GLU A 322      -9.082   5.561   2.837  0.00  0.00           O  
ATOM   2627  OE2 GLU A 322      -9.681   6.965   4.413  0.00  0.00           O1-
ATOM   2631  H   GLU A 322      -4.559   5.687   1.433  0.00  0.00           H  
ATOM   2629  HA  GLU A 322      -7.142   6.960   1.706  0.00  0.00           H  
ATOM   2633  HB2 GLU A 322      -6.623   5.060   2.910  0.00  0.00           H  
ATOM   2632  HB3 GLU A 322      -5.487   5.872   3.756  0.00  0.00           H  
ATOM   2628  HG2 GLU A 322      -7.350   5.590   5.078  0.00  0.00           H  
ATOM   2630  HG3 GLU A 322      -7.218   7.175   4.709  0.00  0.00           H  
ATOM   2634  N   ASP A 323      -4.714   8.864   2.410  0.00  0.00           N  
ATOM   2635  CA  ASP A 323      -4.345  10.201   2.856  0.00  0.00           C  
ATOM   2636  C   ASP A 323      -4.486  11.238   1.750  0.00  0.00           C  
ATOM   2637  O   ASP A 323      -4.097  12.394   1.940  0.00  0.00           O  
ATOM   2638  CB  ASP A 323      -2.921  10.210   3.424  0.00  0.00           C  
ATOM   2639  CG  ASP A 323      -1.867   9.845   2.396  0.00  0.00           C  
ATOM   2640  OD1 ASP A 323      -2.224   9.541   1.242  0.00  0.00           O  
ATOM   2641  OD2 ASP A 323      -0.670   9.862   2.749  0.00  0.00           O1-
ATOM   2642  H   ASP A 323      -4.083   8.250   1.856  0.00  0.00           H  
ATOM   2643  HA  ASP A 323      -4.992  10.461   3.589  0.00  0.00           H  
ATOM   2645  HB2 ASP A 323      -2.733  11.126   3.764  0.00  0.00           H  
ATOM   2644  HB3 ASP A 323      -2.884   9.552   4.168  0.00  0.00           H  
ATOM   2646  N   ALA A 324      -5.025  10.844   0.601  0.00  0.00           N  
ATOM   2647  CA  ALA A 324      -5.086  11.724  -0.556  0.00  0.00           C  
ATOM   2648  C   ALA A 324      -6.062  12.867  -0.320  0.00  0.00           C  
ATOM   2649  O   ALA A 324      -7.126  12.687   0.279  0.00  0.00           O  
ATOM   2650  CB  ALA A 324      -5.500  10.935  -1.797  0.00  0.00           C  
ATOM   2651  H   ALA A 324      -5.391   9.871   0.603  0.00  0.00           H  
ATOM   2652  HA  ALA A 324      -4.170  12.112  -0.719  0.00  0.00           H  
ATOM   2653  HB1 ALA A 324      -5.637   9.977  -1.550  0.00  0.00           H  
ATOM   2655  HB2 ALA A 324      -4.782  11.003  -2.488  0.00  0.00           H  
ATOM   2654  HB3 ALA A 324      -6.351  11.311  -2.160  0.00  0.00           H  
ATOM   2656  N   THR A 325      -5.691  14.055  -0.799  0.00  0.00           N  
ATOM   2657  CA  THR A 325      -6.502  15.265  -0.667  0.00  0.00           C  
ATOM   2658  C   THR A 325      -6.758  15.799  -2.069  0.00  0.00           C  
ATOM   2659  O   THR A 325      -6.031  16.679  -2.554  0.00  0.00           O  
ATOM   2660  CB  THR A 325      -5.806  16.311   0.201  0.00  0.00           C  
ATOM   2661  CG2 THR A 325      -5.486  15.738   1.572  0.00  0.00           C  
ATOM   2662  OG1 THR A 325      -4.588  16.723  -0.431  0.00  0.00           O  
ATOM   2666  H   THR A 325      -4.760  14.047  -1.283  0.00  0.00           H  
ATOM   2663  HA  THR A 325      -7.373  15.020  -0.257  0.00  0.00           H  
ATOM   2667  HB  THR A 325      -6.410  17.130   0.286  0.00  0.00           H  
ATOM   2669  HG1 THR A 325      -4.174  15.953  -0.928  0.00  0.00           H  
ATOM   2665 HG21 THR A 325      -5.378  14.742   1.509  0.00  0.00           H  
ATOM   2664 HG22 THR A 325      -6.231  15.947   2.211  0.00  0.00           H  
ATOM   2668 HG23 THR A 325      -4.634  16.139   1.919  0.00  0.00           H  
ATOM   2670  N   PRO A 326      -7.784  15.301  -2.755  0.00  0.00           N  
ATOM   2671  CA  PRO A 326      -8.095  15.813  -4.091  0.00  0.00           C  
ATOM   2672  C   PRO A 326      -8.731  17.191  -4.035  0.00  0.00           C  
ATOM   2673  O   PRO A 326      -9.428  17.545  -3.082  0.00  0.00           O  
ATOM   2674  CB  PRO A 326      -9.078  14.776  -4.654  0.00  0.00           C  
ATOM   2675  CG  PRO A 326      -9.037  13.612  -3.695  0.00  0.00           C  
ATOM   2676  CD  PRO A 326      -8.666  14.189  -2.374  0.00  0.00           C  
ATOM   2678  HA  PRO A 326      -7.265  15.823  -4.670  0.00  0.00           H  
ATOM   2683  HB2 PRO A 326     -10.007  15.159  -4.706  0.00  0.00           H  
ATOM   2682  HB3 PRO A 326      -8.800  14.486  -5.575  0.00  0.00           H  
ATOM   2677  HG2 PRO A 326      -9.938  13.164  -3.662  0.00  0.00           H  
ATOM   2681  HG3 PRO A 326      -8.358  12.937  -4.006  0.00  0.00           H  
ATOM   2680  HD2 PRO A 326      -9.463  14.530  -1.879  0.00  0.00           H  
ATOM   2679  HD3 PRO A 326      -8.173  13.531  -1.805  0.00  0.00           H  
ATOM   2684  N   GLU A 327      -8.477  17.971  -5.081  0.00  0.00           N  
ATOM   2685  CA  GLU A 327      -9.040  19.304  -5.178  0.00  0.00           C  
ATOM   2686  C   GLU A 327     -10.523  19.220  -5.534  0.00  0.00           C  
ATOM   2687  O   GLU A 327     -10.991  18.193  -6.032  0.00  0.00           O  
ATOM   2688  CB  GLU A 327      -8.278  20.113  -6.226  0.00  0.00           C  
ATOM   2689  CG  GLU A 327      -6.834  20.394  -5.848  0.00  0.00           C  
ATOM   2690  CD  GLU A 327      -6.711  21.310  -4.648  0.00  0.00           C  
ATOM   2691  OE1 GLU A 327      -7.591  22.178  -4.467  0.00  0.00           O  
ATOM   2692  OE2 GLU A 327      -5.737  21.160  -3.883  0.00  0.00           O1-
ATOM   2696  H   GLU A 327      -7.858  17.551  -5.799  0.00  0.00           H  
ATOM   2694  HA  GLU A 327      -8.936  19.786  -4.304  0.00  0.00           H  
ATOM   2698  HB2 GLU A 327      -8.272  19.593  -7.060  0.00  0.00           H  
ATOM   2697  HB3 GLU A 327      -8.734  20.978  -6.328  0.00  0.00           H  
ATOM   2693  HG2 GLU A 327      -6.404  19.541  -5.617  0.00  0.00           H  
ATOM   2695  HG3 GLU A 327      -6.396  20.838  -6.607  0.00  0.00           H  
ATOM   2699  N   PRO A 328     -11.291  20.276  -5.260  0.00  0.00           N  
ATOM   2700  CA  PRO A 328     -12.735  20.239  -5.552  0.00  0.00           C  
ATOM   2701  C   PRO A 328     -13.007  19.960  -7.024  0.00  0.00           C  
ATOM   2702  O   PRO A 328     -12.538  20.679  -7.909  0.00  0.00           O  
ATOM   2703  CB  PRO A 328     -13.217  21.636  -5.138  0.00  0.00           C  
ATOM   2704  CG  PRO A 328     -11.973  22.470  -5.018  0.00  0.00           C  
ATOM   2705  CD  PRO A 328     -10.908  21.524  -4.579  0.00  0.00           C  
ATOM   2707  HA  PRO A 328     -13.195  19.558  -4.965  0.00  0.00           H  
ATOM   2712  HB2 PRO A 328     -13.835  22.017  -5.833  0.00  0.00           H  
ATOM   2711  HB3 PRO A 328     -13.706  21.597  -4.261  0.00  0.00           H  
ATOM   2706  HG2 PRO A 328     -11.750  22.887  -5.905  0.00  0.00           H  
ATOM   2710  HG3 PRO A 328     -12.113  23.203  -4.344  0.00  0.00           H  
ATOM   2709  HD2 PRO A 328     -10.002  21.819  -4.877  0.00  0.00           H  
ATOM   2708  HD3 PRO A 328     -10.910  21.395  -3.588  0.00  0.00           H  
ATOM   2713  N   GLY A 329     -13.776  18.902  -7.280  0.00  0.00           N  
ATOM   2714  CA  GLY A 329     -14.109  18.500  -8.630  0.00  0.00           C  
ATOM   2715  C   GLY A 329     -13.106  17.588  -9.301  0.00  0.00           C  
ATOM   2716  O   GLY A 329     -13.353  17.150 -10.432  0.00  0.00           O  
ATOM   2717  H   GLY A 329     -14.110  18.399  -6.429  0.00  0.00           H  
ATOM   2718  HA2 GLY A 329     -15.028  18.039  -8.626  0.00  0.00           H  
ATOM   2719  HA3 GLY A 329     -14.235  19.341  -9.209  0.00  0.00           H  
ATOM   2720  N   GLU A 330     -11.984  17.294  -8.650  0.00  0.00           N  
ATOM   2721  CA  GLU A 330     -10.945  16.473  -9.258  0.00  0.00           C  
ATOM   2722  C   GLU A 330     -11.436  15.050  -9.492  0.00  0.00           C  
ATOM   2723  O   GLU A 330     -11.998  14.415  -8.594  0.00  0.00           O  
ATOM   2724  CB  GLU A 330      -9.699  16.466  -8.379  0.00  0.00           C  
ATOM   2725  CG  GLU A 330      -8.504  15.779  -9.008  0.00  0.00           C  
ATOM   2726  CD  GLU A 330      -7.291  15.795  -8.105  0.00  0.00           C  
ATOM   2727  OE1 GLU A 330      -6.780  16.895  -7.812  0.00  0.00           O  
ATOM   2728  OE2 GLU A 330      -6.855  14.707  -7.680  0.00  0.00           O1-
ATOM   2732  H   GLU A 330     -11.916  17.691  -7.695  0.00  0.00           H  
ATOM   2730  HA  GLU A 330     -10.663  16.879 -10.137  0.00  0.00           H  
ATOM   2734  HB2 GLU A 330      -9.449  17.403  -8.206  0.00  0.00           H  
ATOM   2733  HB3 GLU A 330      -9.919  15.984  -7.549  0.00  0.00           H  
ATOM   2729  HG2 GLU A 330      -8.739  14.840  -9.175  0.00  0.00           H  
ATOM   2731  HG3 GLU A 330      -8.268  16.258  -9.832  0.00  0.00           H  
ATOM   2735  N   ASP A 331     -11.224  14.558 -10.704  0.00  0.00           N  
ATOM   2736  CA  ASP A 331     -11.640  13.208 -11.064  0.00  0.00           C  
ATOM   2737  C   ASP A 331     -10.818  12.193 -10.274  0.00  0.00           C  
ATOM   2738  O   ASP A 331      -9.593  12.336 -10.186  0.00  0.00           O  
ATOM   2739  CB  ASP A 331     -11.459  12.997 -12.568  0.00  0.00           C  
ATOM   2740  CG  ASP A 331     -12.410  11.962 -13.142  0.00  0.00           C  
ATOM   2741  OD1 ASP A 331     -13.258  11.435 -12.396  0.00  0.00           O  
ATOM   2742  OD2 ASP A 331     -12.310  11.680 -14.354  0.00  0.00           O1-
ATOM   2743  H   ASP A 331     -10.746  15.204 -11.362  0.00  0.00           H  
ATOM   2744  HA  ASP A 331     -12.593  13.101 -10.775  0.00  0.00           H  
ATOM   2746  HB2 ASP A 331     -11.622  13.867 -13.022  0.00  0.00           H  
ATOM   2745  HB3 ASP A 331     -10.525  12.695 -12.726  0.00  0.00           H  
ATOM   2747  N   PRO A 332     -11.445  11.174  -9.677  0.00  0.00           N  
ATOM   2748  CA  PRO A 332     -10.663  10.139  -8.976  0.00  0.00           C  
ATOM   2749  C   PRO A 332      -9.594   9.487  -9.837  0.00  0.00           C  
ATOM   2750  O   PRO A 332      -8.580   9.019  -9.300  0.00  0.00           O  
ATOM   2751  CB  PRO A 332     -11.734   9.129  -8.551  0.00  0.00           C  
ATOM   2752  CG  PRO A 332     -12.961   9.949  -8.380  0.00  0.00           C  
ATOM   2753  CD  PRO A 332     -12.887  11.060  -9.395  0.00  0.00           C  
ATOM   2755  HA  PRO A 332     -10.255  10.526  -8.126  0.00  0.00           H  
ATOM   2760  HB2 PRO A 332     -11.860   8.431  -9.260  0.00  0.00           H  
ATOM   2759  HB3 PRO A 332     -11.474   8.681  -7.693  0.00  0.00           H  
ATOM   2754  HG2 PRO A 332     -13.789   9.387  -8.528  0.00  0.00           H  
ATOM   2758  HG3 PRO A 332     -13.010  10.326  -7.443  0.00  0.00           H  
ATOM   2757  HD2 PRO A 332     -13.390  10.828 -10.228  0.00  0.00           H  
ATOM   2756  HD3 PRO A 332     -13.242  11.920  -9.023  0.00  0.00           H  
ATOM   2761  N   ARG A 333      -9.774   9.468 -11.158  0.00  0.00           N  
ATOM   2762  CA  ARG A 333      -8.724   8.963 -12.033  0.00  0.00           C  
ATOM   2763  C   ARG A 333      -7.493   9.859 -11.978  0.00  0.00           C  
ATOM   2764  O   ARG A 333      -6.360   9.365 -11.914  0.00  0.00           O  
ATOM   2765  CB  ARG A 333      -9.251   8.838 -13.462  0.00  0.00           C  
ATOM   2766  CG  ARG A 333     -10.256   7.711 -13.641  0.00  0.00           C  
ATOM   2767  CD  ARG A 333     -10.582   7.477 -15.105  0.00  0.00           C  
ATOM   2768  NE  ARG A 333     -11.369   8.567 -15.670  0.00  0.00           N  
ATOM   2769  CZ  ARG A 333     -12.694   8.621 -15.651  0.00  0.00           C  
ATOM   2770  NH1 ARG A 333     -13.417   7.665 -15.091  0.00  0.00           N1+
ATOM   2771  NH2 ARG A 333     -13.309   9.662 -16.204  0.00  0.00           N  
ATOM   2778  H   ARG A 333     -10.680   9.826 -11.486  0.00  0.00           H  
ATOM   2773  HA  ARG A 333      -8.463   8.039 -11.729  0.00  0.00           H  
ATOM   2784  HB2 ARG A 333      -9.697   9.691 -13.706  0.00  0.00           H  
ATOM   2783  HB3 ARG A 333      -8.481   8.663 -14.065  0.00  0.00           H  
ATOM   2775  HG2 ARG A 333      -9.879   6.867 -13.266  0.00  0.00           H  
ATOM   2772  HG3 ARG A 333     -11.103   7.943 -13.167  0.00  0.00           H  
ATOM   2780  HD2 ARG A 333      -9.723   7.397 -15.605  0.00  0.00           H  
ATOM   2779  HD3 ARG A 333     -11.098   6.627 -15.175  0.00  0.00           H  
ATOM   2774  HE  ARG A 333     -10.872   9.330 -16.104  0.00  0.00           H  
ATOM   2782 HH11 ARG A 333     -12.968   6.887 -14.650  0.00  0.00           H  
ATOM   2781 HH12 ARG A 333     -14.419   7.717 -15.105  0.00  0.00           H  
ATOM   2777 HH21 ARG A 333     -12.774  10.403 -16.611  0.00  0.00           H  
ATOM   2776 HH22 ARG A 333     -14.309   9.706 -16.213  0.00  0.00           H  
ATOM   2785  N   VAL A 334      -7.692  11.180 -11.950  0.00  0.00           N  
ATOM   2786  CA  VAL A 334      -6.547  12.080 -11.872  0.00  0.00           C  
ATOM   2787  C   VAL A 334      -5.886  11.954 -10.509  0.00  0.00           C  
ATOM   2788  O   VAL A 334      -4.653  12.013 -10.389  0.00  0.00           O  
ATOM   2789  CB  VAL A 334      -6.984  13.530 -12.143  0.00  0.00           C  
ATOM   2790  CG1 VAL A 334      -5.772  14.419 -12.359  0.00  0.00           C  
ATOM   2791  CG2 VAL A 334      -7.936  13.595 -13.322  0.00  0.00           C  
ATOM   2798  H   VAL A 334      -8.669  11.483 -11.986  0.00  0.00           H  
ATOM   2792  HA  VAL A 334      -5.881  11.801 -12.568  0.00  0.00           H  
ATOM   2795  HB  VAL A 334      -7.450  13.863 -11.329  0.00  0.00           H  
ATOM   2793 HG11 VAL A 334      -5.446  14.762 -11.478  0.00  0.00           H  
ATOM   2796 HG12 VAL A 334      -5.044  13.893 -12.800  0.00  0.00           H  
ATOM   2797 HG13 VAL A 334      -6.022  15.192 -12.943  0.00  0.00           H  
ATOM   2794 HG21 VAL A 334      -7.419  13.786 -14.157  0.00  0.00           H  
ATOM   2800 HG22 VAL A 334      -8.606  14.323 -13.169  0.00  0.00           H  
ATOM   2799 HG23 VAL A 334      -8.410  12.719 -13.416  0.00  0.00           H  
ATOM   2801  N   THR A 335      -6.694  11.796  -9.457  0.00  0.00           N  
ATOM   2802  CA  THR A 335      -6.134  11.643  -8.121  0.00  0.00           C  
ATOM   2803  C   THR A 335      -5.261  10.401  -8.057  0.00  0.00           C  
ATOM   2804  O   THR A 335      -4.128  10.449  -7.555  0.00  0.00           O  
ATOM   2805  CB  THR A 335      -7.253  11.567  -7.083  0.00  0.00           C  
ATOM   2806  CG2 THR A 335      -6.682  11.256  -5.707  0.00  0.00           C  
ATOM   2807  OG1 THR A 335      -7.945  12.820  -7.034  0.00  0.00           O  
ATOM   2811  H   THR A 335      -7.699  11.793  -9.669  0.00  0.00           H  
ATOM   2808  HA  THR A 335      -5.562  12.444  -7.920  0.00  0.00           H  
ATOM   2812  HB  THR A 335      -7.921  10.848  -7.364  0.00  0.00           H  
ATOM   2814  HG1 THR A 335      -7.343  13.565  -7.341  0.00  0.00           H  
ATOM   2810 HG21 THR A 335      -5.767  10.856  -5.801  0.00  0.00           H  
ATOM   2809 HG22 THR A 335      -7.278  10.604  -5.231  0.00  0.00           H  
ATOM   2813 HG23 THR A 335      -6.619  12.099  -5.167  0.00  0.00           H  
ATOM   2815  N   ARG A 336      -5.733   9.302  -8.651  0.00  0.00           N  
ATOM   2816  CA  ARG A 336      -4.954   8.076  -8.590  0.00  0.00           C  
ATOM   2817  C   ARG A 336      -3.713   8.187  -9.454  0.00  0.00           C  
ATOM   2818  O   ARG A 336      -2.656   7.674  -9.077  0.00  0.00           O  
ATOM   2819  CB  ARG A 336      -5.811   6.891  -9.035  0.00  0.00           C  
ATOM   2820  CG  ARG A 336      -5.107   5.547  -8.967  0.00  0.00           C  
ATOM   2821  CD  ARG A 336      -6.101   4.395  -8.972  0.00  0.00           C  
ATOM   2822  NE  ARG A 336      -6.811   4.283 -10.241  0.00  0.00           N  
ATOM   2823  CZ  ARG A 336      -6.423   3.515 -11.250  0.00  0.00           C  
ATOM   2824  NH1 ARG A 336      -5.335   2.769 -11.173  0.00  0.00           N1+
ATOM   2825  NH2 ARG A 336      -7.148   3.496 -12.366  0.00  0.00           N  
ATOM   2832  H   ARG A 336      -6.633   9.401  -9.120  0.00  0.00           H  
ATOM   2827  HA  ARG A 336      -4.671   7.917  -7.636  0.00  0.00           H  
ATOM   2838  HB2 ARG A 336      -6.615   6.849  -8.446  0.00  0.00           H  
ATOM   2837  HB3 ARG A 336      -6.091   7.046  -9.980  0.00  0.00           H  
ATOM   2829  HG2 ARG A 336      -4.508   5.444  -9.757  0.00  0.00           H  
ATOM   2826  HG3 ARG A 336      -4.574   5.492  -8.126  0.00  0.00           H  
ATOM   2834  HD2 ARG A 336      -5.597   3.552  -8.800  0.00  0.00           H  
ATOM   2833  HD3 ARG A 336      -6.758   4.553  -8.238  0.00  0.00           H  
ATOM   2828  HE  ARG A 336      -7.653   4.826 -10.358  0.00  0.00           H  
ATOM   2836 HH11 ARG A 336      -4.790   2.757 -10.332  0.00  0.00           H  
ATOM   2835 HH12 ARG A 336      -5.050   2.210 -11.956  0.00  0.00           H  
ATOM   2831 HH21 ARG A 336      -7.984   4.040 -12.430  0.00  0.00           H  
ATOM   2830 HH22 ARG A 336      -6.856   2.935 -13.142  0.00  0.00           H  
ATOM   2839  N   ALA A 337      -3.787   8.937 -10.555  0.00  0.00           N  
ATOM   2840  CA  ALA A 337      -2.633   9.033 -11.439  0.00  0.00           C  
ATOM   2841  C   ALA A 337      -1.524   9.853 -10.792  0.00  0.00           C  
ATOM   2842  O   ALA A 337      -0.353   9.438 -10.764  0.00  0.00           O  
ATOM   2843  CB  ALA A 337      -3.051   9.649 -12.772  0.00  0.00           C  
ATOM   2844  H   ALA A 337      -4.680   9.411 -10.711  0.00  0.00           H  
ATOM   2845  HA  ALA A 337      -2.283   8.106 -11.619  0.00  0.00           H  
ATOM   2846  HB1 ALA A 337      -2.249  10.037 -13.224  0.00  0.00           H  
ATOM   2848  HB2 ALA A 337      -3.724  10.369 -12.608  0.00  0.00           H  
ATOM   2847  HB3 ALA A 337      -3.452   8.942 -13.353  0.00  0.00           H  
ATOM   2849  N   LYS A 338      -1.877  11.021 -10.244  0.00  0.00           N  
ATOM   2850  CA  LYS A 338      -0.835  11.868  -9.679  0.00  0.00           C  
ATOM   2851  C   LYS A 338      -0.328  11.324  -8.350  0.00  0.00           C  
ATOM   2852  O   LYS A 338       0.860  11.481  -8.038  0.00  0.00           O  
ATOM   2853  CB  LYS A 338      -1.347  13.301  -9.531  0.00  0.00           C  
ATOM   2854  CG  LYS A 338      -2.393  13.509  -8.453  0.00  0.00           C  
ATOM   2855  CD  LYS A 338      -2.837  14.963  -8.417  0.00  0.00           C  
ATOM   2856  CE  LYS A 338      -3.808  15.230  -7.282  0.00  0.00           C  
ATOM   2857  NZ  LYS A 338      -3.162  15.139  -5.946  0.00  0.00           N1+
ATOM   2868  H   LYS A 338      -2.868  11.242 -10.259  0.00  0.00           H  
ATOM   2858  HA  LYS A 338      -0.061  11.910 -10.327  0.00  0.00           H  
ATOM   2870  HB2 LYS A 338      -0.561  13.892  -9.326  0.00  0.00           H  
ATOM   2869  HB3 LYS A 338      -1.741  13.582 -10.412  0.00  0.00           H  
ATOM   2861  HG2 LYS A 338      -3.184  12.935  -8.648  0.00  0.00           H  
ATOM   2862  HG3 LYS A 338      -2.006  13.268  -7.568  0.00  0.00           H  
ATOM   2867  HD2 LYS A 338      -2.034  15.541  -8.292  0.00  0.00           H  
ATOM   2866  HD3 LYS A 338      -3.286  15.184  -9.279  0.00  0.00           H  
ATOM   2859  HE2 LYS A 338      -4.198  16.151  -7.397  0.00  0.00           H  
ATOM   2860  HE3 LYS A 338      -4.559  14.560  -7.331  0.00  0.00           H  
ATOM   2863  HZ1 LYS A 338      -3.374  14.253  -5.534  0.00  0.00           H  
ATOM   2865  HZ2 LYS A 338      -3.507  15.871  -5.359  0.00  0.00           H  
ATOM   2864  HZ3 LYS A 338      -2.172  15.232  -6.049  0.00  0.00           H  
ATOM   2871  N   TYR A 339      -1.146  10.560  -7.621  0.00  0.00           N  
ATOM   2872  CA  TYR A 339      -0.628   9.940  -6.411  0.00  0.00           C  
ATOM   2873  C   TYR A 339       0.181   8.700  -6.736  0.00  0.00           C  
ATOM   2874  O   TYR A 339       1.085   8.333  -5.976  0.00  0.00           O  
ATOM   2875  CB  TYR A 339      -1.776   9.616  -5.457  0.00  0.00           C  
ATOM   2876  CG  TYR A 339      -2.071  10.763  -4.526  0.00  0.00           C  
ATOM   2877  CD1 TYR A 339      -1.238  11.036  -3.452  0.00  0.00           C  
ATOM   2878  CD2 TYR A 339      -3.149  11.604  -4.750  0.00  0.00           C  
ATOM   2879  CE1 TYR A 339      -1.490  12.091  -2.609  0.00  0.00           C  
ATOM   2880  CE2 TYR A 339      -3.406  12.667  -3.915  0.00  0.00           C  
ATOM   2881  CZ  TYR A 339      -2.574  12.905  -2.845  0.00  0.00           C  
ATOM   2882  OH  TYR A 339      -2.828  13.964  -2.006  0.00  0.00           O  
ATOM   2886  H   TYR A 339      -2.096  10.462  -7.969  0.00  0.00           H  
ATOM   2883  HA  TYR A 339      -0.021  10.602  -5.951  0.00  0.00           H  
ATOM   2890  HB2 TYR A 339      -2.585   9.431  -5.994  0.00  0.00           H  
ATOM   2889  HB3 TYR A 339      -1.518   8.830  -4.914  0.00  0.00           H  
ATOM   2888  HD1 TYR A 339      -0.437  10.451  -3.289  0.00  0.00           H  
ATOM   2887  HD2 TYR A 339      -3.749  11.434  -5.534  0.00  0.00           H  
ATOM   2884  HE1 TYR A 339      -0.887  12.270  -1.825  0.00  0.00           H  
ATOM   2885  HE2 TYR A 339      -4.193  13.264  -4.083  0.00  0.00           H  
ATOM   2891  HH  TYR A 339      -2.233  13.899  -1.206  0.00  0.00           H  
ATOM   2892  N   PHE A 340      -0.054   8.121  -7.909  0.00  0.00           N  
ATOM   2893  CA  PHE A 340       0.774   7.030  -8.388  0.00  0.00           C  
ATOM   2894  C   PHE A 340       2.171   7.517  -8.747  0.00  0.00           C  
ATOM   2895  O   PHE A 340       3.160   6.962  -8.254  0.00  0.00           O  
ATOM   2896  CB  PHE A 340       0.047   6.384  -9.572  0.00  0.00           C  
ATOM   2897  CG  PHE A 340       0.773   5.255 -10.224  0.00  0.00           C  
ATOM   2898  CD1 PHE A 340       0.767   3.996  -9.658  0.00  0.00           C  
ATOM   2899  CD2 PHE A 340       1.335   5.415 -11.476  0.00  0.00           C  
ATOM   2900  CE1 PHE A 340       1.403   2.944 -10.272  0.00  0.00           C  
ATOM   2901  CE2 PHE A 340       1.950   4.361 -12.111  0.00  0.00           C  
ATOM   2902  CZ  PHE A 340       1.988   3.120 -11.506  0.00  0.00           C  
ATOM   2907  H   PHE A 340      -0.859   8.509  -8.434  0.00  0.00           H  
ATOM   2904  HA  PHE A 340       0.881   6.381  -7.625  0.00  0.00           H  
ATOM   2911  HB2 PHE A 340      -0.825   6.041  -9.236  0.00  0.00           H  
ATOM   2910  HB3 PHE A 340      -0.102   7.094 -10.254  0.00  0.00           H  
ATOM   2909  HD1 PHE A 340       0.293   3.845  -8.790  0.00  0.00           H  
ATOM   2908  HD2 PHE A 340       1.292   6.311 -11.926  0.00  0.00           H  
ATOM   2905  HE1 PHE A 340       1.440   2.044  -9.813  0.00  0.00           H  
ATOM   2906  HE2 PHE A 340       2.376   4.499 -13.023  0.00  0.00           H  
ATOM   2903  HZ  PHE A 340       2.438   2.350 -11.962  0.00  0.00           H  
ATOM   2912  N   ILE A 341       2.269   8.623  -9.498  0.00  0.00           N  
ATOM   2913  CA  ILE A 341       3.585   9.217  -9.767  0.00  0.00           C  
ATOM   2914  C   ILE A 341       4.259   9.656  -8.470  0.00  0.00           C  
ATOM   2915  O   ILE A 341       5.482   9.465  -8.269  0.00  0.00           O  
ATOM   2916  CB  ILE A 341       3.451  10.392 -10.754  0.00  0.00           C  
ATOM   2917  CG1 ILE A 341       2.550  10.004 -11.928  0.00  0.00           C  
ATOM   2918  CG2 ILE A 341       4.815  10.839 -11.239  0.00  0.00           C  
ATOM   2919  CD1 ILE A 341       3.028   8.792 -12.688  0.00  0.00           C  
ATOM   2927  H   ILE A 341       1.384   8.998  -9.851  0.00  0.00           H  
ATOM   2920  HA  ILE A 341       4.149   8.482 -10.151  0.00  0.00           H  
ATOM   2923  HB  ILE A 341       3.022  11.149 -10.273  0.00  0.00           H  
ATOM   2924 HG12 ILE A 341       1.632   9.828 -11.575  0.00  0.00           H  
ATOM   2925 HG13 ILE A 341       2.505  10.782 -12.556  0.00  0.00           H  
ATOM   2922 HG21 ILE A 341       5.378  11.085 -10.451  0.00  0.00           H  
ATOM   2921 HG22 ILE A 341       4.706  11.631 -11.838  0.00  0.00           H  
ATOM   2929 HG23 ILE A 341       5.245  10.090 -11.742  0.00  0.00           H  
ATOM   2930 HD11 ILE A 341       3.939   8.969 -13.060  0.00  0.00           H  
ATOM   2928 HD12 ILE A 341       2.395   8.597 -13.437  0.00  0.00           H  
ATOM   2926 HD13 ILE A 341       3.067   8.006 -12.072  0.00  0.00           H  
ATOM   2931  N   ARG A 342       3.454  10.153  -7.530  0.00  0.00           N  
ATOM   2932  CA  ARG A 342       3.990  10.538  -6.237  0.00  0.00           C  
ATOM   2933  C   ARG A 342       4.656   9.345  -5.582  0.00  0.00           C  
ATOM   2934  O   ARG A 342       5.762   9.460  -5.041  0.00  0.00           O  
ATOM   2935  CB  ARG A 342       2.897  11.130  -5.351  0.00  0.00           C  
ATOM   2936  CG  ARG A 342       3.403  12.255  -4.461  0.00  0.00           C  
ATOM   2937  CD  ARG A 342       2.403  12.599  -3.373  0.00  0.00           C  
ATOM   2938  NE  ARG A 342       2.118  11.457  -2.513  0.00  0.00           N  
ATOM   2939  CZ  ARG A 342       1.620  11.547  -1.288  0.00  0.00           C  
ATOM   2940  NH1 ARG A 342       1.342  12.717  -0.739  0.00  0.00           N1+
ATOM   2941  NH2 ARG A 342       1.392  10.434  -0.599  0.00  0.00           N  
ATOM   2948  H   ARG A 342       2.463  10.233  -7.797  0.00  0.00           H  
ATOM   2943  HA  ARG A 342       4.676  11.259  -6.370  0.00  0.00           H  
ATOM   2954  HB2 ARG A 342       2.184  11.495  -5.935  0.00  0.00           H  
ATOM   2953  HB3 ARG A 342       2.543  10.412  -4.768  0.00  0.00           H  
ATOM   2945  HG2 ARG A 342       4.255  11.975  -4.025  0.00  0.00           H  
ATOM   2942  HG3 ARG A 342       3.556  13.071  -5.013  0.00  0.00           H  
ATOM   2950  HD2 ARG A 342       2.784  13.339  -2.824  0.00  0.00           H  
ATOM   2949  HD3 ARG A 342       1.560  12.900  -3.812  0.00  0.00           H  
ATOM   2944  HE  ARG A 342       2.314  10.536  -2.875  0.00  0.00           H  
ATOM   2952 HH11 ARG A 342       1.487  13.563  -1.255  0.00  0.00           H  
ATOM   2951 HH12 ARG A 342       0.983  12.763   0.197  0.00  0.00           H  
ATOM   2947 HH21 ARG A 342       1.577   9.542  -1.011  0.00  0.00           H  
ATOM   2946 HH22 ARG A 342       1.033  10.488   0.335  0.00  0.00           H  
ATOM   2955  N   ASP A 343       4.005   8.179  -5.624  0.00  0.00           N  
ATOM   2956  CA  ASP A 343       4.631   7.081  -4.914  0.00  0.00           C  
ATOM   2957  C   ASP A 343       5.785   6.455  -5.688  0.00  0.00           C  
ATOM   2958  O   ASP A 343       6.640   5.842  -5.049  0.00  0.00           O  
ATOM   2959  CB  ASP A 343       3.593   6.012  -4.588  0.00  0.00           C  
ATOM   2960  CG  ASP A 343       2.525   6.513  -3.646  0.00  0.00           C  
ATOM   2961  OD1 ASP A 343       2.869   7.250  -2.698  0.00  0.00           O  
ATOM   2962  OD2 ASP A 343       1.345   6.167  -3.848  0.00  0.00           O1-
ATOM   2963  H   ASP A 343       3.147   8.148  -6.134  0.00  0.00           H  
ATOM   2964  HA  ASP A 343       5.023   7.459  -4.057  0.00  0.00           H  
ATOM   2966  HB2 ASP A 343       3.165   5.730  -5.439  0.00  0.00           H  
ATOM   2965  HB3 ASP A 343       4.062   5.246  -4.165  0.00  0.00           H  
ATOM   2967  N   GLU A 344       5.886   6.609  -7.021  0.00  0.00           N  
ATOM   2968  CA  GLU A 344       7.119   6.064  -7.610  0.00  0.00           C  
ATOM   2969  C   GLU A 344       8.306   6.884  -7.158  0.00  0.00           C  
ATOM   2970  O   GLU A 344       9.412   6.348  -7.029  0.00  0.00           O  
ATOM   2971  CB  GLU A 344       7.220   5.894  -9.136  0.00  0.00           C  
ATOM   2972  CG  GLU A 344       6.342   4.857  -9.740  0.00  0.00           C  
ATOM   2973  CD  GLU A 344       5.019   5.378  -9.999  0.00  0.00           C  
ATOM   2975  OE1 GLU A 344       4.130   4.600 -10.350  0.00  0.00           O  
ATOM   2974  OE2 GLU A 344       4.872   6.574  -9.772  0.00  0.00           O1-
ATOM   2979  H   GLU A 344       5.152   7.061  -7.497  0.00  0.00           H  
ATOM   2980  HA  GLU A 344       7.230   5.111  -7.321  0.00  0.00           H  
ATOM   2982  HB2 GLU A 344       6.990   6.775  -9.538  0.00  0.00           H  
ATOM   2978  HB3 GLU A 344       8.167   5.662  -9.337  0.00  0.00           H  
ATOM   2981  HG2 GLU A 344       6.749   4.572 -10.594  0.00  0.00           H  
ATOM   2977  HG3 GLU A 344       6.272   4.105  -9.104  0.00  0.00           H  
ATOM   2983  N   PHE A 345       8.105   8.181  -6.907  0.00  0.00           N  
ATOM   2984  CA  PHE A 345       9.268   8.906  -6.404  0.00  0.00           C  
ATOM   2985  C   PHE A 345       9.467   8.716  -4.900  0.00  0.00           C  
ATOM   2986  O   PHE A 345      10.615   8.706  -4.425  0.00  0.00           O  
ATOM   2987  CB  PHE A 345       9.131  10.394  -6.716  0.00  0.00           C  
ATOM   2988  CG  PHE A 345       9.394  10.742  -8.151  0.00  0.00           C  
ATOM   2989  CD1 PHE A 345      10.681  10.956  -8.600  0.00  0.00           C  
ATOM   2990  CD2 PHE A 345       8.348  10.865  -9.047  0.00  0.00           C  
ATOM   2991  CE1 PHE A 345      10.921  11.280  -9.916  0.00  0.00           C  
ATOM   2992  CE2 PHE A 345       8.583  11.190 -10.365  0.00  0.00           C  
ATOM   2993  CZ  PHE A 345       9.870  11.399 -10.798  0.00  0.00           C  
ATOM   2998  H   PHE A 345       7.201   8.554  -7.076  0.00  0.00           H  
ATOM   2995  HA  PHE A 345      10.081   8.509  -6.856  0.00  0.00           H  
ATOM   3002  HB2 PHE A 345       8.204  10.665  -6.500  0.00  0.00           H  
ATOM   3001  HB3 PHE A 345       9.786  10.883  -6.157  0.00  0.00           H  
ATOM   3000  HD1 PHE A 345      11.449  10.874  -7.966  0.00  0.00           H  
ATOM   2999  HD2 PHE A 345       7.407  10.715  -8.732  0.00  0.00           H  
ATOM   2996  HE1 PHE A 345      11.870  11.431 -10.228  0.00  0.00           H  
ATOM   2997  HE2 PHE A 345       7.802  11.275 -11.009  0.00  0.00           H  
ATOM   2994  HZ  PHE A 345      10.050  11.638 -11.757  0.00  0.00           H  
ATOM   3003  N   LEU A 346       8.391   8.526  -4.134  0.00  0.00           N  
ATOM   3004  CA  LEU A 346       8.600   8.271  -2.713  0.00  0.00           C  
ATOM   3005  C   LEU A 346       9.214   6.893  -2.467  0.00  0.00           C  
ATOM   3006  O   LEU A 346       9.972   6.721  -1.503  0.00  0.00           O  
ATOM   3007  CB  LEU A 346       7.283   8.408  -1.951  0.00  0.00           C  
ATOM   3008  CG  LEU A 346       6.672   9.807  -1.903  0.00  0.00           C  
ATOM   3009  CD1 LEU A 346       5.325   9.767  -1.201  0.00  0.00           C  
ATOM   3010  CD2 LEU A 346       7.623  10.770  -1.214  0.00  0.00           C  
ATOM   3014  H   LEU A 346       7.492   8.572  -4.595  0.00  0.00           H  
ATOM   3018  HA  LEU A 346       9.234   8.968  -2.350  0.00  0.00           H  
ATOM   3021  HB2 LEU A 346       6.615   7.807  -2.384  0.00  0.00           H  
ATOM   3020  HB3 LEU A 346       7.442   8.120  -1.011  0.00  0.00           H  
ATOM   3019  HG  LEU A 346       6.551  10.141  -2.836  0.00  0.00           H  
ATOM   3017 HD11 LEU A 346       4.706   9.157  -1.697  0.00  0.00           H  
ATOM   3016 HD12 LEU A 346       4.933  10.687  -1.174  0.00  0.00           H  
ATOM   3015 HD13 LEU A 346       5.443   9.430  -0.266  0.00  0.00           H  
ATOM   3013 HD21 LEU A 346       7.799  10.458  -0.279  0.00  0.00           H  
ATOM   3011 HD22 LEU A 346       8.487  10.808  -1.718  0.00  0.00           H  
ATOM   3012 HD23 LEU A 346       7.216  11.684  -1.187  0.00  0.00           H  
ATOM   3022  N   ARG A 347       8.926   5.909  -3.331  0.00  0.00           N  
ATOM   3023  CA  ARG A 347       9.556   4.597  -3.223  0.00  0.00           C  
ATOM   3024  C   ARG A 347      11.059   4.656  -3.407  0.00  0.00           C  
ATOM   3025  O   ARG A 347      11.769   3.779  -2.907  0.00  0.00           O  
ATOM   3026  CB  ARG A 347       8.990   3.637  -4.269  0.00  0.00           C  
ATOM   3027  CG  ARG A 347       7.602   3.097  -4.006  0.00  0.00           C  
ATOM   3028  CD  ARG A 347       7.247   2.125  -5.115  0.00  0.00           C  
ATOM   3029  NE  ARG A 347       5.835   1.767  -5.143  0.00  0.00           N  
ATOM   3030  CZ  ARG A 347       5.281   1.019  -6.087  0.00  0.00           C  
ATOM   3031  NH1 ARG A 347       5.996   0.527  -7.085  0.00  0.00           N1+
ATOM   3032  NH2 ARG A 347       3.977   0.765  -6.033  0.00  0.00           N  
ATOM   3039  H   ARG A 347       8.236   6.160  -4.059  0.00  0.00           H  
ATOM   3034  HA  ARG A 347       9.355   4.218  -2.303  0.00  0.00           H  
ATOM   3045  HB2 ARG A 347       8.975   4.117  -5.154  0.00  0.00           H  
ATOM   3044  HB3 ARG A 347       9.619   2.855  -4.344  0.00  0.00           H  
ATOM   3036  HG2 ARG A 347       7.589   2.610  -3.150  0.00  0.00           H  
ATOM   3033  HG3 ARG A 347       6.948   3.834  -4.019  0.00  0.00           H  
ATOM   3041  HD2 ARG A 347       7.497   2.548  -5.990  0.00  0.00           H  
ATOM   3040  HD3 ARG A 347       7.795   1.294  -4.986  0.00  0.00           H  
ATOM   3035  HE  ARG A 347       5.246   2.108  -4.403  0.00  0.00           H  
ATOM   3043 HH11 ARG A 347       6.981   0.698  -7.132  0.00  0.00           H  
ATOM   3042 HH12 ARG A 347       5.553  -0.022  -7.800  0.00  0.00           H  
ATOM   3038 HH21 ARG A 347       3.428   1.120  -5.276  0.00  0.00           H  
ATOM   3037 HH22 ARG A 347       3.543   0.217  -6.750  0.00  0.00           H  
ATOM   3046  N   ILE A 348      11.559   5.665  -4.115  0.00  0.00           N  
ATOM   3047  CA  ILE A 348      13.000   5.827  -4.232  0.00  0.00           C  
ATOM   3048  C   ILE A 348      13.541   6.613  -3.053  0.00  0.00           C  
ATOM   3049  O   ILE A 348      14.602   6.287  -2.510  0.00  0.00           O  
ATOM   3050  CB  ILE A 348      13.349   6.493  -5.573  0.00  0.00           C  
ATOM   3051  CG1 ILE A 348      12.774   5.678  -6.732  0.00  0.00           C  
ATOM   3052  CG2 ILE A 348      14.846   6.625  -5.724  0.00  0.00           C  
ATOM   3053  CD1 ILE A 348      12.780   6.408  -8.050  0.00  0.00           C  
ATOM   3061  H   ILE A 348      10.868   6.288  -4.550  0.00  0.00           H  
ATOM   3054  HA  ILE A 348      13.394   4.906  -4.170  0.00  0.00           H  
ATOM   3057  HB  ILE A 348      12.927   7.392  -5.589  0.00  0.00           H  
ATOM   3058 HG12 ILE A 348      13.307   4.838  -6.821  0.00  0.00           H  
ATOM   3059 HG13 ILE A 348      11.832   5.433  -6.502  0.00  0.00           H  
ATOM   3056 HG21 ILE A 348      15.208   7.159  -4.960  0.00  0.00           H  
ATOM   3055 HG22 ILE A 348      15.051   7.088  -6.587  0.00  0.00           H  
ATOM   3063 HG23 ILE A 348      15.259   5.714  -5.724  0.00  0.00           H  
ATOM   3064 HD11 ILE A 348      12.232   7.241  -7.973  0.00  0.00           H  
ATOM   3062 HD12 ILE A 348      12.392   5.820  -8.760  0.00  0.00           H  
ATOM   3060 HD13 ILE A 348      13.719   6.649  -8.295  0.00  0.00           H  
ATOM   3065  N   SER A 349      12.832   7.663  -2.639  0.00  0.00           N  
ATOM   3066  CA  SER A 349      13.394   8.503  -1.589  0.00  0.00           C  
ATOM   3067  C   SER A 349      13.425   7.813  -0.228  0.00  0.00           C  
ATOM   3068  O   SER A 349      14.336   8.067   0.566  0.00  0.00           O  
ATOM   3069  CB  SER A 349      12.606   9.802  -1.475  0.00  0.00           C  
ATOM   3070  OG  SER A 349      13.035  10.530  -0.342  0.00  0.00           O  
ATOM   3071  H   SER A 349      11.935   7.810  -3.089  0.00  0.00           H  
ATOM   3072  HA  SER A 349      14.350   8.725  -1.844  0.00  0.00           H  
ATOM   3074  HB2 SER A 349      12.762  10.346  -2.290  0.00  0.00           H  
ATOM   3073  HB3 SER A 349      11.642   9.586  -1.377  0.00  0.00           H  
ATOM   3075  HG  SER A 349      13.135  11.495  -0.582  0.00  0.00           H  
ATOM   3076  N   THR A 350      12.442   6.957   0.065  0.00  0.00           N  
ATOM   3077  CA  THR A 350      12.406   6.257   1.349  0.00  0.00           C  
ATOM   3078  C   THR A 350      13.194   4.950   1.335  0.00  0.00           C  
ATOM   3079  O   THR A 350      13.371   4.320   2.383  0.00  0.00           O  
ATOM   3080  CB  THR A 350      10.957   5.992   1.760  0.00  0.00           C  
ATOM   3081  CG2 THR A 350      10.199   7.299   1.893  0.00  0.00           C  
ATOM   3082  OG1 THR A 350      10.320   5.173   0.772  0.00  0.00           O  
ATOM   3086  H   THR A 350      11.731   6.838  -0.675  0.00  0.00           H  
ATOM   3083  HA  THR A 350      12.811   6.864   2.054  0.00  0.00           H  
ATOM   3087  HB  THR A 350      10.949   5.483   2.645  0.00  0.00           H  
ATOM   3089  HG1 THR A 350      10.172   5.697  -0.074  0.00  0.00           H  
ATOM   3085 HG21 THR A 350       9.602   7.269   2.700  0.00  0.00           H  
ATOM   3084 HG22 THR A 350       9.636   7.453   1.076  0.00  0.00           H  
ATOM   3088 HG23 THR A 350      10.845   8.061   1.993  0.00  0.00           H  
ATOM   3090  N   ALA A 351      13.677   4.520   0.169  0.00  0.00           N  
ATOM   3091  CA  ALA A 351      14.428   3.267   0.106  0.00  0.00           C  
ATOM   3092  C   ALA A 351      15.839   3.373   0.676  0.00  0.00           C  
ATOM   3093  O   ALA A 351      16.413   2.359   1.088  0.00  0.00           O  
ATOM   3094  CB  ALA A 351      14.484   2.770  -1.338  0.00  0.00           C  
ATOM   3095  H   ALA A 351      13.483   5.119  -0.641  0.00  0.00           H  
ATOM   3096  HA  ALA A 351      13.921   2.560   0.634  0.00  0.00           H  
ATOM   3097  HB1 ALA A 351      14.858   1.844  -1.355  0.00  0.00           H  
ATOM   3099  HB2 ALA A 351      15.068   3.377  -1.875  0.00  0.00           H  
ATOM   3098  HB3 ALA A 351      13.562   2.766  -1.723  0.00  0.00           H  
ATOM   3100  N   SER A 352      16.425   4.568   0.718  0.00  0.00           N  
ATOM   3101  CA  SER A 352      17.775   4.685   1.263  0.00  0.00           C  
ATOM   3102  C   SER A 352      18.083   6.040   1.885  0.00  0.00           C  
ATOM   3103  O   SER A 352      19.258   6.348   2.110  0.00  0.00           O  
ATOM   3104  CB  SER A 352      18.804   4.380   0.173  0.00  0.00           C  
ATOM   3105  OG  SER A 352      20.117   4.360   0.704  0.00  0.00           O  
ATOM   3106  H   SER A 352      15.876   5.350   0.355  0.00  0.00           H  
ATOM   3107  HA  SER A 352      17.878   3.978   1.991  0.00  0.00           H  
ATOM   3109  HB2 SER A 352      18.599   3.489  -0.221  0.00  0.00           H  
ATOM   3108  HB3 SER A 352      18.748   5.086  -0.527  0.00  0.00           H  
ATOM   3110  HG  SER A 352      20.093   4.634   1.664  0.00  0.00           H  
ATOM   3111  N   GLY A 353      17.072   6.854   2.175  0.00  0.00           N  
ATOM   3112  CA  GLY A 353      17.348   8.144   2.784  0.00  0.00           C  
ATOM   3113  C   GLY A 353      17.813   8.029   4.223  0.00  0.00           C  
ATOM   3114  O   GLY A 353      18.684   8.781   4.668  0.00  0.00           O  
ATOM   3115  H   GLY A 353      16.138   6.507   1.943  0.00  0.00           H  
ATOM   3116  HA2 GLY A 353      18.059   8.627   2.241  0.00  0.00           H  
ATOM   3117  HA3 GLY A 353      16.510   8.718   2.749  0.00  0.00           H  
ATOM   3118  N   ASP A 354      17.183   7.135   4.985  0.00  0.00           N  
ATOM   3119  CA  ASP A 354      17.499   6.752   6.363  0.00  0.00           C  
ATOM   3120  C   ASP A 354      17.645   7.967   7.270  0.00  0.00           C  
ATOM   3121  O   ASP A 354      18.551   8.016   8.111  0.00  0.00           O  
ATOM   3122  CB  ASP A 354      18.730   5.830   6.479  0.00  0.00           C  
ATOM   3123  CG  ASP A 354      20.052   6.509   6.129  0.00  0.00           C  
ATOM   3124  OD1 ASP A 354      20.295   6.810   4.944  0.00  0.00           O  
ATOM   3125  OD2 ASP A 354      20.858   6.738   7.056  0.00  0.00           O1-
ATOM   3126  H   ASP A 354      16.354   6.678   4.465  0.00  0.00           H  
ATOM   3127  HA  ASP A 354      16.716   6.216   6.708  0.00  0.00           H  
ATOM   3129  HB2 ASP A 354      18.779   5.505   7.420  0.00  0.00           H  
ATOM   3128  HB3 ASP A 354      18.593   5.061   5.861  0.00  0.00           H  
ATOM   3130  N   GLY A 355      16.757   8.944   7.122  0.00  0.00           N  
ATOM   3131  CA  GLY A 355      16.664  10.132   7.938  0.00  0.00           C  
ATOM   3132  C   GLY A 355      17.760  11.151   7.730  0.00  0.00           C  
ATOM   3133  O   GLY A 355      17.719  12.212   8.365  0.00  0.00           O  
ATOM   3134  H   GLY A 355      16.086   8.765   6.308  0.00  0.00           H  
ATOM   3135  HA2 GLY A 355      15.754  10.583   7.773  0.00  0.00           H  
ATOM   3136  HA3 GLY A 355      16.647   9.858   8.930  0.00  0.00           H  
ATOM   3137  N   ARG A 356      18.744  10.871   6.873  0.00  0.00           N  
ATOM   3138  CA  ARG A 356      19.798  11.852   6.642  0.00  0.00           C  
ATOM   3139  C   ARG A 356      19.292  13.008   5.787  0.00  0.00           C  
ATOM   3140  O   ARG A 356      19.773  14.141   5.911  0.00  0.00           O  
ATOM   3141  CB  ARG A 356      21.013  11.169   6.017  0.00  0.00           C  
ATOM   3142  CG  ARG A 356      22.222  12.063   5.837  0.00  0.00           C  
ATOM   3143  CD  ARG A 356      23.387  11.286   5.250  0.00  0.00           C  
ATOM   3144  NE  ARG A 356      23.851  10.244   6.156  0.00  0.00           N  
ATOM   3145  CZ  ARG A 356      23.739   8.944   5.921  0.00  0.00           C  
ATOM   3146  NH1 ARG A 356      23.179   8.488   4.813  0.00  0.00           N1+
ATOM   3147  NH2 ARG A 356      24.198   8.080   6.822  0.00  0.00           N  
ATOM   3154  H   ARG A 356      18.692   9.956   6.419  0.00  0.00           H  
ATOM   3149  HA  ARG A 356      20.102  12.218   7.530  0.00  0.00           H  
ATOM   3160  HB2 ARG A 356      21.276  10.404   6.605  0.00  0.00           H  
ATOM   3159  HB3 ARG A 356      20.747  10.822   5.118  0.00  0.00           H  
ATOM   3151  HG2 ARG A 356      21.999  12.806   5.214  0.00  0.00           H  
ATOM   3148  HG3 ARG A 356      22.505  12.425   6.720  0.00  0.00           H  
ATOM   3156  HD2 ARG A 356      23.084  10.872   4.397  0.00  0.00           H  
ATOM   3155  HD3 ARG A 356      24.129  11.927   5.076  0.00  0.00           H  
ATOM   3150  HE  ARG A 356      24.286  10.531   7.020  0.00  0.00           H  
ATOM   3158 HH11 ARG A 356      22.845   9.126   4.118  0.00  0.00           H  
ATOM   3157 HH12 ARG A 356      23.088   7.500   4.664  0.00  0.00           H  
ATOM   3153 HH21 ARG A 356      24.639   8.412   7.656  0.00  0.00           H  
ATOM   3152 HH22 ARG A 356      24.103   7.096   6.665  0.00  0.00           H  
ATOM   3161  N   HIS A 357      18.313  12.739   4.923  0.00  0.00           N  
ATOM   3162  CA  HIS A 357      17.691  13.738   4.065  0.00  0.00           C  
ATOM   3163  C   HIS A 357      16.324  13.233   3.626  0.00  0.00           C  
ATOM   3164  O   HIS A 357      16.040  12.036   3.724  0.00  0.00           O  
ATOM   3165  CB  HIS A 357      18.573  14.051   2.847  0.00  0.00           C  
ATOM   3166  CG  HIS A 357      18.944  12.849   2.032  0.00  0.00           C  
ATOM   3171  CD2 HIS A 357      18.892  12.633   0.696  0.00  0.00           C  
ATOM   3175  ND1 HIS A 357      19.473  11.703   2.582  0.00  0.00           N  
ATOM   3174  CE1 HIS A 357      19.711  10.824   1.626  0.00  0.00           C  
ATOM   3176  NE2 HIS A 357      19.368  11.364   0.471  0.00  0.00           N  
ATOM   3167  H   HIS A 357      18.024  11.726   4.915  0.00  0.00           H  
ATOM   3168  HA  HIS A 357      17.562  14.577   4.593  0.00  0.00           H  
ATOM   3170  HB2 HIS A 357      18.085  14.700   2.251  0.00  0.00           H  
ATOM   3169  HB3 HIS A 357      19.421  14.491   3.166  0.00  0.00           H  
ATOM   3172  HD1 HIS A 357      19.649  11.560   3.558  0.00  0.00           H  
ATOM   3177  HD2 HIS A 357      18.570  13.274   0.004  0.00  0.00           H  
ATOM   3173  HE1 HIS A 357      20.086   9.910   1.753  0.00  0.00           H  
ATOM   3178  N   TYR A 358      15.483  14.137   3.132  0.00  0.00           N  
ATOM   3179  CA  TYR A 358      14.101  13.804   2.814  0.00  0.00           C  
ATOM   3180  C   TYR A 358      13.695  14.382   1.462  0.00  0.00           C  
ATOM   3181  O   TYR A 358      14.384  15.225   0.885  0.00  0.00           O  
ATOM   3182  CB  TYR A 358      13.161  14.298   3.918  0.00  0.00           C  
ATOM   3183  CG  TYR A 358      13.362  13.575   5.229  0.00  0.00           C  
ATOM   3184  CD1 TYR A 358      13.010  12.241   5.368  0.00  0.00           C  
ATOM   3185  CD2 TYR A 358      13.921  14.223   6.321  0.00  0.00           C  
ATOM   3186  CE1 TYR A 358      13.198  11.577   6.559  0.00  0.00           C  
ATOM   3187  CE2 TYR A 358      14.112  13.564   7.516  0.00  0.00           C  
ATOM   3188  CZ  TYR A 358      13.750  12.242   7.630  0.00  0.00           C  
ATOM   3189  OH  TYR A 358      13.936  11.580   8.819  0.00  0.00           O  
ATOM   3193  H   TYR A 358      15.891  15.083   2.996  0.00  0.00           H  
ATOM   3190  HA  TYR A 358      14.020  12.801   2.762  0.00  0.00           H  
ATOM   3197  HB2 TYR A 358      13.333  15.265   4.063  0.00  0.00           H  
ATOM   3196  HB3 TYR A 358      12.226  14.150   3.620  0.00  0.00           H  
ATOM   3195  HD1 TYR A 358      12.611  11.752   4.587  0.00  0.00           H  
ATOM   3194  HD2 TYR A 358      14.190  15.183   6.237  0.00  0.00           H  
ATOM   3191  HE1 TYR A 358      12.935  10.611   6.647  0.00  0.00           H  
ATOM   3192  HE2 TYR A 358      14.513  14.046   8.299  0.00  0.00           H  
ATOM   3198  HH  TYR A 358      13.482  10.692   8.775  0.00  0.00           H  
ATOM   3199  N   CYS A 359      12.552  13.914   0.965  0.00  0.00           N  
ATOM   3200  CA  CYS A 359      11.965  14.371  -0.288  0.00  0.00           C  
ATOM   3201  C   CYS A 359      10.563  14.903  -0.038  0.00  0.00           C  
ATOM   3202  O   CYS A 359       9.762  14.244   0.631  0.00  0.00           O  
ATOM   3203  CB  CYS A 359      11.913  13.248  -1.323  0.00  0.00           C  
ATOM   3204  SG  CYS A 359      10.984  13.652  -2.815  0.00  0.00           S  
ATOM   3205  H   CYS A 359      12.102  13.174   1.565  0.00  0.00           H  
ATOM   3206  HA  CYS A 359      12.526  15.122  -0.645  0.00  0.00           H  
ATOM   3208  HB2 CYS A 359      12.851  13.025  -1.586  0.00  0.00           H  
ATOM   3207  HB3 CYS A 359      11.489  12.451  -0.893  0.00  0.00           H  
ATOM   3209  HG  CYS A 359      10.439  12.861  -3.095  0.00  0.00           H  
ATOM   3210  N   TYR A 360      10.261  16.083  -0.573  0.00  0.00           N  
ATOM   3211  CA  TYR A 360       8.965  16.725  -0.342  0.00  0.00           C  
ATOM   3212  C   TYR A 360       8.249  16.946  -1.665  0.00  0.00           C  
ATOM   3213  O   TYR A 360       8.512  17.941  -2.364  0.00  0.00           O  
ATOM   3214  CB  TYR A 360       9.130  18.053   0.394  0.00  0.00           C  
ATOM   3215  CG  TYR A 360      10.093  18.022   1.554  0.00  0.00           C  
ATOM   3216  CD1 TYR A 360      11.455  18.174   1.356  0.00  0.00           C  
ATOM   3217  CD2 TYR A 360       9.635  17.858   2.851  0.00  0.00           C  
ATOM   3218  CE1 TYR A 360      12.332  18.149   2.413  0.00  0.00           C  
ATOM   3219  CE2 TYR A 360      10.507  17.836   3.914  0.00  0.00           C  
ATOM   3220  CZ  TYR A 360      11.853  17.983   3.690  0.00  0.00           C  
ATOM   3221  OH  TYR A 360      12.729  17.959   4.748  0.00  0.00           O  
ATOM   3225  H   TYR A 360      11.009  16.502  -1.158  0.00  0.00           H  
ATOM   3222  HA  TYR A 360       8.407  16.110   0.220  0.00  0.00           H  
ATOM   3229  HB2 TYR A 360       9.453  18.737  -0.264  0.00  0.00           H  
ATOM   3228  HB3 TYR A 360       8.232  18.331   0.741  0.00  0.00           H  
ATOM   3227  HD1 TYR A 360      11.806  18.304   0.423  0.00  0.00           H  
ATOM   3226  HD2 TYR A 360       8.652  17.755   3.014  0.00  0.00           H  
ATOM   3223  HE1 TYR A 360      13.320  18.253   2.254  0.00  0.00           H  
ATOM   3224  HE2 TYR A 360      10.162  17.713   4.848  0.00  0.00           H  
ATOM   3230  HH  TYR A 360      12.947  18.896   5.016  0.00  0.00           H  
ATOM   3231  N   PRO A 361       7.331  16.063  -2.037  0.00  0.00           N  
ATOM   3232  CA  PRO A 361       6.647  16.177  -3.326  0.00  0.00           C  
ATOM   3233  C   PRO A 361       5.598  17.276  -3.325  0.00  0.00           C  
ATOM   3234  O   PRO A 361       4.993  17.588  -2.297  0.00  0.00           O  
ATOM   3235  CB  PRO A 361       6.001  14.798  -3.512  0.00  0.00           C  
ATOM   3236  CG  PRO A 361       6.057  14.125  -2.168  0.00  0.00           C  
ATOM   3237  CD  PRO A 361       6.743  15.019  -1.187  0.00  0.00           C  
ATOM   3239  HA  PRO A 361       7.317  16.321  -4.072  0.00  0.00           H  
ATOM   3244  HB2 PRO A 361       5.046  14.892  -3.822  0.00  0.00           H  
ATOM   3243  HB3 PRO A 361       6.503  14.260  -4.200  0.00  0.00           H  
ATOM   3238  HG2 PRO A 361       5.110  13.899  -1.856  0.00  0.00           H  
ATOM   3242  HG3 PRO A 361       6.546  13.230  -2.251  0.00  0.00           H  
ATOM   3241  HD2 PRO A 361       6.096  15.420  -0.536  0.00  0.00           H  
ATOM   3240  HD3 PRO A 361       7.460  14.533  -0.681  0.00  0.00           H  
ATOM   3245  N   HIS A 362       5.384  17.864  -4.498  0.00  0.00           N  
ATOM   3246  CA  HIS A 362       4.371  18.900  -4.638  0.00  0.00           C  
ATOM   3247  C   HIS A 362       3.777  18.824  -6.034  0.00  0.00           C  
ATOM   3248  O   HIS A 362       4.497  18.632  -7.016  0.00  0.00           O  
ATOM   3249  CB  HIS A 362       4.945  20.305  -4.415  0.00  0.00           C  
ATOM   3250  CG  HIS A 362       5.643  20.480  -3.104  0.00  0.00           C  
ATOM   3255  CD2 HIS A 362       6.952  20.657  -2.810  0.00  0.00           C  
ATOM   3259  ND1 HIS A 362       4.973  20.500  -1.900  0.00  0.00           N  
ATOM   3258  CE1 HIS A 362       5.840  20.676  -0.920  0.00  0.00           C  
ATOM   3260  NE2 HIS A 362       7.047  20.774  -1.445  0.00  0.00           N  
ATOM   3251  H   HIS A 362       5.980  17.531  -5.273  0.00  0.00           H  
ATOM   3252  HA  HIS A 362       3.643  18.727  -3.975  0.00  0.00           H  
ATOM   3254  HB2 HIS A 362       5.600  20.509  -5.153  0.00  0.00           H  
ATOM   3253  HB3 HIS A 362       4.193  20.974  -4.466  0.00  0.00           H  
ATOM   3261  HD2 HIS A 362       7.706  20.696  -3.460  0.00  0.00           H  
ATOM   3257  HE1 HIS A 362       5.621  20.728   0.050  0.00  0.00           H  
ATOM   3256  HE2 HIS A 362       7.896  20.911  -0.930  0.00  0.00           H  
ATOM   3262  N   PHE A 363       2.458  18.968  -6.105  0.00  0.00           N  
ATOM   3263  CA  PHE A 363       1.732  19.027  -7.365  0.00  0.00           C  
ATOM   3264  C   PHE A 363       1.637  20.469  -7.843  0.00  0.00           C  
ATOM   3265  O   PHE A 363       1.084  21.322  -7.141  0.00  0.00           O  
ATOM   3266  CB  PHE A 363       0.340  18.423  -7.203  0.00  0.00           C  
ATOM   3267  CG  PHE A 363       0.351  16.995  -6.751  0.00  0.00           C  
ATOM   3268  CD1 PHE A 363       0.887  16.004  -7.553  0.00  0.00           C  
ATOM   3269  CD2 PHE A 363      -0.171  16.641  -5.521  0.00  0.00           C  
ATOM   3270  CE1 PHE A 363       0.896  14.689  -7.140  0.00  0.00           C  
ATOM   3271  CE2 PHE A 363      -0.161  15.330  -5.102  0.00  0.00           C  
ATOM   3272  CZ  PHE A 363       0.374  14.352  -5.913  0.00  0.00           C  
ATOM   3277  H   PHE A 363       1.984  19.036  -5.171  0.00  0.00           H  
ATOM   3274  HA  PHE A 363       2.279  18.532  -8.044  0.00  0.00           H  
ATOM   3281  HB2 PHE A 363      -0.145  18.956  -6.525  0.00  0.00           H  
ATOM   3280  HB3 PHE A 363      -0.112  18.464  -8.082  0.00  0.00           H  
ATOM   3279  HD1 PHE A 363       1.274  16.242  -8.443  0.00  0.00           H  
ATOM   3278  HD2 PHE A 363      -0.561  17.350  -4.928  0.00  0.00           H  
ATOM   3275  HE1 PHE A 363       1.286  13.979  -7.744  0.00  0.00           H  
ATOM   3276  HE2 PHE A 363      -0.550  15.088  -4.195  0.00  0.00           H  
ATOM   3273  HZ  PHE A 363       0.384  13.396  -5.610  0.00  0.00           H  
ATOM   3282  N   THR A 364       2.170  20.745  -9.028  0.00  0.00           N  
ATOM   3283  CA  THR A 364       2.280  22.110  -9.518  0.00  0.00           C  
ATOM   3284  C   THR A 364       1.712  22.170 -10.928  0.00  0.00           C  
ATOM   3285  O   THR A 364       1.695  21.171 -11.650  0.00  0.00           O  
ATOM   3286  CB  THR A 364       3.741  22.588  -9.493  0.00  0.00           C  
ATOM   3287  CG2 THR A 364       3.841  24.071  -9.808  0.00  0.00           C  
ATOM   3288  OG1 THR A 364       4.286  22.361  -8.189  0.00  0.00           O  
ATOM   3292  H   THR A 364       2.495  19.915  -9.563  0.00  0.00           H  
ATOM   3289  HA  THR A 364       1.734  22.707  -8.932  0.00  0.00           H  
ATOM   3293  HB  THR A 364       4.278  22.040 -10.163  0.00  0.00           H  
ATOM   3295  HG1 THR A 364       4.290  21.378  -7.977  0.00  0.00           H  
ATOM   3291 HG21 THR A 364       4.752  24.412  -9.562  0.00  0.00           H  
ATOM   3290 HG22 THR A 364       3.150  24.578  -9.286  0.00  0.00           H  
ATOM   3294 HG23 THR A 364       3.688  24.223 -10.788  0.00  0.00           H  
ATOM   3296  N   CYS A 365       1.244  23.353 -11.316  0.00  0.00           N  
ATOM   3297  CA  CYS A 365       0.888  23.652 -12.693  0.00  0.00           C  
ATOM   3298  C   CYS A 365       1.591  24.928 -13.129  0.00  0.00           C  
ATOM   3299  O   CYS A 365       2.175  25.652 -12.319  0.00  0.00           O  
ATOM   3300  CB  CYS A 365      -0.630  23.804 -12.855  0.00  0.00           C  
ATOM   3301  SG  CYS A 365      -1.574  22.297 -12.554  0.00  0.00           S  
ATOM   3302  H   CYS A 365       1.155  24.052 -10.539  0.00  0.00           H  
ATOM   3303  HA  CYS A 365       1.211  22.904 -13.274  0.00  0.00           H  
ATOM   3305  HB2 CYS A 365      -0.938  24.505 -12.213  0.00  0.00           H  
ATOM   3304  HB3 CYS A 365      -0.809  24.109 -13.791  0.00  0.00           H  
ATOM   3306  HG  CYS A 365      -1.725  21.818 -13.419  0.00  0.00           H  
ATOM   3307  N   ALA A 366       1.541  25.194 -14.436  0.00  0.00           N  
ATOM   3308  CA  ALA A 366       2.370  26.253 -15.000  0.00  0.00           C  
ATOM   3309  C   ALA A 366       1.911  27.625 -14.525  0.00  0.00           C  
ATOM   3310  O   ALA A 366       2.715  28.563 -14.471  0.00  0.00           O  
ATOM   3311  CB  ALA A 366       2.351  26.183 -16.526  0.00  0.00           C  
ATOM   3312  H   ALA A 366       0.895  24.611 -14.981  0.00  0.00           H  
ATOM   3313  HA  ALA A 366       3.323  26.112 -14.702  0.00  0.00           H  
ATOM   3314  HB1 ALA A 366       2.894  25.402 -16.829  0.00  0.00           H  
ATOM   3316  HB2 ALA A 366       2.737  27.024 -16.901  0.00  0.00           H  
ATOM   3315  HB3 ALA A 366       1.409  26.078 -16.841  0.00  0.00           H  
ATOM   3317  N   VAL A 367       0.629  27.760 -14.177  0.00  0.00           N  
ATOM   3318  CA  VAL A 367       0.109  29.032 -13.691  0.00  0.00           C  
ATOM   3319  C   VAL A 367       0.216  29.163 -12.177  0.00  0.00           C  
ATOM   3320  O   VAL A 367      -0.060  30.241 -11.637  0.00  0.00           O  
ATOM   3321  CB  VAL A 367      -1.354  29.221 -14.125  0.00  0.00           C  
ATOM   3322  CG1 VAL A 367      -1.962  30.534 -13.647  0.00  0.00           C  
ATOM   3323  CG2 VAL A 367      -1.522  29.075 -15.633  0.00  0.00           C  
ATOM   3330  H   VAL A 367       0.057  26.905 -14.281  0.00  0.00           H  
ATOM   3324  HA  VAL A 367       0.658  29.775 -14.106  0.00  0.00           H  
ATOM   3327  HB  VAL A 367      -1.894  28.482 -13.707  0.00  0.00           H  
ATOM   3325 HG11 VAL A 367      -1.406  30.907 -12.905  0.00  0.00           H  
ATOM   3328 HG12 VAL A 367      -1.986  31.185 -14.405  0.00  0.00           H  
ATOM   3329 HG13 VAL A 367      -2.891  30.371 -13.318  0.00  0.00           H  
ATOM   3326 HG21 VAL A 367      -2.462  29.307 -15.883  0.00  0.00           H  
ATOM   3332 HG22 VAL A 367      -1.326  28.131 -15.896  0.00  0.00           H  
ATOM   3331 HG23 VAL A 367      -0.888  29.693 -16.096  0.00  0.00           H  
ATOM   3333  N   ASP A 368       0.599  28.097 -11.478  0.00  0.00           N  
ATOM   3334  CA  ASP A 368       0.726  28.154 -10.028  0.00  0.00           C  
ATOM   3335  C   ASP A 368       1.844  29.108  -9.628  0.00  0.00           C  
ATOM   3336  O   ASP A 368       2.925  29.100 -10.220  0.00  0.00           O  
ATOM   3337  CB  ASP A 368       0.996  26.759  -9.468  0.00  0.00           C  
ATOM   3338  CG  ASP A 368       0.548  26.612  -8.031  0.00  0.00           C  
ATOM   3339  OD1 ASP A 368       1.116  27.299  -7.160  0.00  0.00           O  
ATOM   3340  OD2 ASP A 368      -0.375  25.810  -7.773  0.00  0.00           O1-
ATOM   3341  H   ASP A 368       0.792  27.251 -12.040  0.00  0.00           H  
ATOM   3342  HA  ASP A 368      -0.131  28.537  -9.667  0.00  0.00           H  
ATOM   3344  HB2 ASP A 368       0.502  26.103 -10.027  0.00  0.00           H  
ATOM   3343  HB3 ASP A 368       1.974  26.591  -9.519  0.00  0.00           H  
ATOM   3345  N   THR A 369       1.578  29.930  -8.612  0.00  0.00           N  
ATOM   3346  CA  THR A 369       2.529  30.938  -8.157  0.00  0.00           C  
ATOM   3347  C   THR A 369       2.964  30.732  -6.712  0.00  0.00           C  
ATOM   3348  O   THR A 369       3.669  31.586  -6.162  0.00  0.00           O  
ATOM   3349  CB  THR A 369       1.937  32.340  -8.324  0.00  0.00           C  
ATOM   3350  CG2 THR A 369       0.746  32.528  -7.398  0.00  0.00           C  
ATOM   3351  OG1 THR A 369       2.936  33.322  -8.022  0.00  0.00           O  
ATOM   3355  H   THR A 369       0.642  29.789  -8.178  0.00  0.00           H  
ATOM   3352  HA  THR A 369       3.354  30.888  -8.747  0.00  0.00           H  
ATOM   3356  HB  THR A 369       1.652  32.467  -9.296  0.00  0.00           H  
ATOM   3358  HG1 THR A 369       3.339  33.683  -8.870  0.00  0.00           H  
ATOM   3354 HG21 THR A 369       0.119  31.750  -7.487  0.00  0.00           H  
ATOM   3353 HG22 THR A 369       0.258  33.372  -7.637  0.00  0.00           H  
ATOM   3357 HG23 THR A 369       1.060  32.589  -6.447  0.00  0.00           H  
ATOM   3359  N   GLU A 370       2.571  29.624  -6.086  0.00  0.00           N  
ATOM   3360  CA  GLU A 370       2.935  29.335  -4.708  0.00  0.00           C  
ATOM   3361  C   GLU A 370       4.174  28.454  -4.599  0.00  0.00           C  
ATOM   3362  O   GLU A 370       4.410  27.862  -3.540  0.00  0.00           O  
ATOM   3363  CB  GLU A 370       1.758  28.681  -3.980  0.00  0.00           C  
ATOM   3364  CG  GLU A 370       0.664  29.654  -3.570  0.00  0.00           C  
ATOM   3365  CD  GLU A 370      -0.297  29.972  -4.700  0.00  0.00           C  
ATOM   3366  OE1 GLU A 370      -0.141  29.399  -5.797  0.00  0.00           O  
ATOM   3367  OE2 GLU A 370      -1.209  30.798  -4.489  0.00  0.00           O1-
ATOM   3371  H   GLU A 370       1.983  28.987  -6.669  0.00  0.00           H  
ATOM   3369  HA  GLU A 370       3.099  30.204  -4.210  0.00  0.00           H  
ATOM   3373  HB2 GLU A 370       1.357  28.022  -4.591  0.00  0.00           H  
ATOM   3372  HB3 GLU A 370       2.107  28.262  -3.161  0.00  0.00           H  
ATOM   3368  HG2 GLU A 370       0.143  29.244  -2.844  0.00  0.00           H  
ATOM   3370  HG3 GLU A 370       1.087  30.498  -3.294  0.00  0.00           H  
ATOM   3374  N   ASN A 371       4.962  28.347  -5.670  0.00  0.00           N  
ATOM   3375  CA  ASN A 371       6.173  27.534  -5.616  0.00  0.00           C  
ATOM   3376  C   ASN A 371       7.197  28.126  -4.657  0.00  0.00           C  
ATOM   3377  O   ASN A 371       7.873  27.389  -3.930  0.00  0.00           O  
ATOM   3378  CB  ASN A 371       6.770  27.384  -7.014  0.00  0.00           C  
ATOM   3379  CG  ASN A 371       5.748  26.943  -8.036  0.00  0.00           C  
ATOM   3385  ND2 ASN A 371       6.033  27.197  -9.307  0.00  0.00           N  
ATOM   3384  OD1 ASN A 371       4.714  26.376  -7.689  0.00  0.00           O  
ATOM   3381  H   ASN A 371       4.651  28.867  -6.501  0.00  0.00           H  
ATOM   3380  HA  ASN A 371       5.910  26.633  -5.248  0.00  0.00           H  
ATOM   3383  HB2 ASN A 371       7.142  28.265  -7.293  0.00  0.00           H  
ATOM   3382  HB3 ASN A 371       7.497  26.703  -6.974  0.00  0.00           H  
ATOM   3387 HD21 ASN A 371       6.893  27.654  -9.546  0.00  0.00           H  
ATOM   3386 HD22 ASN A 371       5.394  26.935 -10.031  0.00  0.00           H  
ATOM   3388  N   ALA A 372       7.330  29.454  -4.640  0.00  0.00           N  
ATOM   3389  CA  ALA A 372       8.315  30.086  -3.769  0.00  0.00           C  
ATOM   3390  C   ALA A 372       8.009  29.824  -2.301  0.00  0.00           C  
ATOM   3391  O   ALA A 372       8.920  29.575  -1.504  0.00  0.00           O  
ATOM   3392  CB  ALA A 372       8.376  31.588  -4.045  0.00  0.00           C  
ATOM   3393  H   ALA A 372       6.701  29.968  -5.271  0.00  0.00           H  
ATOM   3394  HA  ALA A 372       9.226  29.706  -3.981  0.00  0.00           H  
ATOM   3395  HB1 ALA A 372       7.920  32.079  -3.305  0.00  0.00           H  
ATOM   3397  HB2 ALA A 372       7.917  31.784  -4.910  0.00  0.00           H  
ATOM   3396  HB3 ALA A 372       9.331  31.876  -4.099  0.00  0.00           H  
ATOM   3398  N   ARG A 373       6.731  29.884  -1.922  0.00  0.00           N  
ATOM   3399  CA  ARG A 373       6.354  29.581  -0.544  0.00  0.00           C  
ATOM   3400  C   ARG A 373       6.628  28.121  -0.207  0.00  0.00           C  
ATOM   3401  O   ARG A 373       7.076  27.802   0.902  0.00  0.00           O  
ATOM   3402  CB  ARG A 373       4.880  29.915  -0.323  0.00  0.00           C  
ATOM   3403  CG  ARG A 373       4.370  29.595   1.068  0.00  0.00           C  
ATOM   3404  CD  ARG A 373       5.124  30.379   2.126  0.00  0.00           C  
ATOM   3405  NE  ARG A 373       5.229  31.792   1.781  0.00  0.00           N  
ATOM   3406  CZ  ARG A 373       5.561  32.749   2.636  0.00  0.00           C  
ATOM   3407  NH1 ARG A 373       5.819  32.481   3.905  0.00  0.00           N1+
ATOM   3408  NH2 ARG A 373       5.638  34.005   2.207  0.00  0.00           N  
ATOM   3415  H   ARG A 373       6.064  30.152  -2.658  0.00  0.00           H  
ATOM   3410  HA  ARG A 373       6.896  30.162   0.076  0.00  0.00           H  
ATOM   3421  HB2 ARG A 373       4.755  30.891  -0.483  0.00  0.00           H  
ATOM   3420  HB3 ARG A 373       4.340  29.393  -0.979  0.00  0.00           H  
ATOM   3412  HG2 ARG A 373       3.405  29.833   1.133  0.00  0.00           H  
ATOM   3409  HG3 ARG A 373       4.495  28.624   1.254  0.00  0.00           H  
ATOM   3417  HD2 ARG A 373       4.635  30.286   2.989  0.00  0.00           H  
ATOM   3416  HD3 ARG A 373       6.038  29.990   2.207  0.00  0.00           H  
ATOM   3411  HE  ARG A 373       5.036  32.058   0.827  0.00  0.00           H  
ATOM   3419 HH11 ARG A 373       5.786  31.538   4.238  0.00  0.00           H  
ATOM   3418 HH12 ARG A 373       6.050  33.223   4.540  0.00  0.00           H  
ATOM   3414 HH21 ARG A 373       5.466  34.218   1.245  0.00  0.00           H  
ATOM   3413 HH22 ARG A 373       5.870  34.740   2.847  0.00  0.00           H  
ATOM   3422  N   ARG A 374       6.359  27.217  -1.153  0.00  0.00           N  
ATOM   3423  CA  ARG A 374       6.556  25.795  -0.900  0.00  0.00           C  
ATOM   3424  C   ARG A 374       8.025  25.471  -0.673  0.00  0.00           C  
ATOM   3425  O   ARG A 374       8.360  24.661   0.198  0.00  0.00           O  
ATOM   3426  CB  ARG A 374       5.994  24.976  -2.059  0.00  0.00           C  
ATOM   3427  CG  ARG A 374       4.478  24.919  -2.079  0.00  0.00           C  
ATOM   3428  CD  ARG A 374       3.952  24.537  -3.449  0.00  0.00           C  
ATOM   3429  NE  ARG A 374       2.531  24.209  -3.408  0.00  0.00           N  
ATOM   3430  CZ  ARG A 374       1.789  23.972  -4.480  0.00  0.00           C  
ATOM   3431  NH1 ARG A 374       2.299  24.023  -5.698  0.00  0.00           N1+
ATOM   3432  NH2 ARG A 374       0.501  23.675  -4.324  0.00  0.00           N  
ATOM   3439  H   ARG A 374       6.013  27.604  -2.043  0.00  0.00           H  
ATOM   3434  HA  ARG A 374       6.037  25.537  -0.074  0.00  0.00           H  
ATOM   3445  HB2 ARG A 374       6.300  25.388  -2.910  0.00  0.00           H  
ATOM   3444  HB3 ARG A 374       6.338  24.047  -1.981  0.00  0.00           H  
ATOM   3436  HG2 ARG A 374       4.162  24.238  -1.422  0.00  0.00           H  
ATOM   3433  HG3 ARG A 374       4.108  25.815  -1.843  0.00  0.00           H  
ATOM   3441  HD2 ARG A 374       4.094  25.308  -4.063  0.00  0.00           H  
ATOM   3440  HD3 ARG A 374       4.464  23.744  -3.768  0.00  0.00           H  
ATOM   3435  HE  ARG A 374       2.086  24.160  -2.505  0.00  0.00           H  
ATOM   3443 HH11 ARG A 374       3.271  24.225  -5.830  0.00  0.00           H  
ATOM   3442 HH12 ARG A 374       1.714  23.858  -6.498  0.00  0.00           H  
ATOM   3438 HH21 ARG A 374       0.108  23.613  -3.407  0.00  0.00           H  
ATOM   3437 HH22 ARG A 374      -0.075  23.512  -5.127  0.00  0.00           H  
ATOM   3446  N   ILE A 375       8.918  26.097  -1.440  0.00  0.00           N  
ATOM   3447  CA  ILE A 375      10.345  25.865  -1.240  0.00  0.00           C  
ATOM   3448  C   ILE A 375      10.789  26.398   0.114  0.00  0.00           C  
ATOM   3449  O   ILE A 375      11.632  25.795   0.787  0.00  0.00           O  
ATOM   3450  CB  ILE A 375      11.156  26.484  -2.391  0.00  0.00           C  
ATOM   3451  CG1 ILE A 375      10.638  25.979  -3.736  0.00  0.00           C  
ATOM   3452  CG2 ILE A 375      12.618  26.138  -2.244  0.00  0.00           C  
ATOM   3453  CD1 ILE A 375      11.346  26.575  -4.923  0.00  0.00           C  
ATOM   3461  H   ILE A 375       8.528  26.727  -2.150  0.00  0.00           H  
ATOM   3454  HA  ILE A 375      10.467  24.869  -1.212  0.00  0.00           H  
ATOM   3457  HB  ILE A 375      11.029  27.469  -2.361  0.00  0.00           H  
ATOM   3458 HG12 ILE A 375      10.739  24.984  -3.759  0.00  0.00           H  
ATOM   3459 HG13 ILE A 375       9.663  26.199  -3.797  0.00  0.00           H  
ATOM   3456 HG21 ILE A 375      12.949  26.472  -1.361  0.00  0.00           H  
ATOM   3455 HG22 ILE A 375      13.135  26.570  -2.983  0.00  0.00           H  
ATOM   3463 HG23 ILE A 375      12.728  25.145  -2.291  0.00  0.00           H  
ATOM   3464 HD11 ILE A 375      11.232  27.569  -4.917  0.00  0.00           H  
ATOM   3462 HD12 ILE A 375      10.958  26.202  -5.766  0.00  0.00           H  
ATOM   3460 HD13 ILE A 375      12.320  26.352  -4.879  0.00  0.00           H  
ATOM   3465  N   PHE A 376      10.229  27.530   0.541  0.00  0.00           N  
ATOM   3466  CA  PHE A 376      10.560  28.069   1.857  0.00  0.00           C  
ATOM   3467  C   PHE A 376      10.110  27.130   2.968  0.00  0.00           C  
ATOM   3468  O   PHE A 376      10.860  26.873   3.917  0.00  0.00           O  
ATOM   3469  CB  PHE A 376       9.926  29.449   2.022  0.00  0.00           C  
ATOM   3470  CG  PHE A 376       9.838  29.918   3.445  0.00  0.00           C  
ATOM   3471  CD1 PHE A 376      10.937  30.468   4.075  0.00  0.00           C  
ATOM   3472  CD2 PHE A 376       8.645  29.836   4.141  0.00  0.00           C  
ATOM   3473  CE1 PHE A 376      10.854  30.910   5.378  0.00  0.00           C  
ATOM   3474  CE2 PHE A 376       8.557  30.276   5.446  0.00  0.00           C  
ATOM   3475  CZ  PHE A 376       9.663  30.813   6.064  0.00  0.00           C  
ATOM   3480  H   PHE A 376       9.569  27.971  -0.114  0.00  0.00           H  
ATOM   3477  HA  PHE A 376      11.565  28.121   1.908  0.00  0.00           H  
ATOM   3484  HB2 PHE A 376      10.479  30.099   1.519  0.00  0.00           H  
ATOM   3483  HB3 PHE A 376       9.007  29.406   1.656  0.00  0.00           H  
ATOM   3482  HD1 PHE A 376      11.803  30.549   3.584  0.00  0.00           H  
ATOM   3481  HD2 PHE A 376       7.835  29.453   3.690  0.00  0.00           H  
ATOM   3478  HE1 PHE A 376      11.671  31.303   5.824  0.00  0.00           H  
ATOM   3479  HE2 PHE A 376       7.675  30.199   5.943  0.00  0.00           H  
ATOM   3476  HZ  PHE A 376       9.607  31.135   7.012  0.00  0.00           H  
ATOM   3485  N   ASN A 377       8.887  26.604   2.867  0.00  0.00           N  
ATOM   3486  CA  ASN A 377       8.408  25.649   3.863  0.00  0.00           C  
ATOM   3487  C   ASN A 377       9.268  24.392   3.875  0.00  0.00           C  
ATOM   3488  O   ASN A 377       9.599  23.861   4.943  0.00  0.00           O  
ATOM   3489  CB  ASN A 377       6.948  25.293   3.589  0.00  0.00           C  
ATOM   3490  CG  ASN A 377       6.000  26.417   3.940  0.00  0.00           C  
ATOM   3496  ND2 ASN A 377       4.705  26.168   3.786  0.00  0.00           N  
ATOM   3495  OD1 ASN A 377       6.423  27.498   4.344  0.00  0.00           O  
ATOM   3492  H   ASN A 377       8.337  26.920   2.058  0.00  0.00           H  
ATOM   3491  HA  ASN A 377       8.509  26.085   4.765  0.00  0.00           H  
ATOM   3494  HB2 ASN A 377       6.852  25.085   2.619  0.00  0.00           H  
ATOM   3493  HB3 ASN A 377       6.712  24.493   4.135  0.00  0.00           H  
ATOM   3498 HD21 ASN A 377       4.403  25.270   3.459  0.00  0.00           H  
ATOM   3497 HD22 ASN A 377       4.027  26.873   3.996  0.00  0.00           H  
ATOM   3499  N   ASP A 378       9.637  23.900   2.693  0.00  0.00           N  
ATOM   3500  CA  ASP A 378      10.460  22.701   2.620  0.00  0.00           C  
ATOM   3501  C   ASP A 378      11.841  22.940   3.215  0.00  0.00           C  
ATOM   3502  O   ASP A 378      12.392  22.056   3.874  0.00  0.00           O  
ATOM   3503  CB  ASP A 378      10.563  22.224   1.176  0.00  0.00           C  
ATOM   3504  CG  ASP A 378       9.229  21.781   0.619  0.00  0.00           C  
ATOM   3506  OD1 ASP A 378       9.190  21.291  -0.527  0.00  0.00           O  
ATOM   3505  OD2 ASP A 378       8.215  21.925   1.332  0.00  0.00           O1-
ATOM   3508  H   ASP A 378       9.301  24.423   1.873  0.00  0.00           H  
ATOM   3509  HA  ASP A 378      10.013  21.996   3.186  0.00  0.00           H  
ATOM   3510  HB2 ASP A 378      10.906  22.977   0.626  0.00  0.00           H  
ATOM   3507  HB3 ASP A 378      11.193  21.457   1.148  0.00  0.00           H  
ATOM   3511  HD2 ASP A 378       8.296  22.312   2.262  0.00  0.00           H  
ATOM   3512  N   CYS A 379      12.420  24.123   3.000  0.00  0.00           N  
ATOM   3513  CA  CYS A 379      13.719  24.416   3.600  0.00  0.00           C  
ATOM   3514  C   CYS A 379      13.610  24.555   5.114  0.00  0.00           C  
ATOM   3515  O   CYS A 379      14.513  24.131   5.849  0.00  0.00           O  
ATOM   3516  CB  CYS A 379      14.313  25.678   2.979  0.00  0.00           C  
ATOM   3517  SG  CYS A 379      15.186  25.385   1.428  0.00  0.00           S  
ATOM   3518  H   CYS A 379      11.896  24.773   2.406  0.00  0.00           H  
ATOM   3519  HA  CYS A 379      14.339  23.647   3.400  0.00  0.00           H  
ATOM   3521  HB2 CYS A 379      13.570  26.318   2.805  0.00  0.00           H  
ATOM   3520  HB3 CYS A 379      14.956  26.072   3.632  0.00  0.00           H  
ATOM   3522  HG  CYS A 379      16.110  25.766   1.486  0.00  0.00           H  
ATOM   3523  N   ARG A 380      12.516  25.150   5.599  0.00  0.00           N  
ATOM   3524  CA  ARG A 380      12.253  25.156   7.034  0.00  0.00           C  
ATOM   3525  C   ARG A 380      12.256  23.742   7.587  0.00  0.00           C  
ATOM   3526  O   ARG A 380      12.903  23.458   8.600  0.00  0.00           O  
ATOM   3527  CB  ARG A 380      10.911  25.829   7.327  0.00  0.00           C  
ATOM   3528  CG  ARG A 380      11.007  27.245   7.845  0.00  0.00           C  
ATOM   3529  CD  ARG A 380       9.622  27.824   8.086  0.00  0.00           C  
ATOM   3530  NE  ARG A 380       8.902  27.119   9.142  0.00  0.00           N  
ATOM   3531  CZ  ARG A 380       9.247  27.119  10.422  0.00  0.00           C  
ATOM   3532  NH1 ARG A 380      10.283  27.817  10.860  0.00  0.00           N1+
ATOM   3533  NH2 ARG A 380       8.528  26.412  11.287  0.00  0.00           N  
ATOM   3540  H   ARG A 380      11.903  25.584   4.896  0.00  0.00           H  
ATOM   3535  HA  ARG A 380      12.976  25.685   7.493  0.00  0.00           H  
ATOM   3546  HB2 ARG A 380      10.380  25.841   6.479  0.00  0.00           H  
ATOM   3545  HB3 ARG A 380      10.431  25.278   8.010  0.00  0.00           H  
ATOM   3537  HG2 ARG A 380      11.501  27.255   8.708  0.00  0.00           H  
ATOM   3534  HG3 ARG A 380      11.468  27.818   7.175  0.00  0.00           H  
ATOM   3542  HD2 ARG A 380       9.728  28.783   8.342  0.00  0.00           H  
ATOM   3541  HD3 ARG A 380       9.107  27.756   7.234  0.00  0.00           H  
ATOM   3536  HE  ARG A 380       8.080  26.592   8.877  0.00  0.00           H  
ATOM   3544 HH11 ARG A 380      10.816  28.378  10.225  0.00  0.00           H  
ATOM   3543 HH12 ARG A 380      10.537  27.787  11.830  0.00  0.00           H  
ATOM   3539 HH21 ARG A 380       7.725  25.903  10.975  0.00  0.00           H  
ATOM   3538 HH22 ARG A 380       8.789  26.388  12.254  0.00  0.00           H  
ATOM   3547  N   ASP A 381      11.536  22.837   6.924  0.00  0.00           N  
ATOM   3548  CA  ASP A 381      11.471  21.456   7.393  0.00  0.00           C  
ATOM   3549  C   ASP A 381      12.831  20.773   7.306  0.00  0.00           C  
ATOM   3550  O   ASP A 381      13.187  19.978   8.182  0.00  0.00           O  
ATOM   3551  CB  ASP A 381      10.424  20.683   6.597  0.00  0.00           C  
ATOM   3552  CG  ASP A 381       9.010  21.109   6.933  0.00  0.00           C  
ATOM   3553  OD1 ASP A 381       8.811  21.706   8.011  0.00  0.00           O  
ATOM   3554  OD2 ASP A 381       8.095  20.847   6.125  0.00  0.00           O1-
ATOM   3555  H   ASP A 381      11.051  23.186   6.087  0.00  0.00           H  
ATOM   3556  HA  ASP A 381      11.217  21.484   8.369  0.00  0.00           H  
ATOM   3558  HB2 ASP A 381      10.587  20.849   5.631  0.00  0.00           H  
ATOM   3557  HB3 ASP A 381      10.526  19.718   6.808  0.00  0.00           H  
ATOM   3559  N   ILE A 382      13.605  21.068   6.259  0.00  0.00           N  
ATOM   3560  CA  ILE A 382      14.929  20.469   6.106  0.00  0.00           C  
ATOM   3561  C   ILE A 382      15.827  20.864   7.268  0.00  0.00           C  
ATOM   3562  O   ILE A 382      16.489  20.018   7.881  0.00  0.00           O  
ATOM   3563  CB  ILE A 382      15.554  20.880   4.761  0.00  0.00           C  
ATOM   3564  CG1 ILE A 382      14.817  20.227   3.596  0.00  0.00           C  
ATOM   3565  CG2 ILE A 382      17.023  20.510   4.726  0.00  0.00           C  
ATOM   3566  CD1 ILE A 382      15.237  20.755   2.249  0.00  0.00           C  
ATOM   3574  H   ILE A 382      13.196  21.738   5.587  0.00  0.00           H  
ATOM   3567  HA  ILE A 382      14.797  19.477   6.167  0.00  0.00           H  
ATOM   3570  HB  ILE A 382      15.464  21.868   4.671  0.00  0.00           H  
ATOM   3571 HG12 ILE A 382      14.984  19.243   3.628  0.00  0.00           H  
ATOM   3572 HG13 ILE A 382      13.838  20.389   3.715  0.00  0.00           H  
ATOM   3569 HG21 ILE A 382      17.489  20.946   5.495  0.00  0.00           H  
ATOM   3568 HG22 ILE A 382      17.420  20.827   3.866  0.00  0.00           H  
ATOM   3576 HG23 ILE A 382      17.112  19.517   4.795  0.00  0.00           H  
ATOM   3577 HD11 ILE A 382      15.057  21.738   2.204  0.00  0.00           H  
ATOM   3575 HD12 ILE A 382      14.720  20.289   1.531  0.00  0.00           H  
ATOM   3573 HD13 ILE A 382      16.214  20.590   2.115  0.00  0.00           H  
ATOM   3578  N   ILE A 383      15.860  22.157   7.594  0.00  0.00           N  
ATOM   3579  CA  ILE A 383      16.726  22.594   8.685  0.00  0.00           C  
ATOM   3580  C   ILE A 383      16.193  22.114  10.030  0.00  0.00           C  
ATOM   3581  O   ILE A 383      16.975  21.778  10.929  0.00  0.00           O  
ATOM   3582  CB  ILE A 383      16.912  24.119   8.651  0.00  0.00           C  
ATOM   3583  CG1 ILE A 383      17.391  24.551   7.269  0.00  0.00           C  
ATOM   3584  CG2 ILE A 383      17.937  24.542   9.677  0.00  0.00           C  
ATOM   3585  CD1 ILE A 383      17.810  25.989   7.204  0.00  0.00           C  
ATOM   3593  H   ILE A 383      15.261  22.773   7.044  0.00  0.00           H  
ATOM   3586  HA  ILE A 383      17.609  22.135   8.545  0.00  0.00           H  
ATOM   3589  HB  ILE A 383      16.029  24.540   8.818  0.00  0.00           H  
ATOM   3590 HG12 ILE A 383      18.161  23.971   7.008  0.00  0.00           H  
ATOM   3591 HG13 ILE A 383      16.645  24.399   6.620  0.00  0.00           H  
ATOM   3588 HG21 ILE A 383      17.628  24.261  10.586  0.00  0.00           H  
ATOM   3587 HG22 ILE A 383      18.041  25.536   9.648  0.00  0.00           H  
ATOM   3595 HG23 ILE A 383      18.812  24.105   9.468  0.00  0.00           H  
ATOM   3596 HD11 ILE A 383      17.038  26.578   7.448  0.00  0.00           H  
ATOM   3594 HD12 ILE A 383      18.113  26.211   6.276  0.00  0.00           H  
ATOM   3592 HD13 ILE A 383      18.563  26.151   7.844  0.00  0.00           H  
ATOM   3597  N   GLN A 384      14.869  22.063  10.198  0.00  0.00           N  
ATOM   3598  CA  GLN A 384      14.303  21.515  11.426  0.00  0.00           C  
ATOM   3599  C   GLN A 384      14.728  20.072  11.631  0.00  0.00           C  
ATOM   3600  O   GLN A 384      15.138  19.689  12.731  0.00  0.00           O  
ATOM   3601  CB  GLN A 384      12.780  21.603  11.396  0.00  0.00           C  
ATOM   3602  CG  GLN A 384      12.198  22.782  12.128  0.00  0.00           C  
ATOM   3603  CD  GLN A 384      10.710  22.632  12.350  0.00  0.00           C  
ATOM   3612  NE2 GLN A 384      10.100  23.634  12.966  0.00  0.00           N  
ATOM   3611  OE1 GLN A 384      10.115  21.627  11.967  0.00  0.00           O  
ATOM   3607  H   GLN A 384      14.311  22.429   9.416  0.00  0.00           H  
ATOM   3605  HA  GLN A 384      14.659  22.056  12.199  0.00  0.00           H  
ATOM   3609  HB2 GLN A 384      12.482  21.648  10.434  0.00  0.00           H  
ATOM   3608  HB3 GLN A 384      12.404  20.760  11.803  0.00  0.00           H  
ATOM   3604  HG2 GLN A 384      12.644  22.867  13.018  0.00  0.00           H  
ATOM   3606  HG3 GLN A 384      12.357  23.610  11.592  0.00  0.00           H  
ATOM   3613 HE21 GLN A 384       9.094  23.610  13.139  0.00  0.00           H  
ATOM   3610 HE22 GLN A 384      10.659  24.432  13.265  0.00  0.00           H  
ATOM   3614  N   ARG A 385      14.633  19.251  10.586  0.00  0.00           N  
ATOM   3615  CA  ARG A 385      14.992  17.847  10.700  0.00  0.00           C  
ATOM   3616  C   ARG A 385      16.495  17.622  10.722  0.00  0.00           C  
ATOM   3617  O   ARG A 385      16.936  16.542  11.122  0.00  0.00           O  
ATOM   3618  CB  ARG A 385      14.356  17.054   9.558  0.00  0.00           C  
ATOM   3619  CG  ARG A 385      12.841  17.018   9.629  0.00  0.00           C  
ATOM   3620  CD  ARG A 385      12.227  16.555   8.325  0.00  0.00           C  
ATOM   3621  NE  ARG A 385      10.787  16.371   8.443  0.00  0.00           N  
ATOM   3622  CZ  ARG A 385      10.005  15.943   7.462  0.00  0.00           C  
ATOM   3623  NH1 ARG A 385      10.491  15.644   6.271  0.00  0.00           N1+
ATOM   3624  NH2 ARG A 385       8.701  15.811   7.684  0.00  0.00           N  
ATOM   3631  H   ARG A 385      14.291  19.691   9.714  0.00  0.00           H  
ATOM   3626  HA  ARG A 385      14.598  17.479  11.561  0.00  0.00           H  
ATOM   3637  HB2 ARG A 385      14.617  17.480   8.701  0.00  0.00           H  
ATOM   3636  HB3 ARG A 385      14.691  16.121   9.602  0.00  0.00           H  
ATOM   3628  HG2 ARG A 385      12.557  16.388  10.350  0.00  0.00           H  
ATOM   3625  HG3 ARG A 385      12.496  17.934   9.829  0.00  0.00           H  
ATOM   3633  HD2 ARG A 385      12.416  17.244   7.630  0.00  0.00           H  
ATOM   3632  HD3 ARG A 385      12.651  15.689   8.072  0.00  0.00           H  
ATOM   3627  HE  ARG A 385      10.356  16.584   9.330  0.00  0.00           H  
ATOM   3635 HH11 ARG A 385      11.474  15.718   6.094  0.00  0.00           H  
ATOM   3634 HH12 ARG A 385       9.878  15.339   5.537  0.00  0.00           H  
ATOM   3630 HH21 ARG A 385       8.322  16.014   8.587  0.00  0.00           H  
ATOM   3629 HH22 ARG A 385       8.096  15.506   6.946  0.00  0.00           H  
ATOM   3638  N   MET A 386      17.286  18.601  10.288  0.00  0.00           N  
ATOM   3639  CA  MET A 386      18.723  18.539  10.512  0.00  0.00           C  
ATOM   3640  C   MET A 386      19.079  18.834  11.962  0.00  0.00           C  
ATOM   3641  O   MET A 386      19.912  18.135  12.550  0.00  0.00           O  
ATOM   3642  CB  MET A 386      19.447  19.520   9.586  0.00  0.00           C  
ATOM   3643  CG  MET A 386      20.861  19.855  10.023  0.00  0.00           C  
ATOM   3644  SD  MET A 386      21.564  21.235   9.103  0.00  0.00           S  
ATOM   3645  CE  MET A 386      21.076  20.809   7.434  0.00  0.00           C  
ATOM   3652  H   MET A 386      16.808  19.372   9.801  0.00  0.00           H  
ATOM   3653  HA  MET A 386      19.035  17.602  10.299  0.00  0.00           H  
ATOM   3650  HB2 MET A 386      19.484  19.125   8.658  0.00  0.00           H  
ATOM   3654  HB3 MET A 386      18.915  20.376   9.540  0.00  0.00           H  
ATOM   3646  HG2 MET A 386      20.852  20.057  11.029  0.00  0.00           H  
ATOM   3651  HG3 MET A 386      21.443  19.016   9.919  0.00  0.00           H  
ATOM   3647  HE1 MET A 386      21.858  20.915   6.818  0.00  0.00           H  
ATOM   3648  HE2 MET A 386      20.761  19.859   7.408  0.00  0.00           H  
ATOM   3649  HE3 MET A 386      20.335  21.412   7.136  0.00  0.00           H  
ATOM   3655  N   HIS A 387      18.449  19.849  12.556  0.00  0.00           N  
ATOM   3656  CA  HIS A 387      18.719  20.169  13.955  0.00  0.00           C  
ATOM   3657  C   HIS A 387      18.188  19.088  14.887  0.00  0.00           C  
ATOM   3658  O   HIS A 387      18.831  18.758  15.889  0.00  0.00           O  
ATOM   3659  CB  HIS A 387      18.119  21.525  14.313  0.00  0.00           C  
ATOM   3660  CG  HIS A 387      18.929  22.687  13.832  0.00  0.00           C  
ATOM   3665  CD2 HIS A 387      20.267  22.883  13.787  0.00  0.00           C  
ATOM   3669  ND1 HIS A 387      18.356  23.829  13.317  0.00  0.00           N  
ATOM   3668  CE1 HIS A 387      19.307  24.680  12.976  0.00  0.00           C  
ATOM   3670  NE2 HIS A 387      20.476  24.131  13.251  0.00  0.00           N  
ATOM   3661  H   HIS A 387      17.784  20.363  11.964  0.00  0.00           H  
ATOM   3662  HA  HIS A 387      19.718  20.231  14.080  0.00  0.00           H  
ATOM   3664  HB2 HIS A 387      17.199  21.594  13.911  0.00  0.00           H  
ATOM   3663  HB3 HIS A 387      18.034  21.592  15.314  0.00  0.00           H  
ATOM   3666  HD1 HIS A 387      17.373  23.987  13.218  0.00  0.00           H  
ATOM   3671  HD2 HIS A 387      20.971  22.244  14.085  0.00  0.00           H  
ATOM   3667  HE1 HIS A 387      19.167  25.582  12.578  0.00  0.00           H  
ATOM   3672  N   LEU A 388      17.016  18.529  14.582  0.00  0.00           N  
ATOM   3673  CA  LEU A 388      16.467  17.464  15.414  0.00  0.00           C  
ATOM   3674  C   LEU A 388      17.369  16.239  15.401  0.00  0.00           C  
ATOM   3675  O   LEU A 388      17.582  15.603  16.439  0.00  0.00           O  
ATOM   3676  CB  LEU A 388      15.062  17.096  14.941  0.00  0.00           C  
ATOM   3677  CG  LEU A 388      13.917  18.002  15.390  0.00  0.00           C  
ATOM   3678  CD1 LEU A 388      12.709  17.808  14.499  0.00  0.00           C  
ATOM   3679  CD2 LEU A 388      13.561  17.723  16.830  0.00  0.00           C  
ATOM   3683  H   LEU A 388      16.555  18.902  13.742  0.00  0.00           H  
ATOM   3687  HA  LEU A 388      16.399  17.800  16.361  0.00  0.00           H  
ATOM   3690  HB2 LEU A 388      15.066  17.097  13.940  0.00  0.00           H  
ATOM   3689  HB3 LEU A 388      14.859  16.174  15.272  0.00  0.00           H  
ATOM   3688  HG  LEU A 388      14.220  18.954  15.342  0.00  0.00           H  
ATOM   3686 HD11 LEU A 388      12.947  18.033  13.552  0.00  0.00           H  
ATOM   3685 HD12 LEU A 388      11.965  18.406  14.802  0.00  0.00           H  
ATOM   3684 HD13 LEU A 388      12.404  16.855  14.544  0.00  0.00           H  
ATOM   3682 HD21 LEU A 388      13.276  16.767  16.932  0.00  0.00           H  
ATOM   3680 HD22 LEU A 388      14.356  17.892  17.417  0.00  0.00           H  
ATOM   3681 HD23 LEU A 388      12.810  18.321  17.118  0.00  0.00           H  
ATOM   3691  N   ARG A 389      17.905  15.888  14.232  0.00  0.00           N  
ATOM   3692  CA  ARG A 389      18.837  14.769  14.163  0.00  0.00           C  
ATOM   3693  C   ARG A 389      20.159  15.114  14.832  0.00  0.00           C  
ATOM   3694  O   ARG A 389      20.821  14.240  15.399  0.00  0.00           O  
ATOM   3695  CB  ARG A 389      19.060  14.360  12.709  0.00  0.00           C  
ATOM   3696  CG  ARG A 389      19.882  13.097  12.554  0.00  0.00           C  
ATOM   3697  CD  ARG A 389      20.062  12.718  11.099  0.00  0.00           C  
ATOM   3698  NE  ARG A 389      20.804  11.471  10.963  0.00  0.00           N  
ATOM   3699  CZ  ARG A 389      22.128  11.387  10.956  0.00  0.00           C  
ATOM   3700  NH1 ARG A 389      22.888  12.462  11.076  0.00  0.00           N1+
ATOM   3701  NH2 ARG A 389      22.701  10.194  10.828  0.00  0.00           N  
ATOM   3708  H   ARG A 389      17.615  16.451  13.424  0.00  0.00           H  
ATOM   3703  HA  ARG A 389      18.431  13.978  14.639  0.00  0.00           H  
ATOM   3714  HB2 ARG A 389      18.172  14.206  12.289  0.00  0.00           H  
ATOM   3713  HB3 ARG A 389      19.537  15.100  12.247  0.00  0.00           H  
ATOM   3705  HG2 ARG A 389      20.786  13.236  12.955  0.00  0.00           H  
ATOM   3702  HG3 ARG A 389      19.422  12.341  13.018  0.00  0.00           H  
ATOM   3710  HD2 ARG A 389      19.161  12.611  10.691  0.00  0.00           H  
ATOM   3709  HD3 ARG A 389      20.562  13.450  10.647  0.00  0.00           H  
ATOM   3704  HE  ARG A 389      20.277  10.617  10.868  0.00  0.00           H  
ATOM   3712 HH11 ARG A 389      22.470  13.364  11.195  0.00  0.00           H  
ATOM   3711 HH12 ARG A 389      23.888  12.378  11.049  0.00  0.00           H  
ATOM   3707 HH21 ARG A 389      22.137   9.371  10.758  0.00  0.00           H  
ATOM   3706 HH22 ARG A 389      23.699  10.119  10.803  0.00  0.00           H  
ATOM   3715  N   GLN A 390      20.563  16.385  14.771  0.00  0.00           N  
ATOM   3716  CA  GLN A 390      21.790  16.811  15.431  0.00  0.00           C  
ATOM   3717  C   GLN A 390      21.716  16.656  16.942  0.00  0.00           C  
ATOM   3718  O   GLN A 390      22.742  16.384  17.575  0.00  0.00           O  
ATOM   3719  CB  GLN A 390      22.097  18.265  15.073  0.00  0.00           C  
ATOM   3720  CG  GLN A 390      23.556  18.644  15.197  0.00  0.00           C  
ATOM   3721  CD  GLN A 390      23.767  20.141  15.137  0.00  0.00           C  
ATOM   3730  NE2 GLN A 390      24.193  20.724  16.250  0.00  0.00           N  
ATOM   3729  OE1 GLN A 390      23.549  20.768  14.102  0.00  0.00           O  
ATOM   3725  H   GLN A 390      19.948  17.015  14.232  0.00  0.00           H  
ATOM   3723  HA  GLN A 390      22.543  16.223  15.097  0.00  0.00           H  
ATOM   3727  HB2 GLN A 390      21.809  18.428  14.125  0.00  0.00           H  
ATOM   3726  HB3 GLN A 390      21.564  18.863  15.680  0.00  0.00           H  
ATOM   3722  HG2 GLN A 390      23.904  18.309  16.072  0.00  0.00           H  
ATOM   3724  HG3 GLN A 390      24.065  18.220  14.449  0.00  0.00           H  
ATOM   3731 HE21 GLN A 390      24.370  21.728  16.281  0.00  0.00           H  
ATOM   3728 HE22 GLN A 390      24.338  20.144  17.075  0.00  0.00           H  
ATOM   3732  N   TYR A 391      20.533  16.816  17.528  0.00  0.00           N  
ATOM   3733  CA  TYR A 391      20.332  16.657  18.961  0.00  0.00           C  
ATOM   3734  C   TYR A 391      19.790  15.281  19.317  0.00  0.00           C  
ATOM   3735  O   TYR A 391      19.338  15.077  20.446  0.00  0.00           O  
ATOM   3736  CB  TYR A 391      19.398  17.748  19.479  0.00  0.00           C  
ATOM   3737  CG  TYR A 391      19.944  19.139  19.277  0.00  0.00           C  
ATOM   3738  CD1 TYR A 391      21.306  19.383  19.346  0.00  0.00           C  
ATOM   3739  CD2 TYR A 391      19.101  20.204  19.004  0.00  0.00           C  
ATOM   3740  CE1 TYR A 391      21.813  20.652  19.160  0.00  0.00           C  
ATOM   3741  CE2 TYR A 391      19.600  21.476  18.816  0.00  0.00           C  
ATOM   3742  CZ  TYR A 391      20.957  21.694  18.894  0.00  0.00           C  
ATOM   3743  OH  TYR A 391      21.458  22.958  18.706  0.00  0.00           O  
ATOM   3747  H   TYR A 391      19.759  17.066  16.868  0.00  0.00           H  
ATOM   3744  HA  TYR A 391      21.227  16.770  19.421  0.00  0.00           H  
ATOM   3751  HB2 TYR A 391      18.534  17.677  18.993  0.00  0.00           H  
ATOM   3750  HB3 TYR A 391      19.260  17.605  20.453  0.00  0.00           H  
ATOM   3749  HD1 TYR A 391      21.935  18.624  19.535  0.00  0.00           H  
ATOM   3748  HD2 TYR A 391      18.115  20.046  18.941  0.00  0.00           H  
ATOM   3745  HE1 TYR A 391      22.803  20.813  19.218  0.00  0.00           H  
ATOM   3746  HE2 TYR A 391      18.978  22.239  18.624  0.00  0.00           H  
ATOM   3752  HH  TYR A 391      22.302  23.059  19.231  0.00  0.00           H  
ATOM   3753  N   GLU A 392      19.809  14.345  18.369  0.00  0.00           N  
ATOM   3754  CA  GLU A 392      19.445  12.942  18.542  0.00  0.00           C  
ATOM   3755  C   GLU A 392      17.962  12.728  18.810  0.00  0.00           C  
ATOM   3756  O   GLU A 392      17.577  11.639  19.246  0.00  0.00           O  
ATOM   3757  CB  GLU A 392      20.257  12.275  19.659  0.00  0.00           C  
ATOM   3758  CG  GLU A 392      21.744  12.167  19.367  0.00  0.00           C  
ATOM   3759  CD  GLU A 392      22.050  11.202  18.242  0.00  0.00           C  
ATOM   3760  OE1 GLU A 392      21.301  10.215  18.085  0.00  0.00           O  
ATOM   3761  OE2 GLU A 392      23.038  11.431  17.513  0.00  0.00           O1-
ATOM   3765  H   GLU A 392      20.129  14.725  17.423  0.00  0.00           H  
ATOM   3763  HA  GLU A 392      19.715  12.419  17.711  0.00  0.00           H  
ATOM   3767  HB2 GLU A 392      20.150  12.821  20.471  0.00  0.00           H  
ATOM   3766  HB3 GLU A 392      19.908  11.363  19.778  0.00  0.00           H  
ATOM   3762  HG2 GLU A 392      22.070  13.054  19.096  0.00  0.00           H  
ATOM   3764  HG3 GLU A 392      22.195  11.835  20.175  0.00  0.00           H  
ATOM   3768  N   LEU A 393      17.113  13.726  18.563  0.00  0.00           N  
ATOM   3769  CA  LEU A 393      15.677  13.512  18.742  0.00  0.00           C  
ATOM   3770  C   LEU A 393      15.091  12.735  17.566  0.00  0.00           C  
ATOM   3771  O   LEU A 393      14.627  11.604  17.725  0.00  0.00           O  
ATOM   3772  CB  LEU A 393      14.954  14.849  18.927  0.00  0.00           C  
ATOM   3773  CG  LEU A 393      14.973  15.467  20.327  0.00  0.00           C  
ATOM   3774  CD1 LEU A 393      16.299  16.137  20.629  0.00  0.00           C  
ATOM   3775  CD2 LEU A 393      13.829  16.441  20.489  0.00  0.00           C  
ATOM   3779  H   LEU A 393      17.533  14.605  18.254  0.00  0.00           H  
ATOM   3783  HA  LEU A 393      15.536  12.974  19.580  0.00  0.00           H  
ATOM   3786  HB2 LEU A 393      15.374  15.511  18.305  0.00  0.00           H  
ATOM   3785  HB3 LEU A 393      13.996  14.715  18.674  0.00  0.00           H  
ATOM   3784  HG  LEU A 393      14.803  14.742  21.002  0.00  0.00           H  
ATOM   3782 HD11 LEU A 393      17.038  15.463  20.575  0.00  0.00           H  
ATOM   3781 HD12 LEU A 393      16.277  16.530  21.550  0.00  0.00           H  
ATOM   3780 HD13 LEU A 393      16.468  16.866  19.964  0.00  0.00           H  
ATOM   3778 HD21 LEU A 393      13.908  17.175  19.811  0.00  0.00           H  
ATOM   3776 HD22 LEU A 393      12.957  15.966  20.358  0.00  0.00           H  
ATOM   3777 HD23 LEU A 393      13.850  16.840  21.408  0.00  0.00           H  
ATOM   3787  N   LEU A 394      15.141  13.310  16.370  0.00  0.00           N  
ATOM   3788  CA  LEU A 394      14.568  12.656  15.199  0.00  0.00           C  
ATOM   3789  C   LEU A 394      15.574  11.702  14.567  0.00  0.00           C  
ATOM   3790  O   LEU A 394      15.204  10.721  13.925  0.00  0.00           O  
ATOM   3791  CB  LEU A 394      14.102  13.695  14.176  0.00  0.00           C  
ATOM   3792  CG  LEU A 394      13.194  13.215  13.042  0.00  0.00           C  
ATOM   3793  CD1 LEU A 394      12.156  14.270  12.724  0.00  0.00           C  
ATOM   3794  CD2 LEU A 394      14.008  12.888  11.806  0.00  0.00           C  
ATOM   3795  OXT LEU A 394      16.785  11.885  14.688  0.00  0.00           O1-
ATOM   3799  H   LEU A 394      15.607  14.232  16.343  0.00  0.00           H  
ATOM   3803  HA  LEU A 394      13.765  12.124  15.489  0.00  0.00           H  
ATOM   3806  HB2 LEU A 394      13.604  14.409  14.673  0.00  0.00           H  
ATOM   3805  HB3 LEU A 394      14.918  14.095  13.755  0.00  0.00           H  
ATOM   3804  HG  LEU A 394      12.740  12.372  13.327  0.00  0.00           H  
ATOM   3802 HD11 LEU A 394      11.597  14.450  13.535  0.00  0.00           H  
ATOM   3801 HD12 LEU A 394      11.565  13.950  11.981  0.00  0.00           H  
ATOM   3800 HD13 LEU A 394      12.610  15.117  12.442  0.00  0.00           H  
ATOM   3798 HD21 LEU A 394      14.500  13.704  11.500  0.00  0.00           H  
ATOM   3796 HD22 LEU A 394      14.668  12.165  12.017  0.00  0.00           H  
ATOM   3797 HD23 LEU A 394      13.400  12.576  11.074  0.00  0.00           H  
TER   
ATOM   3807  N   SER B   0      33.763  -6.088 -45.763  0.00  0.00           N  
ATOM   3808  CA  SER B   0      32.356  -5.872 -46.081  0.00  0.00           C  
ATOM   3809  C   SER B   0      32.173  -4.625 -46.936  0.00  0.00           C  
ATOM   3810  O   SER B   0      31.066  -4.323 -47.382  0.00  0.00           O  
ATOM   3811  CB  SER B   0      31.528  -5.756 -44.800  0.00  0.00           C  
ATOM   3812  OG  SER B   0      30.142  -5.724 -45.091  0.00  0.00           O  
ATOM   3815  H   SER B   0      34.339  -5.627 -46.443  0.00  0.00           H  
ATOM   3816  HA  SER B   0      32.031  -6.663 -46.613  0.00  0.00           H  
ATOM   3818  HB2 SER B   0      31.720  -6.543 -44.221  0.00  0.00           H  
ATOM   3817  HB3 SER B   0      31.780  -4.915 -44.331  0.00  0.00           H  
ATOM   3819  HG  SER B   0      29.626  -6.028 -44.291  0.00  0.00           H  
ATOM   3814  H2  SER B   0      33.966  -7.070 -45.771  0.00  0.00           H  
ATOM   3813  H3  SER B   0      33.966  -5.717 -44.853  0.00  0.00           H  
ATOM   3820  N   GLY B   1      33.267  -3.902 -47.164  0.00  0.00           N  
ATOM   3821  CA  GLY B   1      33.255  -2.784 -48.086  0.00  0.00           C  
ATOM   3822  C   GLY B   1      32.742  -1.495 -47.477  0.00  0.00           C  
ATOM   3823  O   GLY B   1      33.267  -0.415 -47.767  0.00  0.00           O  
ATOM   3824  H   GLY B   1      34.106  -4.206 -46.634  0.00  0.00           H  
ATOM   3825  HA2 GLY B   1      34.199  -2.632 -48.443  0.00  0.00           H  
ATOM   3826  HA3 GLY B   1      32.681  -3.022 -48.896  0.00  0.00           H  
ATOM   3827  N   SER B   2      31.706  -1.593 -46.644  0.00  0.00           N  
ATOM   3828  CA  SER B   2      31.210  -0.457 -45.876  0.00  0.00           C  
ATOM   3829  C   SER B   2      32.307   0.207 -45.050  0.00  0.00           C  
ATOM   3830  O   SER B   2      32.863  -0.406 -44.133  0.00  0.00           O  
ATOM   3831  CB  SER B   2      30.064  -0.899 -44.962  0.00  0.00           C  
ATOM   3832  OG  SER B   2      29.519   0.203 -44.257  0.00  0.00           O  
ATOM   3833  H   SER B   2      31.285  -2.546 -46.591  0.00  0.00           H  
ATOM   3834  HA  SER B   2      30.855   0.231 -46.528  0.00  0.00           H  
ATOM   3836  HB2 SER B   2      29.351  -1.313 -45.520  0.00  0.00           H  
ATOM   3835  HB3 SER B   2      30.415  -1.562 -44.307  0.00  0.00           H  
ATOM   3837  HG  SER B   2      30.178   0.954 -44.251  0.00  0.00           H  
ATOM   3838  N   GLU B   3      32.623   1.462 -45.386  0.00  0.00           N  
ATOM   3839  CA  GLU B   3      33.797   2.147 -44.852  0.00  0.00           C  
ATOM   3840  C   GLU B   3      33.797   2.208 -43.325  0.00  0.00           C  
ATOM   3841  O   GLU B   3      34.874   2.301 -42.718  0.00  0.00           O  
ATOM   3842  CB  GLU B   3      33.926   3.537 -45.488  0.00  0.00           C  
ATOM   3843  CG  GLU B   3      32.787   4.521 -45.266  0.00  0.00           C  
ATOM   3844  CD  GLU B   3      32.963   5.350 -44.014  0.00  0.00           C  
ATOM   3845  OE1 GLU B   3      34.100   5.425 -43.509  0.00  0.00           O  
ATOM   3846  OE2 GLU B   3      31.980   5.972 -43.566  0.00  0.00           O1-
ATOM   3850  H   GLU B   3      31.960   1.905 -46.059  0.00  0.00           H  
ATOM   3848  HA  GLU B   3      34.637   1.675 -45.167  0.00  0.00           H  
ATOM   3852  HB2 GLU B   3      34.756   3.955 -45.123  0.00  0.00           H  
ATOM   3851  HB3 GLU B   3      34.020   3.406 -46.473  0.00  0.00           H  
ATOM   3847  HG2 GLU B   3      32.760   5.137 -46.032  0.00  0.00           H  
ATOM   3849  HG3 GLU B   3      31.952   4.010 -45.171  0.00  0.00           H  
ATOM   3853  N   LEU B   4      32.626   2.097 -42.688  0.00  0.00           N  
ATOM   3854  CA  LEU B   4      32.596   2.005 -41.231  0.00  0.00           C  
ATOM   3855  C   LEU B   4      33.192   0.691 -40.753  0.00  0.00           C  
ATOM   3856  O   LEU B   4      33.950   0.668 -39.774  0.00  0.00           O  
ATOM   3857  CB  LEU B   4      31.162   2.116 -40.708  0.00  0.00           C  
ATOM   3858  CG  LEU B   4      30.441   3.448 -40.488  0.00  0.00           C  
ATOM   3859  CD1 LEU B   4      31.123   4.290 -39.411  0.00  0.00           C  
ATOM   3860  CD2 LEU B   4      30.264   4.212 -41.783  0.00  0.00           C  
ATOM   3864  H   LEU B   4      31.796   2.083 -43.288  0.00  0.00           H  
ATOM   3868  HA  LEU B   4      33.143   2.761 -40.852  0.00  0.00           H  
ATOM   3871  HB2 LEU B   4      30.567   1.564 -41.342  0.00  0.00           H  
ATOM   3870  HB3 LEU B   4      31.129   1.614 -39.810  0.00  0.00           H  
ATOM   3869  HG  LEU B   4      29.494   3.264 -40.212  0.00  0.00           H  
ATOM   3867 HD11 LEU B   4      31.124   3.786 -38.548  0.00  0.00           H  
ATOM   3866 HD12 LEU B   4      30.625   5.149 -39.296  0.00  0.00           H  
ATOM   3865 HD13 LEU B   4      32.064   4.483 -39.687  0.00  0.00           H  
ATOM   3863 HD21 LEU B   4      31.160   4.405 -42.187  0.00  0.00           H  
ATOM   3861 HD22 LEU B   4      29.723   3.667 -42.427  0.00  0.00           H  
ATOM   3862 HD23 LEU B   4      29.790   5.076 -41.605  0.00  0.00           H  
ATOM   3872  N   ASP B   5      32.897  -0.413 -41.444  0.00  0.00           N  
ATOM   3873  CA  ASP B   5      33.482  -1.673 -41.012  0.00  0.00           C  
ATOM   3874  C   ASP B   5      34.966  -1.717 -41.335  0.00  0.00           C  
ATOM   3875  O   ASP B   5      35.736  -2.362 -40.613  0.00  0.00           O  
ATOM   3876  CB  ASP B   5      32.755  -2.847 -41.668  0.00  0.00           C  
ATOM   3877  CG  ASP B   5      31.335  -3.007 -41.164  0.00  0.00           C  
ATOM   3878  OD1 ASP B   5      30.967  -2.321 -40.187  0.00  0.00           O  
ATOM   3879  OD2 ASP B   5      30.585  -3.818 -41.746  0.00  0.00           O1-
ATOM   3880  H   ASP B   5      32.275  -0.296 -42.236  0.00  0.00           H  
ATOM   3881  HA  ASP B   5      33.396  -1.715 -40.010  0.00  0.00           H  
ATOM   3883  HB2 ASP B   5      32.730  -2.684 -42.648  0.00  0.00           H  
ATOM   3882  HB3 ASP B   5      33.262  -3.675 -41.465  0.00  0.00           H  
ATOM   3884  N   GLN B   6      35.406  -0.956 -42.342  0.00  0.00           N  
ATOM   3885  CA  GLN B   6      36.829  -0.946 -42.644  0.00  0.00           C  
ATOM   3886  C   GLN B   6      37.587  -0.090 -41.645  0.00  0.00           C  
ATOM   3887  O   GLN B   6      38.727  -0.416 -41.291  0.00  0.00           O  
ATOM   3888  CB  GLN B   6      37.081  -0.422 -44.058  0.00  0.00           C  
ATOM   3889  CG  GLN B   6      36.511  -1.274 -45.176  0.00  0.00           C  
ATOM   3890  CD  GLN B   6      36.391  -0.500 -46.475  0.00  0.00           C  
ATOM   3899  NE2 GLN B   6      36.017  -1.192 -47.544  0.00  0.00           N  
ATOM   3898  OE1 GLN B   6      36.644   0.704 -46.519  0.00  0.00           O  
ATOM   3894  H   GLN B   6      34.697  -0.422 -42.841  0.00  0.00           H  
ATOM   3892  HA  GLN B   6      37.171  -1.890 -42.564  0.00  0.00           H  
ATOM   3896  HB2 GLN B   6      36.682   0.500 -44.134  0.00  0.00           H  
ATOM   3895  HB3 GLN B   6      38.077  -0.347 -44.199  0.00  0.00           H  
ATOM   3891  HG2 GLN B   6      37.114  -2.054 -45.326  0.00  0.00           H  
ATOM   3893  HG3 GLN B   6      35.604  -1.591 -44.909  0.00  0.00           H  
ATOM   3900 HE21 GLN B   6      35.902  -0.737 -48.449  0.00  0.00           H  
ATOM   3897 HE22 GLN B   6      35.848  -2.192 -47.438  0.00  0.00           H  
ATOM   3901  N   LEU B   7      36.934   0.936 -41.091  0.00  0.00           N  
ATOM   3902  CA  LEU B   7      37.609   1.708 -40.058  0.00  0.00           C  
ATOM   3903  C   LEU B   7      37.599   0.963 -38.732  0.00  0.00           C  
ATOM   3904  O   LEU B   7      38.570   1.034 -37.978  0.00  0.00           O  
ATOM   3905  CB  LEU B   7      36.959   3.083 -39.907  0.00  0.00           C  
ATOM   3906  CG  LEU B   7      37.198   4.067 -41.052  0.00  0.00           C  
ATOM   3907  CD1 LEU B   7      36.097   5.108 -41.091  0.00  0.00           C  
ATOM   3908  CD2 LEU B   7      38.560   4.729 -40.921  0.00  0.00           C  
ATOM   3912  H   LEU B   7      35.995   1.110 -41.435  0.00  0.00           H  
ATOM   3916  HA  LEU B   7      38.566   1.850 -40.336  0.00  0.00           H  
ATOM   3919  HB2 LEU B   7      35.975   2.949 -39.831  0.00  0.00           H  
ATOM   3918  HB3 LEU B   7      37.315   3.500 -39.077  0.00  0.00           H  
ATOM   3917  HG  LEU B   7      37.212   3.563 -41.915  0.00  0.00           H  
ATOM   3915 HD11 LEU B   7      35.212   4.659 -41.228  0.00  0.00           H  
ATOM   3914 HD12 LEU B   7      36.263   5.747 -41.844  0.00  0.00           H  
ATOM   3913 HD13 LEU B   7      36.080   5.614 -40.227  0.00  0.00           H  
ATOM   3911 HD21 LEU B   7      38.610   5.227 -40.055  0.00  0.00           H  
ATOM   3909 HD22 LEU B   7      39.276   4.031 -40.943  0.00  0.00           H  
ATOM   3910 HD23 LEU B   7      38.697   5.368 -41.678  0.00  0.00           H  
ATOM   3920  N   ARG B   8      36.525   0.222 -38.443  0.00  0.00           N  
ATOM   3921  CA  ARG B   8      36.502  -0.615 -37.247  0.00  0.00           C  
ATOM   3922  C   ARG B   8      37.570  -1.704 -37.308  0.00  0.00           C  
ATOM   3923  O   ARG B   8      38.275  -1.961 -36.318  0.00  0.00           O  
ATOM   3924  CB  ARG B   8      35.117  -1.235 -37.066  0.00  0.00           C  
ATOM   3925  CG  ARG B   8      34.029  -0.238 -36.705  0.00  0.00           C  
ATOM   3926  CD  ARG B   8      32.648  -0.820 -36.951  0.00  0.00           C  
ATOM   3927  NE  ARG B   8      31.608   0.199 -36.890  0.00  0.00           N  
ATOM   3928  CZ  ARG B   8      30.931   0.515 -35.795  0.00  0.00           C  
ATOM   3929  NH1 ARG B   8      31.155  -0.097 -34.644  0.00  0.00           N1+
ATOM   3930  NH2 ARG B   8      30.005   1.468 -35.856  0.00  0.00           N  
ATOM   3937  H   ARG B   8      35.748   0.293 -39.114  0.00  0.00           H  
ATOM   3932  HA  ARG B   8      36.681  -0.035 -36.441  0.00  0.00           H  
ATOM   3943  HB2 ARG B   8      34.859  -1.678 -37.921  0.00  0.00           H  
ATOM   3942  HB3 ARG B   8      35.171  -1.911 -36.336  0.00  0.00           H  
ATOM   3934  HG2 ARG B   8      34.101  -0.002 -35.741  0.00  0.00           H  
ATOM   3931  HG3 ARG B   8      34.127   0.578 -37.267  0.00  0.00           H  
ATOM   3939  HD2 ARG B   8      32.646  -1.241 -37.855  0.00  0.00           H  
ATOM   3938  HD3 ARG B   8      32.475  -1.511 -36.253  0.00  0.00           H  
ATOM   3933  HE  ARG B   8      31.388   0.698 -37.740  0.00  0.00           H  
ATOM   3941 HH11 ARG B   8      31.862  -0.803 -34.578  0.00  0.00           H  
ATOM   3940 HH12 ARG B   8      30.618   0.145 -33.831  0.00  0.00           H  
ATOM   3936 HH21 ARG B   8      29.839   1.951 -36.716  0.00  0.00           H  
ATOM   3935 HH22 ARG B   8      29.474   1.703 -35.041  0.00  0.00           H  
ATOM   3944  N   GLN B   9      37.743  -2.316 -38.483  0.00  0.00           N  
ATOM   3945  CA  GLN B   9      38.793  -3.312 -38.646  0.00  0.00           C  
ATOM   3946  C   GLN B   9      40.180  -2.697 -38.519  0.00  0.00           C  
ATOM   3947  O   GLN B   9      41.040  -3.251 -37.825  0.00  0.00           O  
ATOM   3948  CB  GLN B   9      38.640  -4.015 -39.995  0.00  0.00           C  
ATOM   3949  CG  GLN B   9      37.338  -4.764 -40.176  0.00  0.00           C  
ATOM   3950  CD  GLN B   9      37.227  -5.440 -41.512  0.00  0.00           C  
ATOM   3959  NE2 GLN B   9      36.086  -6.101 -41.733  0.00  0.00           N  
ATOM   3958  OE1 GLN B   9      38.121  -5.380 -42.364  0.00  0.00           O  
ATOM   3954  H   GLN B   9      37.094  -2.030 -39.228  0.00  0.00           H  
ATOM   3952  HA  GLN B   9      38.691  -3.996 -37.909  0.00  0.00           H  
ATOM   3956  HB2 GLN B   9      38.710  -3.326 -40.724  0.00  0.00           H  
ATOM   3955  HB3 GLN B   9      39.397  -4.670 -40.102  0.00  0.00           H  
ATOM   3951  HG2 GLN B   9      37.265  -5.459 -39.455  0.00  0.00           H  
ATOM   3953  HG3 GLN B   9      36.579  -4.114 -40.077  0.00  0.00           H  
ATOM   3960 HE21 GLN B   9      35.929  -6.576 -42.624  0.00  0.00           H  
ATOM   3957 HE22 GLN B   9      35.384  -6.121 -41.002  0.00  0.00           H  
ATOM   3961  N   GLU B  10      40.444  -1.582 -39.210  0.00  0.00           N  
ATOM   3962  CA  GLU B  10      41.774  -0.996 -39.071  0.00  0.00           C  
ATOM   3963  C   GLU B  10      42.013  -0.491 -37.651  0.00  0.00           C  
ATOM   3964  O   GLU B  10      43.155  -0.496 -37.176  0.00  0.00           O  
ATOM   3965  CB  GLU B  10      41.955   0.133 -40.083  0.00  0.00           C  
ATOM   3966  CG  GLU B  10      43.404   0.481 -40.369  0.00  0.00           C  
ATOM   3967  CD  GLU B  10      43.551   1.416 -41.552  0.00  0.00           C  
ATOM   3968  OE1 GLU B  10      42.518   1.815 -42.129  0.00  0.00           O  
ATOM   3969  OE2 GLU B  10      44.701   1.743 -41.912  0.00  0.00           O1-
ATOM   3973  H   GLU B  10      39.699  -1.218 -39.786  0.00  0.00           H  
ATOM   3971  HA  GLU B  10      42.473  -1.685 -39.303  0.00  0.00           H  
ATOM   3975  HB2 GLU B  10      41.544  -0.155 -40.930  0.00  0.00           H  
ATOM   3974  HB3 GLU B  10      41.521   0.937 -39.717  0.00  0.00           H  
ATOM   3970  HG2 GLU B  10      43.774   0.937 -39.582  0.00  0.00           H  
ATOM   3972  HG3 GLU B  10      43.886  -0.347 -40.584  0.00  0.00           H  
ATOM   3976  N   ALA B  11      40.945  -0.115 -36.941  0.00  0.00           N  
ATOM   3977  CA  ALA B  11      41.054   0.269 -35.540  0.00  0.00           C  
ATOM   3978  C   ALA B  11      41.545  -0.893 -34.690  0.00  0.00           C  
ATOM   3979  O   ALA B  11      42.502  -0.758 -33.918  0.00  0.00           O  
ATOM   3980  CB  ALA B  11      39.708   0.782 -35.030  0.00  0.00           C  
ATOM   3981  H   ALA B  11      40.051  -0.122 -37.468  0.00  0.00           H  
ATOM   3982  HA  ALA B  11      41.715   1.027 -35.461  0.00  0.00           H  
ATOM   3983  HB1 ALA B  11      39.662   0.664 -34.039  0.00  0.00           H  
ATOM   3985  HB2 ALA B  11      38.971   0.265 -35.463  0.00  0.00           H  
ATOM   3984  HB3 ALA B  11      39.615   1.750 -35.256  0.00  0.00           H  
ATOM   3986  N   GLU B  12      40.883  -2.048 -34.811  0.00  0.00           N  
ATOM   3987  CA  GLU B  12      41.308  -3.199 -34.022  0.00  0.00           C  
ATOM   3988  C   GLU B  12      42.695  -3.675 -34.439  0.00  0.00           C  
ATOM   3989  O   GLU B  12      43.492  -4.107 -33.595  0.00  0.00           O  
ATOM   3990  CB  GLU B  12      40.289  -4.330 -34.155  0.00  0.00           C  
ATOM   3991  CG  GLU B  12      40.313  -5.325 -33.007  0.00  0.00           C  
ATOM   3992  CD  GLU B  12      41.232  -6.499 -33.273  0.00  0.00           C  
ATOM   3993  OE1 GLU B  12      41.624  -6.696 -34.443  0.00  0.00           O  
ATOM   3994  OE2 GLU B  12      41.561  -7.228 -32.314  0.00  0.00           O1-
ATOM   3998  H   GLU B  12      40.101  -2.047 -35.467  0.00  0.00           H  
ATOM   3996  HA  GLU B  12      41.318  -2.954 -33.044  0.00  0.00           H  
ATOM   4000  HB2 GLU B  12      39.392  -3.924 -34.179  0.00  0.00           H  
ATOM   3999  HB3 GLU B  12      40.494  -4.823 -34.982  0.00  0.00           H  
ATOM   3995  HG2 GLU B  12      40.644  -4.863 -32.206  0.00  0.00           H  
ATOM   3997  HG3 GLU B  12      39.405  -5.680 -32.886  0.00  0.00           H  
ATOM   4001  N   GLN B  13      42.999  -3.615 -35.739  0.00  0.00           N  
ATOM   4002  CA  GLN B  13      44.331  -3.979 -36.207  0.00  0.00           C  
ATOM   4003  C   GLN B  13      45.401  -3.099 -35.574  0.00  0.00           C  
ATOM   4004  O   GLN B  13      46.447  -3.595 -35.134  0.00  0.00           O  
ATOM   4005  CB  GLN B  13      44.394  -3.893 -37.731  0.00  0.00           C  
ATOM   4006  CG  GLN B  13      44.026  -5.188 -38.436  0.00  0.00           C  
ATOM   4007  CD  GLN B  13      44.938  -6.338 -38.054  0.00  0.00           C  
ATOM   4016  NE2 GLN B  13      44.362  -7.524 -37.900  0.00  0.00           N  
ATOM   4015  OE1 GLN B  13      46.146  -6.162 -37.895  0.00  0.00           O  
ATOM   4011  H   GLN B  13      42.235  -3.300 -36.354  0.00  0.00           H  
ATOM   4009  HA  GLN B  13      44.510  -4.931 -35.927  0.00  0.00           H  
ATOM   4013  HB2 GLN B  13      43.762  -3.180 -38.040  0.00  0.00           H  
ATOM   4012  HB3 GLN B  13      45.327  -3.646 -38.001  0.00  0.00           H  
ATOM   4008  HG2 GLN B  13      43.088  -5.431 -38.192  0.00  0.00           H  
ATOM   4010  HG3 GLN B  13      44.089  -5.045 -39.423  0.00  0.00           H  
ATOM   4017 HE21 GLN B  13      44.913  -8.347 -37.657  0.00  0.00           H  
ATOM   4014 HE22 GLN B  13      43.354  -7.592 -38.030  0.00  0.00           H  
ATOM   4018  N   LEU B  14      45.143  -1.789 -35.491  0.00  0.00           N  
ATOM   4019  CA  LEU B  14      46.108  -0.910 -34.845  0.00  0.00           C  
ATOM   4020  C   LEU B  14      46.186  -1.186 -33.349  0.00  0.00           C  
ATOM   4021  O   LEU B  14      47.273  -1.126 -32.767  0.00  0.00           O  
ATOM   4022  CB  LEU B  14      45.754   0.547 -35.127  0.00  0.00           C  
ATOM   4023  CG  LEU B  14      46.326   1.074 -36.446  0.00  0.00           C  
ATOM   4024  CD1 LEU B  14      45.472   2.199 -37.007  0.00  0.00           C  
ATOM   4025  CD2 LEU B  14      47.766   1.528 -36.265  0.00  0.00           C  
ATOM   4029  H   LEU B  14      44.258  -1.484 -35.900  0.00  0.00           H  
ATOM   4033  HA  LEU B  14      47.016  -1.079 -35.247  0.00  0.00           H  
ATOM   4036  HB2 LEU B  14      44.772   0.620 -35.181  0.00  0.00           H  
ATOM   4035  HB3 LEU B  14      46.125   1.100 -34.401  0.00  0.00           H  
ATOM   4034  HG  LEU B  14      46.362   0.321 -37.107  0.00  0.00           H  
ATOM   4032 HD11 LEU B  14      44.544   1.864 -37.175  0.00  0.00           H  
ATOM   4031 HD12 LEU B  14      45.868   2.524 -37.867  0.00  0.00           H  
ATOM   4030 HD13 LEU B  14      45.439   2.954 -36.351  0.00  0.00           H  
ATOM   4028 HD21 LEU B  14      47.804   2.259 -35.583  0.00  0.00           H  
ATOM   4026 HD22 LEU B  14      48.325   0.757 -35.957  0.00  0.00           H  
ATOM   4027 HD23 LEU B  14      48.122   1.868 -37.135  0.00  0.00           H  
ATOM   4037  N   LYS B  15      45.055  -1.490 -32.704  0.00  0.00           N  
ATOM   4038  CA  LYS B  15      45.120  -1.735 -31.265  0.00  0.00           C  
ATOM   4039  C   LYS B  15      45.885  -3.009 -30.958  0.00  0.00           C  
ATOM   4040  O   LYS B  15      46.588  -3.081 -29.944  0.00  0.00           O  
ATOM   4041  CB  LYS B  15      43.717  -1.795 -30.652  0.00  0.00           C  
ATOM   4042  CG  LYS B  15      42.879  -0.535 -30.781  0.00  0.00           C  
ATOM   4043  CD  LYS B  15      43.439   0.565 -29.863  0.00  0.00           C  
ATOM   4044  CE  LYS B  15      44.420   1.507 -30.523  0.00  0.00           C  
ATOM   4045  NZ  LYS B  15      44.837   2.605 -29.610  0.00  0.00           N1+
ATOM   4056  H   LYS B  15      44.212  -1.531 -33.266  0.00  0.00           H  
ATOM   4046  HA  LYS B  15      45.591  -0.958 -30.825  0.00  0.00           H  
ATOM   4058  HB2 LYS B  15      43.219  -2.551 -31.092  0.00  0.00           H  
ATOM   4057  HB3 LYS B  15      43.816  -2.009 -29.673  0.00  0.00           H  
ATOM   4049  HG2 LYS B  15      42.912  -0.210 -31.718  0.00  0.00           H  
ATOM   4050  HG3 LYS B  15      41.945  -0.728 -30.508  0.00  0.00           H  
ATOM   4055  HD2 LYS B  15      42.661   1.101 -29.509  0.00  0.00           H  
ATOM   4054  HD3 LYS B  15      43.893   0.118 -29.082  0.00  0.00           H  
ATOM   4047  HE2 LYS B  15      45.234   0.989 -30.806  0.00  0.00           H  
ATOM   4048  HE3 LYS B  15      43.994   1.906 -31.341  0.00  0.00           H  
ATOM   4051  HZ1 LYS B  15      45.835   2.660 -29.591  0.00  0.00           H  
ATOM   4053  HZ2 LYS B  15      44.495   2.419 -28.689  0.00  0.00           H  
ATOM   4052  HZ3 LYS B  15      44.460   3.471 -29.938  0.00  0.00           H  
ATOM   4059  N   ASN B  16      45.865  -3.976 -31.871  0.00  0.00           N  
ATOM   4060  CA  ASN B  16      46.619  -5.186 -31.593  0.00  0.00           C  
ATOM   4061  C   ASN B  16      48.080  -5.061 -31.992  0.00  0.00           C  
ATOM   4062  O   ASN B  16      48.946  -5.626 -31.312  0.00  0.00           O  
ATOM   4063  CB  ASN B  16      45.992  -6.378 -32.323  0.00  0.00           C  
ATOM   4064  CG  ASN B  16      44.665  -6.795 -31.724  0.00  0.00           C  
ATOM   4065  ND2 ASN B  16      44.251  -6.110 -30.665  0.00  0.00           N  
ATOM   4066  OD1 ASN B  16      44.016  -7.723 -32.209  0.00  0.00           O  
ATOM   4070  H   ASN B  16      45.320  -3.802 -32.706  0.00  0.00           H  
ATOM   4067  HA  ASN B  16      46.598  -5.329 -30.591  0.00  0.00           H  
ATOM   4072  HB2 ASN B  16      45.847  -6.121 -33.274  0.00  0.00           H  
ATOM   4071  HB3 ASN B  16      46.624  -7.146 -32.267  0.00  0.00           H  
ATOM   4069 HD21 ASN B  16      44.807  -5.356 -30.308  0.00  0.00           H  
ATOM   4068 HD22 ASN B  16      43.386  -6.340 -30.221  0.00  0.00           H  
ATOM   4073  N   GLN B  17      48.390  -4.277 -33.029  0.00  0.00           N  
ATOM   4074  CA  GLN B  17      49.788  -3.951 -33.288  0.00  0.00           C  
ATOM   4075  C   GLN B  17      50.390  -3.141 -32.145  0.00  0.00           C  
ATOM   4076  O   GLN B  17      51.552  -3.343 -31.776  0.00  0.00           O  
ATOM   4077  CB  GLN B  17      49.911  -3.193 -34.611  0.00  0.00           C  
ATOM   4078  CG  GLN B  17      51.332  -3.087 -35.146  0.00  0.00           C  
ATOM   4079  CD  GLN B  17      52.077  -1.886 -34.595  0.00  0.00           C  
ATOM   4088  NE2 GLN B  17      53.395  -2.005 -34.489  0.00  0.00           N  
ATOM   4087  OE1 GLN B  17      51.475  -0.864 -34.271  0.00  0.00           O  
ATOM   4083  H   GLN B  17      47.602  -3.948 -33.589  0.00  0.00           H  
ATOM   4081  HA  GLN B  17      50.302  -4.816 -33.356  0.00  0.00           H  
ATOM   4085  HB2 GLN B  17      49.353  -3.660 -35.302  0.00  0.00           H  
ATOM   4084  HB3 GLN B  17      49.557  -2.262 -34.482  0.00  0.00           H  
ATOM   4080  HG2 GLN B  17      51.832  -3.915 -34.893  0.00  0.00           H  
ATOM   4082  HG3 GLN B  17      51.294  -3.010 -36.142  0.00  0.00           H  
ATOM   4089 HE21 GLN B  17      53.964  -1.234 -34.140  0.00  0.00           H  
ATOM   4086 HE22 GLN B  17      53.825  -2.887 -34.765  0.00  0.00           H  
ATOM   4090  N   ILE B  18      49.592  -2.260 -31.532  0.00  0.00           N  
ATOM   4091  CA  ILE B  18      50.072  -1.479 -30.397  0.00  0.00           C  
ATOM   4092  C   ILE B  18      50.247  -2.356 -29.167  0.00  0.00           C  
ATOM   4093  O   ILE B  18      51.241  -2.234 -28.442  0.00  0.00           O  
ATOM   4094  CB  ILE B  18      49.130  -0.291 -30.128  0.00  0.00           C  
ATOM   4095  CG1 ILE B  18      49.269   0.752 -31.239  0.00  0.00           C  
ATOM   4096  CG2 ILE B  18      49.425   0.335 -28.774  0.00  0.00           C  
ATOM   4097  CD1 ILE B  18      48.393   1.969 -31.052  0.00  0.00           C  
ATOM   4105  H   ILE B  18      48.640  -2.187 -31.922  0.00  0.00           H  
ATOM   4098  HA  ILE B  18      50.987  -1.149 -30.649  0.00  0.00           H  
ATOM   4101  HB  ILE B  18      48.197  -0.631 -30.139  0.00  0.00           H  
ATOM   4102 HG12 ILE B  18      50.225   1.042 -31.281  0.00  0.00           H  
ATOM   4103 HG13 ILE B  18      49.032   0.315 -32.108  0.00  0.00           H  
ATOM   4100 HG21 ILE B  18      49.328  -0.362 -28.066  0.00  0.00           H  
ATOM   4099 HG22 ILE B  18      48.778   1.077 -28.612  0.00  0.00           H  
ATOM   4107 HG23 ILE B  18      50.358   0.691 -28.777  0.00  0.00           H  
ATOM   4108 HD11 ILE B  18      47.434   1.688 -31.029  0.00  0.00           H  
ATOM   4106 HD12 ILE B  18      48.537   2.602 -31.812  0.00  0.00           H  
ATOM   4104 HD13 ILE B  18      48.630   2.420 -30.192  0.00  0.00           H  
ATOM   4109  N   ARG B  19      49.324  -3.294 -28.937  0.00  0.00           N  
ATOM   4110  CA  ARG B  19      49.480  -4.163 -27.777  0.00  0.00           C  
ATOM   4111  C   ARG B  19      50.669  -5.095 -27.952  0.00  0.00           C  
ATOM   4112  O   ARG B  19      51.379  -5.382 -26.976  0.00  0.00           O  
ATOM   4113  CB  ARG B  19      48.195  -4.956 -27.540  0.00  0.00           C  
ATOM   4114  CG  ARG B  19      48.264  -5.925 -26.372  0.00  0.00           C  
ATOM   4115  CD  ARG B  19      47.079  -6.876 -26.375  0.00  0.00           C  
ATOM   4116  NE  ARG B  19      47.052  -7.715 -27.567  0.00  0.00           N  
ATOM   4117  CZ  ARG B  19      46.143  -7.626 -28.527  0.00  0.00           C  
ATOM   4118  NH1 ARG B  19      45.165  -6.735 -28.472  0.00  0.00           N1+
ATOM   4119  NH2 ARG B  19      46.214  -8.452 -29.567  0.00  0.00           N  
ATOM   4126  H   ARG B  19      48.556  -3.340 -29.603  0.00  0.00           H  
ATOM   4121  HA  ARG B  19      49.635  -3.592 -26.962  0.00  0.00           H  
ATOM   4132  HB2 ARG B  19      47.458  -4.309 -27.362  0.00  0.00           H  
ATOM   4131  HB3 ARG B  19      47.995  -5.480 -28.364  0.00  0.00           H  
ATOM   4123  HG2 ARG B  19      49.097  -6.466 -26.437  0.00  0.00           H  
ATOM   4120  HG3 ARG B  19      48.251  -5.416 -25.516  0.00  0.00           H  
ATOM   4128  HD2 ARG B  19      47.144  -7.454 -25.565  0.00  0.00           H  
ATOM   4127  HD3 ARG B  19      46.245  -6.330 -26.336  0.00  0.00           H  
ATOM   4122  HE  ARG B  19      47.776  -8.412 -27.667  0.00  0.00           H  
ATOM   4130 HH11 ARG B  19      45.110  -6.095 -27.704  0.00  0.00           H  
ATOM   4129 HH12 ARG B  19      44.476  -6.697 -29.201  0.00  0.00           H  
ATOM   4125 HH21 ARG B  19      46.958  -9.117 -29.629  0.00  0.00           H  
ATOM   4124 HH22 ARG B  19      45.523  -8.408 -30.290  0.00  0.00           H  
ATOM   4133  N   ASP B  20      50.959  -5.507 -29.188  0.00  0.00           N  
ATOM   4134  CA  ASP B  20      52.111  -6.373 -29.387  0.00  0.00           C  
ATOM   4135  C   ASP B  20      53.404  -5.580 -29.262  0.00  0.00           C  
ATOM   4136  O   ASP B  20      54.362  -6.045 -28.634  0.00  0.00           O  
ATOM   4137  CB  ASP B  20      52.024  -7.061 -30.750  0.00  0.00           C  
ATOM   4138  CG  ASP B  20      50.917  -8.093 -30.810  0.00  0.00           C  
ATOM   4139  OD1 ASP B  20      50.400  -8.477 -29.739  0.00  0.00           O  
ATOM   4140  OD2 ASP B  20      50.562  -8.522 -31.928  0.00  0.00           O1-
ATOM   4141  H   ASP B  20      50.339  -5.179 -29.926  0.00  0.00           H  
ATOM   4142  HA  ASP B  20      52.108  -7.051 -28.644  0.00  0.00           H  
ATOM   4144  HB2 ASP B  20      51.849  -6.364 -31.435  0.00  0.00           H  
ATOM   4143  HB3 ASP B  20      52.892  -7.511 -30.923  0.00  0.00           H  
ATOM   4145  N   ALA B  21      53.458  -4.378 -29.851  0.00  0.00           N  
ATOM   4146  CA  ALA B  21      54.658  -3.565 -29.711  0.00  0.00           C  
ATOM   4147  C   ALA B  21      54.864  -3.097 -28.277  0.00  0.00           C  
ATOM   4148  O   ALA B  21      55.980  -2.706 -27.920  0.00  0.00           O  
ATOM   4149  CB  ALA B  21      54.597  -2.362 -30.651  0.00  0.00           C  
ATOM   4150  H   ALA B  21      52.625  -4.105 -30.376  0.00  0.00           H  
ATOM   4151  HA  ALA B  21      55.459  -4.118 -29.987  0.00  0.00           H  
ATOM   4152  HB1 ALA B  21      53.793  -2.441 -31.238  0.00  0.00           H  
ATOM   4154  HB2 ALA B  21      55.421  -2.340 -31.214  0.00  0.00           H  
ATOM   4153  HB3 ALA B  21      54.537  -1.523 -30.112  0.00  0.00           H  
ATOM   4155  N   ARG B  22      53.815  -3.126 -27.451  0.00  0.00           N  
ATOM   4156  CA  ARG B  22      53.951  -2.728 -26.056  0.00  0.00           C  
ATOM   4157  C   ARG B  22      54.417  -3.885 -25.185  0.00  0.00           C  
ATOM   4158  O   ARG B  22      55.266  -3.696 -24.309  0.00  0.00           O  
ATOM   4159  CB  ARG B  22      52.630  -2.161 -25.529  0.00  0.00           C  
ATOM   4160  CG  ARG B  22      52.386  -0.709 -25.923  0.00  0.00           C  
ATOM   4161  CD  ARG B  22      51.133  -0.147 -25.269  0.00  0.00           C  
ATOM   4162  NE  ARG B  22      50.807   1.182 -25.777  0.00  0.00           N  
ATOM   4163  CZ  ARG B  22      49.814   1.935 -25.327  0.00  0.00           C  
ATOM   4164  NH1 ARG B  22      49.022   1.524 -24.349  0.00  0.00           N1+
ATOM   4165  NH2 ARG B  22      49.607   3.130 -25.871  0.00  0.00           N  
ATOM   4172  H   ARG B  22      52.931  -3.445 -27.878  0.00  0.00           H  
ATOM   4167  HA  ARG B  22      54.632  -1.984 -25.995  0.00  0.00           H  
ATOM   4178  HB2 ARG B  22      51.887  -2.709 -25.896  0.00  0.00           H  
ATOM   4177  HB3 ARG B  22      52.642  -2.212 -24.537  0.00  0.00           H  
ATOM   4169  HG2 ARG B  22      53.163  -0.153 -25.637  0.00  0.00           H  
ATOM   4166  HG3 ARG B  22      52.273  -0.649 -26.913  0.00  0.00           H  
ATOM   4174  HD2 ARG B  22      50.379  -0.768 -25.461  0.00  0.00           H  
ATOM   4173  HD3 ARG B  22      51.294  -0.095 -24.288  0.00  0.00           H  
ATOM   4168  HE  ARG B  22      51.378   1.552 -26.523  0.00  0.00           H  
ATOM   4176 HH11 ARG B  22      49.177   0.635 -23.917  0.00  0.00           H  
ATOM   4175 HH12 ARG B  22      48.265   2.103 -24.037  0.00  0.00           H  
ATOM   4171 HH21 ARG B  22      50.209   3.461 -26.598  0.00  0.00           H  
ATOM   4170 HH22 ARG B  22      48.848   3.701 -25.553  0.00  0.00           H  
ATOM   4179  N   LYS B  23      53.875  -5.086 -25.409  0.00  0.00           N  
ATOM   4180  CA  LYS B  23      54.351  -6.236 -24.651  0.00  0.00           C  
ATOM   4181  C   LYS B  23      55.714  -6.709 -25.139  0.00  0.00           C  
ATOM   4182  O   LYS B  23      56.399  -7.441 -24.416  0.00  0.00           O  
ATOM   4183  CB  LYS B  23      53.340  -7.380 -24.733  0.00  0.00           C  
ATOM   4184  CG  LYS B  23      51.960  -7.057 -24.176  0.00  0.00           C  
ATOM   4185  CD  LYS B  23      51.015  -8.237 -24.290  0.00  0.00           C  
ATOM   4186  CE  LYS B  23      49.639  -7.938 -23.742  0.00  0.00           C  
ATOM   4187  NZ  LYS B  23      48.751  -9.120 -23.876  0.00  0.00           N1+
ATOM   4198  H   LYS B  23      53.141  -5.118 -26.118  0.00  0.00           H  
ATOM   4188  HA  LYS B  23      54.429  -5.975 -23.677  0.00  0.00           H  
ATOM   4200  HB2 LYS B  23      53.236  -7.637 -25.695  0.00  0.00           H  
ATOM   4199  HB3 LYS B  23      53.709  -8.160 -24.223  0.00  0.00           H  
ATOM   4191  HG2 LYS B  23      52.052  -6.805 -23.210  0.00  0.00           H  
ATOM   4192  HG3 LYS B  23      51.578  -6.282 -24.683  0.00  0.00           H  
ATOM   4197  HD2 LYS B  23      50.928  -8.487 -25.256  0.00  0.00           H  
ATOM   4196  HD3 LYS B  23      51.401  -9.009 -23.782  0.00  0.00           H  
ATOM   4189  HE2 LYS B  23      49.717  -7.692 -22.775  0.00  0.00           H  
ATOM   4190  HE3 LYS B  23      49.244  -7.170 -24.248  0.00  0.00           H  
ATOM   4193  HZ1 LYS B  23      49.172  -9.906 -23.424  0.00  0.00           H  
ATOM   4195  HZ2 LYS B  23      48.614  -9.326 -24.845  0.00  0.00           H  
ATOM   4194  HZ3 LYS B  23      47.868  -8.923 -23.449  0.00  0.00           H  
ATOM   4201  N   ALA B  24      56.113  -6.307 -26.349  0.00  0.00           N  
ATOM   4202  CA  ALA B  24      57.419  -6.687 -26.878  0.00  0.00           C  
ATOM   4203  C   ALA B  24      58.557  -6.076 -26.070  0.00  0.00           C  
ATOM   4204  O   ALA B  24      59.568  -6.740 -25.813  0.00  0.00           O  
ATOM   4205  CB  ALA B  24      57.524  -6.278 -28.347  0.00  0.00           C  
ATOM   4206  H   ALA B  24      55.433  -5.720 -26.860  0.00  0.00           H  
ATOM   4207  HA  ALA B  24      57.503  -7.694 -26.841  0.00  0.00           H  
ATOM   4208  HB1 ALA B  24      57.936  -7.023 -28.869  0.00  0.00           H  
ATOM   4210  HB2 ALA B  24      58.093  -5.461 -28.423  0.00  0.00           H  
ATOM   4209  HB3 ALA B  24      56.611  -6.085 -28.703  0.00  0.00           H  
ATOM   4211  N   CYS B  25      58.414  -4.817 -25.663  0.00  0.00           N  
ATOM   4212  CA  CYS B  25      59.438  -4.143 -24.876  0.00  0.00           C  
ATOM   4213  C   CYS B  25      59.280  -4.334 -23.373  0.00  0.00           C  
ATOM   4214  O   CYS B  25      60.061  -3.757 -22.610  0.00  0.00           O  
ATOM   4215  CB  CYS B  25      59.440  -2.644 -25.197  0.00  0.00           C  
ATOM   4216  SG  CYS B  25      59.927  -2.243 -26.890  0.00  0.00           S  
ATOM   4217  H   CYS B  25      57.523  -4.366 -25.951  0.00  0.00           H  
ATOM   4218  HA  CYS B  25      60.344  -4.521 -25.146  0.00  0.00           H  
ATOM   4220  HB2 CYS B  25      58.518  -2.295 -25.043  0.00  0.00           H  
ATOM   4219  HB3 CYS B  25      60.077  -2.196 -24.571  0.00  0.00           H  
ATOM   4221  HG  CYS B  25      60.330  -1.328 -26.913  0.00  0.00           H  
ATOM   4222  N   ALA B  26      58.306  -5.121 -22.925  0.00  0.00           N  
ATOM   4223  CA  ALA B  26      58.137  -5.371 -21.494  0.00  0.00           C  
ATOM   4224  C   ALA B  26      58.953  -6.597 -21.081  0.00  0.00           C  
ATOM   4225  O   ALA B  26      58.430  -7.612 -20.622  0.00  0.00           O  
ATOM   4226  CB  ALA B  26      56.661  -5.539 -21.155  0.00  0.00           C  
ATOM   4227  H   ALA B  26      57.698  -5.528 -23.654  0.00  0.00           H  
ATOM   4228  HA  ALA B  26      58.474  -4.577 -20.984  0.00  0.00           H  
ATOM   4229  HB1 ALA B  26      56.245  -6.187 -21.791  0.00  0.00           H  
ATOM   4231  HB2 ALA B  26      56.199  -4.656 -21.230  0.00  0.00           H  
ATOM   4230  HB3 ALA B  26      56.571  -5.884 -20.221  0.00  0.00           H  
ATOM   4232  N   ASP B  27      60.271  -6.480 -21.259  0.00  0.00           N  
ATOM   4233  CA  ASP B  27      61.162  -7.575 -20.891  0.00  0.00           C  
ATOM   4234  C   ASP B  27      61.284  -7.731 -19.380  0.00  0.00           C  
ATOM   4235  O   ASP B  27      61.591  -8.827 -18.898  0.00  0.00           O  
ATOM   4236  CB  ASP B  27      62.539  -7.359 -21.517  0.00  0.00           C  
ATOM   4237  CG  ASP B  27      62.495  -7.372 -23.033  0.00  0.00           C  
ATOM   4238  OD1 ASP B  27      61.400  -7.172 -23.598  0.00  0.00           O  
ATOM   4239  OD2 ASP B  27      63.554  -7.585 -23.660  0.00  0.00           O1-
ATOM   4240  H   ASP B  27      60.585  -5.588 -21.661  0.00  0.00           H  
ATOM   4241  HA  ASP B  27      60.749  -8.428 -21.244  0.00  0.00           H  
ATOM   4243  HB2 ASP B  27      62.879  -6.477 -21.215  0.00  0.00           H  
ATOM   4242  HB3 ASP B  27      63.136  -8.089 -21.208  0.00  0.00           H  
ATOM   4244  N   ALA B  28      61.050  -6.661 -18.622  0.00  0.00           N  
ATOM   4245  CA  ALA B  28      61.142  -6.708 -17.172  0.00  0.00           C  
ATOM   4246  C   ALA B  28      60.082  -5.793 -16.572  0.00  0.00           C  
ATOM   4247  O   ALA B  28      59.329  -5.124 -17.285  0.00  0.00           O  
ATOM   4248  CB  ALA B  28      62.545  -6.316 -16.694  0.00  0.00           C  
ATOM   4249  H   ALA B  28      60.799  -5.802 -19.154  0.00  0.00           H  
ATOM   4250  HA  ALA B  28      60.968  -7.644 -16.863  0.00  0.00           H  
ATOM   4251  HB1 ALA B  28      62.651  -6.577 -15.737  0.00  0.00           H  
ATOM   4253  HB2 ALA B  28      62.661  -5.329 -16.789  0.00  0.00           H  
ATOM   4252  HB3 ALA B  28      63.226  -6.790 -17.249  0.00  0.00           H  
ATOM   4254  N   THR B  29      60.030  -5.768 -15.243  0.00  0.00           N  
ATOM   4255  CA  THR B  29      59.132  -4.903 -14.499  0.00  0.00           C  
ATOM   4256  C   THR B  29      59.954  -3.965 -13.626  0.00  0.00           C  
ATOM   4257  O   THR B  29      61.104  -4.252 -13.287  0.00  0.00           O  
ATOM   4258  CB  THR B  29      58.157  -5.711 -13.630  0.00  0.00           C  
ATOM   4259  CG2 THR B  29      57.562  -6.866 -14.422  0.00  0.00           C  
ATOM   4260  OG1 THR B  29      58.850  -6.229 -12.486  0.00  0.00           O  
ATOM   4264  H   THR B  29      60.698  -6.432 -14.779  0.00  0.00           H  
ATOM   4261  HA  THR B  29      58.606  -4.351 -15.146  0.00  0.00           H  
ATOM   4265  HB  THR B  29      57.417  -5.091 -13.298  0.00  0.00           H  
ATOM   4267  HG1 THR B  29      59.348  -7.067 -12.730  0.00  0.00           H  
ATOM   4263 HG21 THR B  29      58.192  -7.137 -15.154  0.00  0.00           H  
ATOM   4262 HG22 THR B  29      56.688  -6.586 -14.828  0.00  0.00           H  
ATOM   4266 HG23 THR B  29      57.406  -7.650 -13.816  0.00  0.00           H  
ATOM   4268  N   LEU B  30      59.349  -2.834 -13.258  0.00  0.00           N  
ATOM   4269  CA  LEU B  30      60.042  -1.874 -12.404  0.00  0.00           C  
ATOM   4270  C   LEU B  30      60.365  -2.469 -11.038  0.00  0.00           C  
ATOM   4271  O   LEU B  30      61.382  -2.113 -10.435  0.00  0.00           O  
ATOM   4272  CB  LEU B  30      59.228  -0.586 -12.269  0.00  0.00           C  
ATOM   4273  CG  LEU B  30      59.992   0.582 -11.636  0.00  0.00           C  
ATOM   4274  CD1 LEU B  30      61.367   0.713 -12.266  0.00  0.00           C  
ATOM   4275  CD2 LEU B  30      59.232   1.883 -11.814  0.00  0.00           C  
ATOM   4279  H   LEU B  30      58.394  -2.707 -13.615  0.00  0.00           H  
ATOM   4283  HA  LEU B  30      60.909  -1.615 -12.851  0.00  0.00           H  
ATOM   4286  HB2 LEU B  30      58.951  -0.302 -13.175  0.00  0.00           H  
ATOM   4285  HB3 LEU B  30      58.447  -0.775 -11.695  0.00  0.00           H  
ATOM   4284  HG  LEU B  30      60.088   0.412 -10.657  0.00  0.00           H  
ATOM   4282 HD11 LEU B  30      61.885  -0.131 -12.122  0.00  0.00           H  
ATOM   4281 HD12 LEU B  30      61.858   1.478 -11.846  0.00  0.00           H  
ATOM   4280 HD13 LEU B  30      61.273   0.880 -13.249  0.00  0.00           H  
ATOM   4278 HD21 LEU B  30      59.109   2.071 -12.789  0.00  0.00           H  
ATOM   4276 HD22 LEU B  30      58.335   1.812 -11.376  0.00  0.00           H  
ATOM   4277 HD23 LEU B  30      59.745   2.633 -11.395  0.00  0.00           H  
ATOM   4287  N   SER B  31      59.512  -3.363 -10.528  0.00  0.00           N  
ATOM   4288  CA  SER B  31      59.767  -3.958  -9.218  0.00  0.00           C  
ATOM   4289  C   SER B  31      61.003  -4.849  -9.249  0.00  0.00           C  
ATOM   4290  O   SER B  31      61.816  -4.829  -8.315  0.00  0.00           O  
ATOM   4291  CB  SER B  31      58.544  -4.747  -8.752  0.00  0.00           C  
ATOM   4292  OG  SER B  31      58.419  -5.962  -9.470  0.00  0.00           O  
ATOM   4293  H   SER B  31      58.699  -3.582 -11.115  0.00  0.00           H  
ATOM   4294  HA  SER B  31      59.940  -3.211  -8.565  0.00  0.00           H  
ATOM   4296  HB2 SER B  31      58.643  -4.952  -7.783  0.00  0.00           H  
ATOM   4295  HB3 SER B  31      57.729  -4.195  -8.904  0.00  0.00           H  
ATOM   4297  HG  SER B  31      58.629  -5.803 -10.434  0.00  0.00           H  
ATOM   4298  N   GLN B  32      61.181  -5.619 -10.328  0.00  0.00           N  
ATOM   4299  CA  GLN B  32      62.382  -6.438 -10.444  0.00  0.00           C  
ATOM   4300  C   GLN B  32      63.613  -5.547 -10.497  0.00  0.00           C  
ATOM   4301  O   GLN B  32      64.666  -5.889  -9.948  0.00  0.00           O  
ATOM   4302  CB  GLN B  32      62.297  -7.330 -11.682  0.00  0.00           C  
ATOM   4303  CG  GLN B  32      61.291  -8.463 -11.559  0.00  0.00           C  
ATOM   4304  CD  GLN B  32      60.871  -9.021 -12.903  0.00  0.00           C  
ATOM   4313  NE2 GLN B  32      60.060 -10.073 -12.881  0.00  0.00           N  
ATOM   4312  OE1 GLN B  32      61.271  -8.514 -13.951  0.00  0.00           O  
ATOM   4308  H   GLN B  32      60.434  -5.581 -11.027  0.00  0.00           H  
ATOM   4306  HA  GLN B  32      62.449  -7.008  -9.622  0.00  0.00           H  
ATOM   4310  HB2 GLN B  32      62.036  -6.766 -12.468  0.00  0.00           H  
ATOM   4309  HB3 GLN B  32      63.200  -7.732 -11.852  0.00  0.00           H  
ATOM   4305  HG2 GLN B  32      61.702  -9.200 -11.022  0.00  0.00           H  
ATOM   4307  HG3 GLN B  32      60.479  -8.120 -11.087  0.00  0.00           H  
ATOM   4314 HE21 GLN B  32      59.725 -10.494 -13.747  0.00  0.00           H  
ATOM   4311 HE22 GLN B  32      59.782 -10.449 -11.976  0.00  0.00           H  
ATOM   4315  N   ILE B  33      63.492  -4.399 -11.162  0.00  0.00           N  
ATOM   4316  CA  ILE B  33      64.615  -3.479 -11.289  0.00  0.00           C  
ATOM   4317  C   ILE B  33      64.952  -2.881  -9.930  0.00  0.00           C  
ATOM   4318  O   ILE B  33      66.127  -2.742  -9.573  0.00  0.00           O  
ATOM   4319  CB  ILE B  33      64.313  -2.391 -12.335  0.00  0.00           C  
ATOM   4320  CG1 ILE B  33      63.959  -3.026 -13.680  0.00  0.00           C  
ATOM   4321  CG2 ILE B  33      65.504  -1.461 -12.493  0.00  0.00           C  
ATOM   4322  CD1 ILE B  33      65.062  -3.879 -14.262  0.00  0.00           C  
ATOM   4330  H   ILE B  33      62.556  -4.225 -11.568  0.00  0.00           H  
ATOM   4323  HA  ILE B  33      65.404  -4.032 -11.563  0.00  0.00           H  
ATOM   4326  HB  ILE B  33      63.524  -1.874 -12.021  0.00  0.00           H  
ATOM   4327 HG12 ILE B  33      63.142  -3.588 -13.558  0.00  0.00           H  
ATOM   4328 HG13 ILE B  33      63.746  -2.292 -14.325  0.00  0.00           H  
ATOM   4325 HG21 ILE B  33      65.720  -1.056 -11.606  0.00  0.00           H  
ATOM   4324 HG22 ILE B  33      65.271  -0.743 -13.147  0.00  0.00           H  
ATOM   4332 HG23 ILE B  33      66.285  -1.986 -12.827  0.00  0.00           H  
ATOM   4333 HD11 ILE B  33      65.876  -3.318 -14.404  0.00  0.00           H  
ATOM   4331 HD12 ILE B  33      64.762  -4.259 -15.136  0.00  0.00           H  
ATOM   4329 HD13 ILE B  33      65.276  -4.623 -13.630  0.00  0.00           H  
ATOM   4334  N   THR B  34      63.932  -2.517  -9.147  0.00  0.00           N  
ATOM   4335  CA  THR B  34      64.145  -1.823  -7.886  0.00  0.00           C  
ATOM   4336  C   THR B  34      64.129  -2.759  -6.684  0.00  0.00           C  
ATOM   4337  O   THR B  34      63.966  -2.292  -5.552  0.00  0.00           O  
ATOM   4338  CB  THR B  34      63.056  -0.768  -7.680  0.00  0.00           C  
ATOM   4339  CG2 THR B  34      63.018   0.210  -8.826  0.00  0.00           C  
ATOM   4340  OG1 THR B  34      61.781  -1.420  -7.628  0.00  0.00           O  
ATOM   4344  H   THR B  34      62.994  -2.770  -9.514  0.00  0.00           H  
ATOM   4341  HA  THR B  34      65.052  -1.367  -7.920  0.00  0.00           H  
ATOM   4345  HB  THR B  34      63.209  -0.301  -6.788  0.00  0.00           H  
ATOM   4347  HG1 THR B  34      61.055  -0.753  -7.430  0.00  0.00           H  
ATOM   4343 HG21 THR B  34      63.134   1.149  -8.485  0.00  0.00           H  
ATOM   4342 HG22 THR B  34      62.137   0.148  -9.307  0.00  0.00           H  
ATOM   4346 HG23 THR B  34      63.757   0.010  -9.478  0.00  0.00           H  
ATOM   4348  N   ASN B  35      64.287  -4.067  -6.895  0.00  0.00           N  
ATOM   4349  CA  ASN B  35      64.297  -4.959  -5.740  0.00  0.00           C  
ATOM   4350  C   ASN B  35      65.604  -4.869  -4.960  0.00  0.00           C  
ATOM   4351  O   ASN B  35      65.624  -5.158  -3.758  0.00  0.00           O  
ATOM   4352  CB  ASN B  35      64.056  -6.405  -6.176  0.00  0.00           C  
ATOM   4353  CG  ASN B  35      62.584  -6.764  -6.231  0.00  0.00           C  
ATOM   4359  ND2 ASN B  35      62.202  -7.541  -7.238  0.00  0.00           N  
ATOM   4358  OD1 ASN B  35      61.801  -6.350  -5.377  0.00  0.00           O  
ATOM   4355  H   ASN B  35      64.391  -4.360  -7.861  0.00  0.00           H  
ATOM   4354  HA  ASN B  35      63.562  -4.651  -5.120  0.00  0.00           H  
ATOM   4357  HB2 ASN B  35      64.448  -6.529  -7.084  0.00  0.00           H  
ATOM   4356  HB3 ASN B  35      64.507  -7.009  -5.524  0.00  0.00           H  
ATOM   4361 HD21 ASN B  35      62.876  -7.862  -7.906  0.00  0.00           H  
ATOM   4360 HD22 ASN B  35      61.244  -7.808  -7.332  0.00  0.00           H  
ATOM   4362  N   ASN B  36      66.696  -4.471  -5.612  0.00  0.00           N  
ATOM   4363  CA  ASN B  36      67.982  -4.341  -4.936  0.00  0.00           C  
ATOM   4364  C   ASN B  36      68.235  -2.960  -4.346  0.00  0.00           C  
ATOM   4365  O   ASN B  36      69.295  -2.751  -3.747  0.00  0.00           O  
ATOM   4366  CB  ASN B  36      69.119  -4.687  -5.904  0.00  0.00           C  
ATOM   4367  CG  ASN B  36      69.139  -3.787  -7.125  0.00  0.00           C  
ATOM   4373  ND2 ASN B  36      70.220  -3.857  -7.893  0.00  0.00           N  
ATOM   4372  OD1 ASN B  36      68.197  -3.036  -7.374  0.00  0.00           O  
ATOM   4369  H   ASN B  36      66.553  -4.267  -6.618  0.00  0.00           H  
ATOM   4368  HA  ASN B  36      67.977  -4.998  -4.159  0.00  0.00           H  
ATOM   4371  HB2 ASN B  36      69.984  -4.587  -5.421  0.00  0.00           H  
ATOM   4370  HB3 ASN B  36      68.999  -5.629  -6.204  0.00  0.00           H  
ATOM   4375 HD21 ASN B  36      70.963  -4.485  -7.655  0.00  0.00           H  
ATOM   4374 HD22 ASN B  36      70.295  -3.285  -8.709  0.00  0.00           H  
ATOM   4376  N   ILE B  37      67.311  -2.015  -4.493  0.00  0.00           N  
ATOM   4377  CA  ILE B  37      67.526  -0.692  -3.920  0.00  0.00           C  
ATOM   4378  C   ILE B  37      67.242  -0.722  -2.421  0.00  0.00           C  
ATOM   4379  O   ILE B  37      66.534  -1.593  -1.909  0.00  0.00           O  
ATOM   4380  CB  ILE B  37      66.666   0.365  -4.640  0.00  0.00           C  
ATOM   4381  CG1 ILE B  37      67.281   1.758  -4.488  0.00  0.00           C  
ATOM   4382  CG2 ILE B  37      65.242   0.347  -4.120  0.00  0.00           C  
ATOM   4383  CD1 ILE B  37      68.437   2.019  -5.425  0.00  0.00           C  
ATOM   4391  H   ILE B  37      66.474  -2.289  -5.021  0.00  0.00           H  
ATOM   4384  HA  ILE B  37      68.502  -0.495  -4.022  0.00  0.00           H  
ATOM   4387  HB  ILE B  37      66.650   0.139  -5.609  0.00  0.00           H  
ATOM   4388 HG12 ILE B  37      66.568   2.437  -4.653  0.00  0.00           H  
ATOM   4389 HG13 ILE B  37      67.602   1.856  -3.546  0.00  0.00           H  
ATOM   4386 HG21 ILE B  37      64.865  -0.572  -4.231  0.00  0.00           H  
ATOM   4385 HG22 ILE B  37      64.696   1.003  -4.640  0.00  0.00           H  
ATOM   4393 HG23 ILE B  37      65.244   0.598  -3.153  0.00  0.00           H  
ATOM   4394 HD11 ILE B  37      69.162   1.354  -5.252  0.00  0.00           H  
ATOM   4392 HD12 ILE B  37      68.788   2.942  -5.271  0.00  0.00           H  
ATOM   4390 HD13 ILE B  37      68.124   1.934  -6.370  0.00  0.00           H  
ATOM   4395  N   ASP B  38      67.815   0.245  -1.706  0.00  0.00           N  
ATOM   4396  CA  ASP B  38      67.439   0.237  -0.298  0.00  0.00           C  
ATOM   4397  C   ASP B  38      66.160   1.046  -0.082  0.00  0.00           C  
ATOM   4398  O   ASP B  38      65.938   2.050  -0.765  0.00  0.00           O  
ATOM   4399  CB  ASP B  38      68.576   0.770   0.581  0.00  0.00           C  
ATOM   4400  CG  ASP B  38      68.943   2.223   0.294  0.00  0.00           C  
ATOM   4401  OD1 ASP B  38      68.364   2.852  -0.614  0.00  0.00           O  
ATOM   4402  OD2 ASP B  38      69.831   2.747   0.999  0.00  0.00           O1-
ATOM   4403  H   ASP B  38      68.426   0.871  -2.157  0.00  0.00           H  
ATOM   4404  HA  ASP B  38      67.229  -0.713  -0.049  0.00  0.00           H  
ATOM   4406  HB2 ASP B  38      68.289   0.698   1.532  0.00  0.00           H  
ATOM   4405  HB3 ASP B  38      69.379   0.203   0.423  0.00  0.00           H  
ATOM   4407  N   PRO B  39      65.264   0.616   0.802  0.00  0.00           N  
ATOM   4408  CA  PRO B  39      64.053   1.405   1.042  0.00  0.00           C  
ATOM   4409  C   PRO B  39      64.374   2.748   1.675  0.00  0.00           C  
ATOM   4410  O   PRO B  39      65.356   2.901   2.407  0.00  0.00           O  
ATOM   4411  CB  PRO B  39      63.237   0.525   1.999  0.00  0.00           C  
ATOM   4412  CG  PRO B  39      63.803  -0.854   1.834  0.00  0.00           C  
ATOM   4413  CD  PRO B  39      65.256  -0.652   1.549  0.00  0.00           C  
ATOM   4415  HA  PRO B  39      63.533   1.527   0.184  0.00  0.00           H  
ATOM   4420  HB2 PRO B  39      63.340   0.843   2.946  0.00  0.00           H  
ATOM   4419  HB3 PRO B  39      62.265   0.544   1.754  0.00  0.00           H  
ATOM   4414  HG2 PRO B  39      63.668  -1.388   2.675  0.00  0.00           H  
ATOM   4418  HG3 PRO B  39      63.346  -1.328   1.075  0.00  0.00           H  
ATOM   4417  HD2 PRO B  39      65.790  -0.566   2.389  0.00  0.00           H  
ATOM   4416  HD3 PRO B  39      65.630  -1.391   0.989  0.00  0.00           H  
ATOM   4421  N   VAL B  40      63.528   3.735   1.373  0.00  0.00           N  
ATOM   4422  CA  VAL B  40      63.734   5.082   1.891  0.00  0.00           C  
ATOM   4423  C   VAL B  40      63.570   5.134   3.402  0.00  0.00           C  
ATOM   4424  O   VAL B  40      63.971   6.117   4.036  0.00  0.00           O  
ATOM   4425  CB  VAL B  40      62.769   6.069   1.211  0.00  0.00           C  
ATOM   4426  CG1 VAL B  40      63.154   6.263  -0.243  0.00  0.00           C  
ATOM   4427  CG2 VAL B  40      61.342   5.557   1.315  0.00  0.00           C  
ATOM   4434  H   VAL B  40      62.742   3.466   0.760  0.00  0.00           H  
ATOM   4428  HA  VAL B  40      64.679   5.361   1.670  0.00  0.00           H  
ATOM   4431  HB  VAL B  40      62.871   6.950   1.662  0.00  0.00           H  
ATOM   4429 HG11 VAL B  40      63.957   6.857  -0.302  0.00  0.00           H  
ATOM   4432 HG12 VAL B  40      63.367   5.377  -0.656  0.00  0.00           H  
ATOM   4433 HG13 VAL B  40      62.394   6.684  -0.739  0.00  0.00           H  
ATOM   4430 HG21 VAL B  40      61.229   5.064   2.178  0.00  0.00           H  
ATOM   4436 HG22 VAL B  40      61.155   4.941   0.550  0.00  0.00           H  
ATOM   4435 HG23 VAL B  40      60.709   6.331   1.285  0.00  0.00           H  
ATOM   4437  N   GLY B  41      62.987   4.098   3.993  0.00  0.00           N  
ATOM   4438  CA  GLY B  41      62.711   4.071   5.412  0.00  0.00           C  
ATOM   4439  C   GLY B  41      61.398   4.769   5.704  0.00  0.00           C  
ATOM   4440  O   GLY B  41      60.729   5.300   4.821  0.00  0.00           O  
ATOM   4441  H   GLY B  41      62.749   3.312   3.345  0.00  0.00           H  
ATOM   4442  HA2 GLY B  41      62.660   3.118   5.730  0.00  0.00           H  
ATOM   4443  HA3 GLY B  41      63.452   4.533   5.911  0.00  0.00           H  
ATOM   4444  N   ARG B  42      60.982   4.705   6.962  0.00  0.00           N  
ATOM   4445  CA  ARG B  42      59.763   5.393   7.364  0.00  0.00           C  
ATOM   4446  C   ARG B  42      59.960   6.909   7.366  0.00  0.00           C  
ATOM   4447  O   ARG B  42      60.889   7.420   7.998  0.00  0.00           O  
ATOM   4448  CB  ARG B  42      59.317   4.911   8.742  0.00  0.00           C  
ATOM   4449  CG  ARG B  42      58.090   4.013   8.704  0.00  0.00           C  
ATOM   4450  CD  ARG B  42      57.418   3.924  10.065  0.00  0.00           C  
ATOM   4451  NE  ARG B  42      58.158   3.067  10.984  0.00  0.00           N  
ATOM   4452  CZ  ARG B  42      57.870   1.794  11.217  0.00  0.00           C  
ATOM   4453  NH1 ARG B  42      56.858   1.192  10.613  0.00  0.00           N1+
ATOM   4454  NH2 ARG B  42      58.616   1.108  12.077  0.00  0.00           N  
ATOM   4461  H   ARG B  42      61.570   4.152   7.598  0.00  0.00           H  
ATOM   4456  HA  ARG B  42      59.029   5.168   6.711  0.00  0.00           H  
ATOM   4467  HB2 ARG B  42      60.063   4.397   9.150  0.00  0.00           H  
ATOM   4466  HB3 ARG B  42      59.099   5.706   9.297  0.00  0.00           H  
ATOM   4458  HG2 ARG B  42      57.429   4.380   8.054  0.00  0.00           H  
ATOM   4455  HG3 ARG B  42      58.360   3.093   8.431  0.00  0.00           H  
ATOM   4463  HD2 ARG B  42      57.363   4.844  10.443  0.00  0.00           H  
ATOM   4462  HD3 ARG B  42      56.502   3.554   9.933  0.00  0.00           H  
ATOM   4457  HE  ARG B  42      58.941   3.470  11.475  0.00  0.00           H  
ATOM   4465 HH11 ARG B  42      56.300   1.691   9.948  0.00  0.00           H  
ATOM   4464 HH12 ARG B  42      56.647   0.233  10.819  0.00  0.00           H  
ATOM   4460 HH21 ARG B  42      59.396   1.545  12.525  0.00  0.00           H  
ATOM   4459 HH22 ARG B  42      58.398   0.151  12.276  0.00  0.00           H  
ATOM   4468  N   ILE B  43      59.089   7.629   6.661  0.00  0.00           N  
ATOM   4469  CA  ILE B  43      59.111   9.091   6.613  0.00  0.00           C  
ATOM   4470  C   ILE B  43      57.834   9.582   7.277  0.00  0.00           C  
ATOM   4471  O   ILE B  43      56.739   9.444   6.719  0.00  0.00           O  
ATOM   4472  CB  ILE B  43      59.253   9.671   5.197  0.00  0.00           C  
ATOM   4473  CG1 ILE B  43      60.594   9.312   4.549  0.00  0.00           C  
ATOM   4474  CG2 ILE B  43      59.085  11.182   5.227  0.00  0.00           C  
ATOM   4475  CD1 ILE B  43      60.603   8.055   3.776  0.00  0.00           C  
ATOM   4483  H   ILE B  43      58.382   7.056   6.140  0.00  0.00           H  
ATOM   4476  HA  ILE B  43      59.863   9.377   7.192  0.00  0.00           H  
ATOM   4479  HB  ILE B  43      58.524   9.283   4.629  0.00  0.00           H  
ATOM   4480 HG12 ILE B  43      60.860  10.082   3.953  0.00  0.00           H  
ATOM   4481 HG13 ILE B  43      61.281   9.259   5.288  0.00  0.00           H  
ATOM   4478 HG21 ILE B  43      58.208  11.403   5.651  0.00  0.00           H  
ATOM   4477 HG22 ILE B  43      59.108  11.530   4.291  0.00  0.00           H  
ATOM   4485 HG23 ILE B  43      59.831  11.581   5.758  0.00  0.00           H  
ATOM   4486 HD11 ILE B  43      60.365   7.278   4.368  0.00  0.00           H  
ATOM   4484 HD12 ILE B  43      61.514   7.891   3.385  0.00  0.00           H  
ATOM   4482 HD13 ILE B  43      59.936   8.101   3.025  0.00  0.00           H  
ATOM   4487  N   GLN B  44      57.967  10.181   8.455  0.00  0.00           N  
ATOM   4488  CA  GLN B  44      56.821  10.692   9.198  0.00  0.00           C  
ATOM   4489  C   GLN B  44      57.009  12.197   9.324  0.00  0.00           C  
ATOM   4490  O   GLN B  44      57.588  12.694  10.293  0.00  0.00           O  
ATOM   4491  CB  GLN B  44      56.686  10.021  10.566  0.00  0.00           C  
ATOM   4492  CG  GLN B  44      56.070   8.632  10.524  0.00  0.00           C  
ATOM   4493  CD  GLN B  44      56.994   7.601   9.914  0.00  0.00           C  
ATOM   4502  NE2 GLN B  44      56.572   7.013   8.801  0.00  0.00           N  
ATOM   4501  OE1 GLN B  44      58.077   7.337  10.435  0.00  0.00           O  
ATOM   4497  H   GLN B  44      58.948  10.253   8.798  0.00  0.00           H  
ATOM   4495  HA  GLN B  44      56.004  10.530   8.659  0.00  0.00           H  
ATOM   4499  HB2 GLN B  44      57.597   9.945  10.978  0.00  0.00           H  
ATOM   4498  HB3 GLN B  44      56.111  10.599  11.152  0.00  0.00           H  
ATOM   4494  HG2 GLN B  44      55.850   8.351  11.459  0.00  0.00           H  
ATOM   4496  HG3 GLN B  44      55.230   8.671   9.982  0.00  0.00           H  
ATOM   4503 HE21 GLN B  44      57.147   6.318   8.326  0.00  0.00           H  
ATOM   4500 HE22 GLN B  44      55.658   7.273   8.433  0.00  0.00           H  
ATOM   4504  N   MET B  45      56.510  12.914   8.324  0.00  0.00           N  
ATOM   4505  CA  MET B  45      56.459  14.363   8.347  0.00  0.00           C  
ATOM   4506  C   MET B  45      55.225  14.821   9.117  0.00  0.00           C  
ATOM   4507  O   MET B  45      54.228  14.102   9.233  0.00  0.00           O  
ATOM   4508  CB  MET B  45      56.459  14.914   6.923  0.00  0.00           C  
ATOM   4509  CG  MET B  45      55.239  14.537   6.117  0.00  0.00           C  
ATOM   4510  SD  MET B  45      55.321  15.114   4.412  0.00  0.00           S  
ATOM   4511  CE  MET B  45      56.536  13.986   3.737  0.00  0.00           C  
ATOM   4518  H   MET B  45      56.158  12.341   7.520  0.00  0.00           H  
ATOM   4519  HA  MET B  45      57.268  14.703   8.832  0.00  0.00           H  
ATOM   4516  HB2 MET B  45      56.520  15.922   6.964  0.00  0.00           H  
ATOM   4520  HB3 MET B  45      57.280  14.574   6.443  0.00  0.00           H  
ATOM   4512  HG2 MET B  45      55.127  13.516   6.148  0.00  0.00           H  
ATOM   4517  HG3 MET B  45      54.405  14.913   6.586  0.00  0.00           H  
ATOM   4513  HE1 MET B  45      57.034  14.434   2.993  0.00  0.00           H  
ATOM   4514  HE2 MET B  45      57.182  13.719   4.454  0.00  0.00           H  
ATOM   4515  HE3 MET B  45      56.077  13.169   3.384  0.00  0.00           H  
ATOM   4521  N   ARG B  46      55.301  16.035   9.648  0.00  0.00           N  
ATOM   4522  CA  ARG B  46      54.259  16.567  10.509  0.00  0.00           C  
ATOM   4523  C   ARG B  46      53.863  17.962  10.053  0.00  0.00           C  
ATOM   4524  O   ARG B  46      54.636  18.676   9.412  0.00  0.00           O  
ATOM   4525  CB  ARG B  46      54.727  16.596  11.975  0.00  0.00           C  
ATOM   4526  CG  ARG B  46      53.625  16.816  13.000  0.00  0.00           C  
ATOM   4527  CD  ARG B  46      54.198  16.912  14.404  0.00  0.00           C  
ATOM   4528  NE  ARG B  46      54.974  18.131  14.596  0.00  0.00           N  
ATOM   4529  CZ  ARG B  46      54.455  19.304  14.932  0.00  0.00           C  
ATOM   4530  NH1 ARG B  46      53.155  19.453  15.132  0.00  0.00           N1+
ATOM   4531  NH2 ARG B  46      55.259  20.353  15.071  0.00  0.00           N  
ATOM   4538  H   ARG B  46      56.163  16.565   9.396  0.00  0.00           H  
ATOM   4533  HA  ARG B  46      53.452  15.970  10.454  0.00  0.00           H  
ATOM   4544  HB2 ARG B  46      55.167  15.722  12.174  0.00  0.00           H  
ATOM   4543  HB3 ARG B  46      55.392  17.335  12.071  0.00  0.00           H  
ATOM   4535  HG2 ARG B  46      53.149  17.666  12.799  0.00  0.00           H  
ATOM   4532  HG3 ARG B  46      52.991  16.050  12.975  0.00  0.00           H  
ATOM   4540  HD2 ARG B  46      53.438  16.899  15.050  0.00  0.00           H  
ATOM   4539  HD3 ARG B  46      54.785  16.119  14.552  0.00  0.00           H  
ATOM   4534  HE  ARG B  46      55.973  18.078  14.464  0.00  0.00           H  
ATOM   4542 HH11 ARG B  46      52.540  18.667  15.051  0.00  0.00           H  
ATOM   4541 HH12 ARG B  46      52.782  20.354  15.367  0.00  0.00           H  
ATOM   4537 HH21 ARG B  46      56.246  20.250  14.942  0.00  0.00           H  
ATOM   4536 HH22 ARG B  46      54.878  21.249  15.306  0.00  0.00           H  
ATOM   4545  N   THR B  47      52.635  18.338  10.398  0.00  0.00           N  
ATOM   4546  CA  THR B  47      52.097  19.633  10.013  0.00  0.00           C  
ATOM   4547  C   THR B  47      52.841  20.726  10.761  0.00  0.00           C  
ATOM   4548  O   THR B  47      52.785  20.793  11.993  0.00  0.00           O  
ATOM   4549  CB  THR B  47      50.605  19.702  10.326  0.00  0.00           C  
ATOM   4550  CG2 THR B  47      50.072  21.098  10.071  0.00  0.00           C  
ATOM   4551  OG1 THR B  47      49.896  18.761   9.511  0.00  0.00           O  
ATOM   4555  H   THR B  47      52.106  17.638  10.955  0.00  0.00           H  
ATOM   4552  HA  THR B  47      52.245  19.763   9.031  0.00  0.00           H  
ATOM   4556  HB  THR B  47      50.456  19.447  11.305  0.00  0.00           H  
ATOM   4558  HG1 THR B  47      49.699  19.159   8.609  0.00  0.00           H  
ATOM   4554 HG21 THR B  47      49.336  21.308  10.720  0.00  0.00           H  
ATOM   4553 HG22 THR B  47      49.711  21.162   9.136  0.00  0.00           H  
ATOM   4557 HG23 THR B  47      50.808  21.772  10.183  0.00  0.00           H  
ATOM   4559  N   ARG B  48      53.527  21.588  10.018  0.00  0.00           N  
ATOM   4560  CA  ARG B  48      54.276  22.674  10.634  0.00  0.00           C  
ATOM   4561  C   ARG B  48      53.530  23.994  10.613  0.00  0.00           C  
ATOM   4562  O   ARG B  48      53.769  24.844  11.476  0.00  0.00           O  
ATOM   4563  CB  ARG B  48      55.625  22.859   9.934  0.00  0.00           C  
ATOM   4564  CG  ARG B  48      56.418  21.585   9.784  0.00  0.00           C  
ATOM   4565  CD  ARG B  48      56.851  21.033  11.129  0.00  0.00           C  
ATOM   4566  NE  ARG B  48      57.593  19.786  10.985  0.00  0.00           N  
ATOM   4567  CZ  ARG B  48      57.900  18.976  11.989  0.00  0.00           C  
ATOM   4568  NH1 ARG B  48      57.546  19.252  13.232  0.00  0.00           N1+
ATOM   4569  NH2 ARG B  48      58.581  17.861  11.736  0.00  0.00           N  
ATOM   4576  H   ARG B  48      53.483  21.424   8.999  0.00  0.00           H  
ATOM   4571  HA  ARG B  48      54.470  22.426  11.601  0.00  0.00           H  
ATOM   4582  HB2 ARG B  48      55.452  23.231   9.026  0.00  0.00           H  
ATOM   4581  HB3 ARG B  48      56.164  23.504  10.469  0.00  0.00           H  
ATOM   4573  HG2 ARG B  48      55.860  20.892   9.330  0.00  0.00           H  
ATOM   4570  HG3 ARG B  48      57.240  21.761   9.244  0.00  0.00           H  
ATOM   4578  HD2 ARG B  48      57.429  21.712  11.572  0.00  0.00           H  
ATOM   4577  HD3 ARG B  48      56.034  20.870  11.674  0.00  0.00           H  
ATOM   4572  HE  ARG B  48      57.893  19.522  10.059  0.00  0.00           H  
ATOM   4580 HH11 ARG B  48      57.017  20.078  13.434  0.00  0.00           H  
ATOM   4579 HH12 ARG B  48      57.805  18.634  13.980  0.00  0.00           H  
ATOM   4575 HH21 ARG B  48      58.838  17.632  10.798  0.00  0.00           H  
ATOM   4574 HH22 ARG B  48      58.836  17.250  12.487  0.00  0.00           H  
ATOM   4583  N   ARG B  49      52.631  24.180   9.654  0.00  0.00           N  
ATOM   4584  CA  ARG B  49      51.839  25.392   9.553  0.00  0.00           C  
ATOM   4585  C   ARG B  49      50.434  24.984   9.145  0.00  0.00           C  
ATOM   4586  O   ARG B  49      50.222  23.916   8.565  0.00  0.00           O  
ATOM   4587  CB  ARG B  49      52.460  26.390   8.571  0.00  0.00           C  
ATOM   4588  CG  ARG B  49      53.833  26.855   9.026  0.00  0.00           C  
ATOM   4589  CD  ARG B  49      54.220  28.209   8.490  0.00  0.00           C  
ATOM   4590  NE  ARG B  49      55.659  28.418   8.590  0.00  0.00           N  
ATOM   4591  CZ  ARG B  49      56.288  28.779   9.700  0.00  0.00           C  
ATOM   4592  NH1 ARG B  49      55.632  28.982  10.831  0.00  0.00           N1+
ATOM   4593  NH2 ARG B  49      57.608  28.942   9.675  0.00  0.00           N  
ATOM   4600  H   ARG B  49      52.545  23.382   8.984  0.00  0.00           H  
ATOM   4595  HA  ARG B  49      51.799  25.833  10.444  0.00  0.00           H  
ATOM   4606  HB2 ARG B  49      52.558  25.945   7.696  0.00  0.00           H  
ATOM   4605  HB3 ARG B  49      51.869  27.178   8.514  0.00  0.00           H  
ATOM   4597  HG2 ARG B  49      53.851  26.896  10.032  0.00  0.00           H  
ATOM   4594  HG3 ARG B  49      54.524  26.187   8.724  0.00  0.00           H  
ATOM   4602  HD2 ARG B  49      53.947  28.260   7.536  0.00  0.00           H  
ATOM   4601  HD3 ARG B  49      53.750  28.904   9.024  0.00  0.00           H  
ATOM   4596  HE  ARG B  49      56.213  28.279   7.759  0.00  0.00           H  
ATOM   4604 HH11 ARG B  49      54.641  28.845  10.870  0.00  0.00           H  
ATOM   4603 HH12 ARG B  49      56.126  29.273  11.655  0.00  0.00           H  
ATOM   4599 HH21 ARG B  49      58.118  28.774   8.831  0.00  0.00           H  
ATOM   4598 HH22 ARG B  49      58.092  29.232  10.502  0.00  0.00           H  
ATOM   4607  N   THR B  50      49.470  25.845   9.445  0.00  0.00           N  
ATOM   4608  CA  THR B  50      48.109  25.644   8.974  0.00  0.00           C  
ATOM   4609  C   THR B  50      47.531  26.980   8.554  0.00  0.00           C  
ATOM   4610  O   THR B  50      47.541  27.942   9.327  0.00  0.00           O  
ATOM   4611  CB  THR B  50      47.231  25.003  10.052  0.00  0.00           C  
ATOM   4612  CG2 THR B  50      45.831  24.769   9.518  0.00  0.00           C  
ATOM   4613  OG1 THR B  50      47.798  23.749  10.443  0.00  0.00           O  
ATOM   4617  H   THR B  50      49.765  26.649  10.027  0.00  0.00           H  
ATOM   4614  HA  THR B  50      48.132  25.041   8.175  0.00  0.00           H  
ATOM   4618  HB  THR B  50      47.212  25.612  10.871  0.00  0.00           H  
ATOM   4620  HG1 THR B  50      48.665  23.589   9.958  0.00  0.00           H  
ATOM   4616 HG21 THR B  50      45.289  25.610   9.597  0.00  0.00           H  
ATOM   4615 HG22 THR B  50      45.382  24.040  10.042  0.00  0.00           H  
ATOM   4619 HG23 THR B  50      45.873  24.498   8.552  0.00  0.00           H  
ATOM   4621  N   LEU B  51      47.029  27.025   7.329  0.00  0.00           N  
ATOM   4622  CA  LEU B  51      46.559  28.247   6.696  0.00  0.00           C  
ATOM   4623  C   LEU B  51      45.041  28.179   6.610  0.00  0.00           C  
ATOM   4624  O   LEU B  51      44.493  27.396   5.826  0.00  0.00           O  
ATOM   4625  CB  LEU B  51      47.185  28.389   5.312  0.00  0.00           C  
ATOM   4626  CG  LEU B  51      48.686  28.097   5.237  0.00  0.00           C  
ATOM   4627  CD1 LEU B  51      49.132  27.921   3.798  0.00  0.00           C  
ATOM   4628  CD2 LEU B  51      49.482  29.196   5.901  0.00  0.00           C  
ATOM   4632  H   LEU B  51      46.999  26.089   6.846  0.00  0.00           H  
ATOM   4636  HA  LEU B  51      46.809  29.023   7.267  0.00  0.00           H  
ATOM   4639  HB2 LEU B  51      46.729  27.751   4.701  0.00  0.00           H  
ATOM   4638  HB3 LEU B  51      47.050  29.324   5.007  0.00  0.00           H  
ATOM   4637  HG  LEU B  51      48.878  27.260   5.752  0.00  0.00           H  
ATOM   4635 HD11 LEU B  51      48.636  27.157   3.382  0.00  0.00           H  
ATOM   4634 HD12 LEU B  51      50.115  27.731   3.770  0.00  0.00           H  
ATOM   4633 HD13 LEU B  51      48.943  28.758   3.281  0.00  0.00           H  
ATOM   4631 HD21 LEU B  51      49.304  30.070   5.444  0.00  0.00           H  
ATOM   4629 HD22 LEU B  51      49.220  29.272   6.865  0.00  0.00           H  
ATOM   4630 HD23 LEU B  51      50.461  28.990   5.843  0.00  0.00           H  
ATOM   4640  N   ARG B  52      44.363  28.990   7.416  0.00  0.00           N  
ATOM   4641  CA  ARG B  52      42.916  28.928   7.540  0.00  0.00           C  
ATOM   4642  C   ARG B  52      42.315  30.224   7.022  0.00  0.00           C  
ATOM   4643  O   ARG B  52      43.002  31.238   6.880  0.00  0.00           O  
ATOM   4644  CB  ARG B  52      42.477  28.675   8.987  0.00  0.00           C  
ATOM   4645  CG  ARG B  52      43.314  29.371  10.039  0.00  0.00           C  
ATOM   4646  CD  ARG B  52      43.131  28.693  11.382  0.00  0.00           C  
ATOM   4647  NE  ARG B  52      43.657  27.334  11.376  0.00  0.00           N  
ATOM   4648  CZ  ARG B  52      43.340  26.404  12.266  0.00  0.00           C  
ATOM   4649  NH1 ARG B  52      42.477  26.646  13.238  0.00  0.00           N1+
ATOM   4650  NH2 ARG B  52      43.895  25.199  12.174  0.00  0.00           N  
ATOM   4657  H   ARG B  52      44.955  29.667   7.945  0.00  0.00           H  
ATOM   4652  HA  ARG B  52      42.573  28.169   6.985  0.00  0.00           H  
ATOM   4663  HB2 ARG B  52      41.532  28.988   9.082  0.00  0.00           H  
ATOM   4662  HB3 ARG B  52      42.520  27.690   9.155  0.00  0.00           H  
ATOM   4654  HG2 ARG B  52      44.273  29.319   9.791  0.00  0.00           H  
ATOM   4651  HG3 ARG B  52      43.024  30.315  10.126  0.00  0.00           H  
ATOM   4659  HD2 ARG B  52      43.612  29.230  12.070  0.00  0.00           H  
ATOM   4658  HD3 ARG B  52      42.156  28.669  11.587  0.00  0.00           H  
ATOM   4653  HE  ARG B  52      44.306  27.084  10.645  0.00  0.00           H  
ATOM   4661 HH11 ARG B  52      42.030  27.539  13.305  0.00  0.00           H  
ATOM   4660 HH12 ARG B  52      42.265  25.933  13.913  0.00  0.00           H  
ATOM   4656 HH21 ARG B  52      44.529  24.995  11.428  0.00  0.00           H  
ATOM   4655 HH22 ARG B  52      43.678  24.494  12.851  0.00  0.00           H  
ATOM   4664  N   GLY B  53      41.009  30.196   6.783  0.00  0.00           N  
ATOM   4665  CA  GLY B  53      40.302  31.410   6.439  0.00  0.00           C  
ATOM   4666  C   GLY B  53      39.172  31.135   5.471  0.00  0.00           C  
ATOM   4667  O   GLY B  53      38.188  31.875   5.432  0.00  0.00           O  
ATOM   4668  H   GLY B  53      40.567  29.267   6.863  0.00  0.00           H  
ATOM   4669  HA2 GLY B  53      39.928  31.833   7.278  0.00  0.00           H  
ATOM   4670  HA3 GLY B  53      40.945  32.070   6.023  0.00  0.00           H  
ATOM   4671  N   HIS B  54      39.286  30.057   4.703  0.00  0.00           N  
ATOM   4672  CA  HIS B  54      38.373  29.812   3.599  0.00  0.00           C  
ATOM   4673  C   HIS B  54      37.046  29.289   4.129  0.00  0.00           C  
ATOM   4674  O   HIS B  54      37.005  28.523   5.094  0.00  0.00           O  
ATOM   4675  CB  HIS B  54      38.971  28.796   2.625  0.00  0.00           C  
ATOM   4676  CG  HIS B  54      39.907  29.389   1.619  0.00  0.00           C  
ATOM   4681  CD2 HIS B  54      41.232  29.198   1.415  0.00  0.00           C  
ATOM   4685  ND1 HIS B  54      39.496  30.283   0.655  0.00  0.00           N  
ATOM   4684  CE1 HIS B  54      40.528  30.627  -0.092  0.00  0.00           C  
ATOM   4686  NE2 HIS B  54      41.594  29.983   0.347  0.00  0.00           N  
ATOM   4677  H   HIS B  54      40.067  29.421   4.956  0.00  0.00           H  
ATOM   4678  HA  HIS B  54      38.203  30.680   3.125  0.00  0.00           H  
ATOM   4680  HB2 HIS B  54      39.472  28.096   3.149  0.00  0.00           H  
ATOM   4679  HB3 HIS B  54      38.222  28.340   2.128  0.00  0.00           H  
ATOM   4682  HD1 HIS B  54      38.560  30.618   0.542  0.00  0.00           H  
ATOM   4687  HD2 HIS B  54      41.832  28.601   1.939  0.00  0.00           H  
ATOM   4683  HE1 HIS B  54      40.508  31.263  -0.858  0.00  0.00           H  
ATOM   4688  N   LEU B  55      35.956  29.732   3.511  0.00  0.00           N  
ATOM   4689  CA  LEU B  55      34.617  29.395   3.973  0.00  0.00           C  
ATOM   4690  C   LEU B  55      34.027  28.190   3.262  0.00  0.00           C  
ATOM   4691  O   LEU B  55      32.922  27.768   3.611  0.00  0.00           O  
ATOM   4692  CB  LEU B  55      33.668  30.577   3.774  0.00  0.00           C  
ATOM   4693  CG  LEU B  55      33.697  31.814   4.660  0.00  0.00           C  
ATOM   4694  CD1 LEU B  55      35.014  32.551   4.559  0.00  0.00           C  
ATOM   4695  CD2 LEU B  55      32.563  32.707   4.216  0.00  0.00           C  
ATOM   4699  H   LEU B  55      36.141  30.332   2.681  0.00  0.00           H  
ATOM   4703  HA  LEU B  55      34.664  29.188   4.967  0.00  0.00           H  
ATOM   4706  HB2 LEU B  55      33.793  30.902   2.808  0.00  0.00           H  
ATOM   4705  HB3 LEU B  55      32.713  30.205   3.815  0.00  0.00           H  
ATOM   4704  HG  LEU B  55      33.543  31.534   5.615  0.00  0.00           H  
ATOM   4702 HD11 LEU B  55      35.763  31.948   4.843  0.00  0.00           H  
ATOM   4701 HD12 LEU B  55      34.998  33.357   5.153  0.00  0.00           H  
ATOM   4700 HD13 LEU B  55      35.168  32.843   3.613  0.00  0.00           H  
ATOM   4698 HD21 LEU B  55      32.687  32.962   3.255  0.00  0.00           H  
ATOM   4696 HD22 LEU B  55      31.690  32.225   4.317  0.00  0.00           H  
ATOM   4697 HD23 LEU B  55      32.545  33.538   4.776  0.00  0.00           H  
ATOM   4707  N   ALA B  56      34.724  27.625   2.284  0.00  0.00           N  
ATOM   4708  CA  ALA B  56      34.185  26.493   1.556  0.00  0.00           C  
ATOM   4709  C   ALA B  56      35.334  25.593   1.129  0.00  0.00           C  
ATOM   4710  O   ALA B  56      36.488  25.800   1.512  0.00  0.00           O  
ATOM   4711  CB  ALA B  56      33.347  26.973   0.364  0.00  0.00           C  
ATOM   4712  H   ALA B  56      35.646  28.049   2.098  0.00  0.00           H  
ATOM   4713  HA  ALA B  56      33.579  25.974   2.159  0.00  0.00           H  
ATOM   4714  HB1 ALA B  56      33.012  26.181  -0.142  0.00  0.00           H  
ATOM   4716  HB2 ALA B  56      33.916  27.537  -0.231  0.00  0.00           H  
ATOM   4715  HB3 ALA B  56      32.576  27.509   0.700  0.00  0.00           H  
ATOM   4717  N   LYS B  57      35.008  24.588   0.330  0.00  0.00           N  
ATOM   4718  CA  LYS B  57      35.989  23.588  -0.063  0.00  0.00           C  
ATOM   4719  C   LYS B  57      36.996  24.107  -1.088  0.00  0.00           C  
ATOM   4720  O   LYS B  57      36.635  24.768  -2.067  0.00  0.00           O  
ATOM   4721  CB  LYS B  57      35.243  22.368  -0.594  0.00  0.00           C  
ATOM   4722  CG  LYS B  57      34.605  22.583  -1.946  0.00  0.00           C  
ATOM   4723  CD  LYS B  57      33.592  21.515  -2.235  0.00  0.00           C  
ATOM   4724  CE  LYS B  57      32.295  21.865  -1.566  0.00  0.00           C  
ATOM   4725  NZ  LYS B  57      31.686  23.077  -2.164  0.00  0.00           N1+
ATOM   4736  H   LYS B  57      34.020  24.577   0.018  0.00  0.00           H  
ATOM   4726  HA  LYS B  57      36.499  23.287   0.763  0.00  0.00           H  
ATOM   4738  HB2 LYS B  57      35.893  21.613  -0.666  0.00  0.00           H  
ATOM   4737  HB3 LYS B  57      34.527  22.132   0.062  0.00  0.00           H  
ATOM   4729  HG2 LYS B  57      34.154  23.477  -1.955  0.00  0.00           H  
ATOM   4730  HG3 LYS B  57      35.316  22.563  -2.650  0.00  0.00           H  
ATOM   4735  HD2 LYS B  57      33.445  21.461  -3.213  0.00  0.00           H  
ATOM   4734  HD3 LYS B  57      33.916  20.651  -1.875  0.00  0.00           H  
ATOM   4727  HE2 LYS B  57      31.654  21.096  -1.660  0.00  0.00           H  
ATOM   4728  HE3 LYS B  57      32.459  22.029  -0.588  0.00  0.00           H  
ATOM   4731  HZ1 LYS B  57      31.233  23.611  -1.449  0.00  0.00           H  
ATOM   4733  HZ2 LYS B  57      31.014  22.808  -2.855  0.00  0.00           H  
ATOM   4732  HZ3 LYS B  57      32.399  23.633  -2.593  0.00  0.00           H  
ATOM   4739  N   ILE B  58      38.274  23.867  -0.811  0.00  0.00           N  
ATOM   4740  CA  ILE B  58      39.380  24.296  -1.663  0.00  0.00           C  
ATOM   4741  C   ILE B  58      39.589  23.274  -2.773  0.00  0.00           C  
ATOM   4742  O   ILE B  58      39.409  22.074  -2.553  0.00  0.00           O  
ATOM   4743  CB  ILE B  58      40.669  24.496  -0.841  0.00  0.00           C  
ATOM   4744  CG1 ILE B  58      40.516  25.626   0.174  0.00  0.00           C  
ATOM   4745  CG2 ILE B  58      41.861  24.782  -1.734  0.00  0.00           C  
ATOM   4746  CD1 ILE B  58      39.997  25.193   1.485  0.00  0.00           C  
ATOM   4754  H   ILE B  58      38.423  23.336   0.084  0.00  0.00           H  
ATOM   4747  HA  ILE B  58      39.083  25.142  -2.104  0.00  0.00           H  
ATOM   4750  HB  ILE B  58      40.846  23.650  -0.340  0.00  0.00           H  
ATOM   4751 HG12 ILE B  58      41.415  26.060   0.289  0.00  0.00           H  
ATOM   4752 HG13 ILE B  58      39.896  26.310  -0.225  0.00  0.00           H  
ATOM   4749 HG21 ILE B  58      41.958  24.041  -2.397  0.00  0.00           H  
ATOM   4748 HG22 ILE B  58      42.684  24.843  -1.171  0.00  0.00           H  
ATOM   4756 HG23 ILE B  58      41.711  25.647  -2.211  0.00  0.00           H  
ATOM   4757 HD11 ILE B  58      39.088  24.776   1.381  0.00  0.00           H  
ATOM   4755 HD12 ILE B  58      39.919  25.979   2.108  0.00  0.00           H  
ATOM   4753 HD13 ILE B  58      40.614  24.516   1.900  0.00  0.00           H  
ATOM   4758  N   TYR B  59      39.959  23.730  -3.975  0.00  0.00           N  
ATOM   4759  CA  TYR B  59      40.153  22.820  -5.112  0.00  0.00           C  
ATOM   4760  C   TYR B  59      41.491  22.919  -5.811  0.00  0.00           C  
ATOM   4761  O   TYR B  59      41.827  21.995  -6.562  0.00  0.00           O  
ATOM   4762  CB  TYR B  59      39.096  22.965  -6.215  0.00  0.00           C  
ATOM   4763  CG  TYR B  59      37.707  22.522  -5.907  0.00  0.00           C  
ATOM   4764  CD1 TYR B  59      37.429  21.739  -4.811  0.00  0.00           C  
ATOM   4765  CD2 TYR B  59      36.700  22.729  -6.830  0.00  0.00           C  
ATOM   4766  CE1 TYR B  59      36.157  21.281  -4.576  0.00  0.00           C  
ATOM   4767  CE2 TYR B  59      35.441  22.268  -6.608  0.00  0.00           C  
ATOM   4768  CZ  TYR B  59      35.166  21.552  -5.478  0.00  0.00           C  
ATOM   4769  OH  TYR B  59      33.886  21.094  -5.258  0.00  0.00           O  
ATOM   4773  H   TYR B  59      40.093  24.753  -4.032  0.00  0.00           H  
ATOM   4770  HA  TYR B  59      40.045  21.862  -4.760  0.00  0.00           H  
ATOM   4777  HB2 TYR B  59      39.070  23.944  -6.483  0.00  0.00           H  
ATOM   4776  HB3 TYR B  59      39.427  22.445  -7.022  0.00  0.00           H  
ATOM   4775  HD1 TYR B  59      38.167  21.497  -4.172  0.00  0.00           H  
ATOM   4774  HD2 TYR B  59      36.910  23.230  -7.675  0.00  0.00           H  
ATOM   4771  HE1 TYR B  59      35.956  20.751  -3.745  0.00  0.00           H  
ATOM   4772  HE2 TYR B  59      34.706  22.452  -7.276  0.00  0.00           H  
ATOM   4778  HH  TYR B  59      33.277  21.874  -5.132  0.00  0.00           H  
ATOM   4779  N   ALA B  60      42.266  23.970  -5.611  0.00  0.00           N  
ATOM   4780  CA  ALA B  60      43.510  24.026  -6.355  0.00  0.00           C  
ATOM   4781  C   ALA B  60      44.505  24.897  -5.622  0.00  0.00           C  
ATOM   4782  O   ALA B  60      44.135  25.814  -4.886  0.00  0.00           O  
ATOM   4783  CB  ALA B  60      43.291  24.556  -7.774  0.00  0.00           C  
ATOM   4784  H   ALA B  60      41.942  24.665  -4.954  0.00  0.00           H  
ATOM   4785  HA  ALA B  60      43.886  23.097  -6.431  0.00  0.00           H  
ATOM   4786  HB1 ALA B  60      44.027  25.189  -8.007  0.00  0.00           H  
ATOM   4788  HB2 ALA B  60      42.414  25.031  -7.817  0.00  0.00           H  
ATOM   4787  HB3 ALA B  60      43.290  23.791  -8.415  0.00  0.00           H  
ATOM   4789  N   MET B  61      45.772  24.564  -5.809  0.00  0.00           N  
ATOM   4790  CA  MET B  61      46.861  25.343  -5.263  0.00  0.00           C  
ATOM   4791  C   MET B  61      48.067  25.147  -6.161  0.00  0.00           C  
ATOM   4792  O   MET B  61      48.164  24.165  -6.900  0.00  0.00           O  
ATOM   4793  CB  MET B  61      47.157  24.957  -3.810  0.00  0.00           C  
ATOM   4794  CG  MET B  61      47.577  23.515  -3.597  0.00  0.00           C  
ATOM   4795  SD  MET B  61      49.297  23.202  -4.013  0.00  0.00           S  
ATOM   4796  CE  MET B  61      50.096  24.064  -2.681  0.00  0.00           C  
ATOM   4803  H   MET B  61      45.913  23.699  -6.379  0.00  0.00           H  
ATOM   4804  HA  MET B  61      46.608  26.307  -5.290  0.00  0.00           H  
ATOM   4801  HB2 MET B  61      47.892  25.560  -3.457  0.00  0.00           H  
ATOM   4805  HB3 MET B  61      46.329  25.135  -3.252  0.00  0.00           H  
ATOM   4797  HG2 MET B  61      47.387  23.264  -2.616  0.00  0.00           H  
ATOM   4802  HG3 MET B  61      46.952  22.910  -4.149  0.00  0.00           H  
ATOM   4798  HE1 MET B  61      50.114  25.049  -2.871  0.00  0.00           H  
ATOM   4799  HE2 MET B  61      49.599  23.907  -1.823  0.00  0.00           H  
ATOM   4800  HE3 MET B  61      51.039  23.736  -2.576  0.00  0.00           H  
ATOM   4806  N   HIS B  62      48.988  26.098  -6.091  0.00  0.00           N  
ATOM   4807  CA  HIS B  62      50.215  26.021  -6.866  0.00  0.00           C  
ATOM   4808  C   HIS B  62      51.274  26.841  -6.152  0.00  0.00           C  
ATOM   4809  O   HIS B  62      51.063  28.029  -5.903  0.00  0.00           O  
ATOM   4810  CB  HIS B  62      49.989  26.542  -8.285  0.00  0.00           C  
ATOM   4811  CG  HIS B  62      51.029  26.103  -9.266  0.00  0.00           C  
ATOM   4816  CD2 HIS B  62      51.277  24.894  -9.821  0.00  0.00           C  
ATOM   4820  ND1 HIS B  62      51.964  26.967  -9.794  0.00  0.00           N  
ATOM   4819  CE1 HIS B  62      52.749  26.307 -10.626  0.00  0.00           C  
ATOM   4821  NE2 HIS B  62      52.352  25.048 -10.661  0.00  0.00           N  
ATOM   4812  H   HIS B  62      48.761  26.882  -5.450  0.00  0.00           H  
ATOM   4813  HA  HIS B  62      50.517  25.071  -6.894  0.00  0.00           H  
ATOM   4815  HB2 HIS B  62      49.091  26.223  -8.612  0.00  0.00           H  
ATOM   4814  HB3 HIS B  62      49.978  27.549  -8.265  0.00  0.00           H  
ATOM   4817  HD1 HIS B  62      52.035  27.941  -9.578  0.00  0.00           H  
ATOM   4822  HD2 HIS B  62      50.775  24.050  -9.654  0.00  0.00           H  
ATOM   4818  HE1 HIS B  62      53.510  26.692 -11.141  0.00  0.00           H  
ATOM   4823  N   TRP B  63      52.398  26.213  -5.821  0.00  0.00           N  
ATOM   4824  CA  TRP B  63      53.486  26.968  -5.229  0.00  0.00           C  
ATOM   4825  C   TRP B  63      54.061  27.936  -6.256  0.00  0.00           C  
ATOM   4826  O   TRP B  63      53.959  27.733  -7.469  0.00  0.00           O  
ATOM   4827  CB  TRP B  63      54.565  26.026  -4.704  0.00  0.00           C  
ATOM   4828  CG  TRP B  63      54.223  25.449  -3.369  0.00  0.00           C  
ATOM   4829  CD1 TRP B  63      53.398  24.394  -3.125  0.00  0.00           C  
ATOM   4830  CD2 TRP B  63      54.688  25.901  -2.093  0.00  0.00           C  
ATOM   4831  CE2 TRP B  63      54.105  25.068  -1.120  0.00  0.00           C  
ATOM   4832  CE3 TRP B  63      55.541  26.924  -1.680  0.00  0.00           C  
ATOM   4833  NE1 TRP B  63      53.322  24.155  -1.776  0.00  0.00           N  
ATOM   4834  CZ2 TRP B  63      54.347  25.230   0.240  0.00  0.00           C  
ATOM   4835  CZ3 TRP B  63      55.781  27.083  -0.331  0.00  0.00           C  
ATOM   4836  CH2 TRP B  63      55.187  26.241   0.614  0.00  0.00           C  
ATOM   4844  H   TRP B  63      52.421  25.208  -6.012  0.00  0.00           H  
ATOM   4838  HA  TRP B  63      53.111  27.515  -4.477  0.00  0.00           H  
ATOM   4846  HB2 TRP B  63      54.670  25.272  -5.335  0.00  0.00           H  
ATOM   4845  HB3 TRP B  63      55.411  26.529  -4.602  0.00  0.00           H  
ATOM   4843  HD1 TRP B  63      52.915  23.867  -3.825  0.00  0.00           H  
ATOM   4839  HE1 TRP B  63      52.785  23.434  -1.341  0.00  0.00           H  
ATOM   4840  HE3 TRP B  63      55.973  27.532  -2.344  0.00  0.00           H  
ATOM   4842  HZ2 TRP B  63      53.912  24.619   0.909  0.00  0.00           H  
ATOM   4841  HZ3 TRP B  63      56.389  27.813  -0.027  0.00  0.00           H  
ATOM   4837  HH2 TRP B  63      55.388  26.390   1.584  0.00  0.00           H  
ATOM   4847  N   GLY B  64      54.684  28.995  -5.758  0.00  0.00           N  
ATOM   4848  CA  GLY B  64      55.423  29.897  -6.614  0.00  0.00           C  
ATOM   4849  C   GLY B  64      56.870  29.508  -6.836  0.00  0.00           C  
ATOM   4850  O   GLY B  64      57.392  28.564  -6.248  0.00  0.00           O  
ATOM   4851  H   GLY B  64      54.595  29.113  -4.732  0.00  0.00           H  
ATOM   4852  HA2 GLY B  64      54.953  29.961  -7.522  0.00  0.00           H  
ATOM   4853  HA3 GLY B  64      55.389  30.841  -6.218  0.00  0.00           H  
ATOM   4854  N   THR B  65      57.515  30.269  -7.724  0.00  0.00           N  
ATOM   4855  CA  THR B  65      58.924  30.046  -8.025  0.00  0.00           C  
ATOM   4856  C   THR B  65      59.799  30.465  -6.853  0.00  0.00           C  
ATOM   4857  O   THR B  65      60.860  29.874  -6.623  0.00  0.00           O  
ATOM   4858  CB  THR B  65      59.318  30.808  -9.291  0.00  0.00           C  
ATOM   4859  CG2 THR B  65      60.786  30.592  -9.626  0.00  0.00           C  
ATOM   4860  OG1 THR B  65      58.518  30.349 -10.388  0.00  0.00           O  
ATOM   4864  H   THR B  65      56.941  31.007  -8.164  0.00  0.00           H  
ATOM   4861  HA  THR B  65      59.064  29.063  -8.190  0.00  0.00           H  
ATOM   4865  HB  THR B  65      59.128  31.801  -9.155  0.00  0.00           H  
ATOM   4867  HG1 THR B  65      58.290  31.115 -10.999  0.00  0.00           H  
ATOM   4863 HG21 THR B  65      61.362  31.040  -8.937  0.00  0.00           H  
ATOM   4862 HG22 THR B  65      60.990  30.981 -10.528  0.00  0.00           H  
ATOM   4866 HG23 THR B  65      60.992  29.610  -9.638  0.00  0.00           H  
ATOM   4868  N   ASP B  66      59.351  31.460  -6.083  0.00  0.00           N  
ATOM   4869  CA  ASP B  66      60.101  31.920  -4.923  0.00  0.00           C  
ATOM   4870  C   ASP B  66      60.078  30.907  -3.790  0.00  0.00           C  
ATOM   4871  O   ASP B  66      60.750  31.120  -2.775  0.00  0.00           O  
ATOM   4872  CB  ASP B  66      59.550  33.263  -4.437  0.00  0.00           C  
ATOM   4873  CG  ASP B  66      58.044  33.245  -4.247  0.00  0.00           C  
ATOM   4874  OD1 ASP B  66      57.555  32.472  -3.396  0.00  0.00           O  
ATOM   4875  OD2 ASP B  66      57.347  34.009  -4.947  0.00  0.00           O1-
ATOM   4876  H   ASP B  66      58.444  31.864  -6.380  0.00  0.00           H  
ATOM   4877  HA  ASP B  66      61.065  32.020  -5.211  0.00  0.00           H  
ATOM   4879  HB2 ASP B  66      59.979  33.474  -3.566  0.00  0.00           H  
ATOM   4878  HB3 ASP B  66      59.779  33.952  -5.114  0.00  0.00           H  
ATOM   4880  N   SER B  67      59.310  29.829  -3.942  0.00  0.00           N  
ATOM   4881  CA  SER B  67      59.134  28.788  -2.935  0.00  0.00           C  
ATOM   4882  C   SER B  67      58.559  29.311  -1.624  0.00  0.00           C  
ATOM   4883  O   SER B  67      58.645  28.633  -0.598  0.00  0.00           O  
ATOM   4884  CB  SER B  67      60.467  28.080  -2.670  0.00  0.00           C  
ATOM   4885  OG  SER B  67      61.111  27.743  -3.886  0.00  0.00           O  
ATOM   4886  H   SER B  67      58.824  29.791  -4.882  0.00  0.00           H  
ATOM   4887  HA  SER B  67      58.484  28.102  -3.306  0.00  0.00           H  
ATOM   4889  HB2 SER B  67      61.055  28.690  -2.149  0.00  0.00           H  
ATOM   4888  HB3 SER B  67      60.289  27.248  -2.155  0.00  0.00           H  
ATOM   4890  HG  SER B  67      60.938  28.456  -4.564  0.00  0.00           H  
ATOM   4891  N   ARG B  68      57.963  30.500  -1.623  0.00  0.00           N  
ATOM   4892  CA  ARG B  68      57.373  31.038  -0.404  0.00  0.00           C  
ATOM   4893  C   ARG B  68      55.871  31.257  -0.482  0.00  0.00           C  
ATOM   4894  O   ARG B  68      55.138  30.794   0.397  0.00  0.00           O  
ATOM   4895  CB  ARG B  68      58.080  32.350  -0.031  0.00  0.00           C  
ATOM   4896  CG  ARG B  68      57.933  32.731   1.428  0.00  0.00           C  
ATOM   4897  CD  ARG B  68      58.827  33.904   1.773  0.00  0.00           C  
ATOM   4898  NE  ARG B  68      58.297  34.691   2.877  0.00  0.00           N  
ATOM   4899  CZ  ARG B  68      58.944  35.698   3.448  0.00  0.00           C  
ATOM   4900  NH1 ARG B  68      60.151  36.059   3.047  0.00  0.00           N1+
ATOM   4901  NH2 ARG B  68      58.367  36.353   4.451  0.00  0.00           N  
ATOM   4908  H   ARG B  68      57.956  30.990  -2.532  0.00  0.00           H  
ATOM   4903  HA  ARG B  68      57.566  30.390   0.362  0.00  0.00           H  
ATOM   4914  HB2 ARG B  68      59.048  32.245  -0.231  0.00  0.00           H  
ATOM   4913  HB3 ARG B  68      57.690  33.078  -0.585  0.00  0.00           H  
ATOM   4905  HG2 ARG B  68      56.990  32.992   1.611  0.00  0.00           H  
ATOM   4902  HG3 ARG B  68      58.195  31.961   2.001  0.00  0.00           H  
ATOM   4910  HD2 ARG B  68      59.725  33.548   2.023  0.00  0.00           H  
ATOM   4909  HD3 ARG B  68      58.906  34.482   0.963  0.00  0.00           H  
ATOM   4904  HE  ARG B  68      57.384  34.457   3.229  0.00  0.00           H  
ATOM   4912 HH11 ARG B  68      60.592  35.584   2.284  0.00  0.00           H  
ATOM   4911 HH12 ARG B  68      60.631  36.812   3.506  0.00  0.00           H  
ATOM   4907 HH21 ARG B  68      57.449  36.099   4.754  0.00  0.00           H  
ATOM   4906 HH22 ARG B  68      58.852  37.104   4.903  0.00  0.00           H  
ATOM   4915  N   LEU B  69      55.386  31.940  -1.513  0.00  0.00           N  
ATOM   4916  CA  LEU B  69      53.966  32.208  -1.700  0.00  0.00           C  
ATOM   4917  C   LEU B  69      53.247  31.104  -2.470  0.00  0.00           C  
ATOM   4918  O   LEU B  69      53.845  30.352  -3.242  0.00  0.00           O  
ATOM   4919  CB  LEU B  69      53.767  33.541  -2.422  0.00  0.00           C  
ATOM   4920  CG  LEU B  69      53.802  34.822  -1.588  0.00  0.00           C  
ATOM   4921  CD1 LEU B  69      55.226  35.196  -1.216  0.00  0.00           C  
ATOM   4922  CD2 LEU B  69      53.124  35.954  -2.338  0.00  0.00           C  
ATOM   4926  H   LEU B  69      56.120  32.273  -2.187  0.00  0.00           H  
ATOM   4930  HA  LEU B  69      53.531  32.292  -0.787  0.00  0.00           H  
ATOM   4933  HB2 LEU B  69      54.487  33.621  -3.118  0.00  0.00           H  
ATOM   4932  HB3 LEU B  69      52.875  33.510  -2.881  0.00  0.00           H  
ATOM   4931  HG  LEU B  69      53.266  34.680  -0.753  0.00  0.00           H  
ATOM   4929 HD11 LEU B  69      55.639  34.457  -0.682  0.00  0.00           H  
ATOM   4928 HD12 LEU B  69      55.222  36.036  -0.672  0.00  0.00           H  
ATOM   4927 HD13 LEU B  69      55.763  35.343  -2.048  0.00  0.00           H  
ATOM   4925 HD21 LEU B  69      53.598  36.116  -3.204  0.00  0.00           H  
ATOM   4923 HD22 LEU B  69      52.171  35.712  -2.524  0.00  0.00           H  
ATOM   4924 HD23 LEU B  69      53.151  36.788  -1.786  0.00  0.00           H  
ATOM   4934  N   LEU B  70      51.936  31.021  -2.239  0.00  0.00           N  
ATOM   4935  CA  LEU B  70      51.085  30.077  -2.957  0.00  0.00           C  
ATOM   4936  C   LEU B  70      49.654  30.597  -2.981  0.00  0.00           C  
ATOM   4937  O   LEU B  70      49.219  31.290  -2.064  0.00  0.00           O  
ATOM   4938  CB  LEU B  70      51.112  28.682  -2.319  0.00  0.00           C  
ATOM   4939  CG  LEU B  70      50.376  28.499  -0.989  0.00  0.00           C
[truncated: 924,267 more chars]
